# Supplementary material for: Comparative Genomics for the Elucidation of Multidrug Resistance in Candida lusitaniae
Source: mBio. 2019 Dec 24;10(6):e02512-19. doi: 10.1128/mBio.02512-19 (PMC6935856; doi:10.1128/mBio.02512-19)
Supplement: FILE S1 [file mBio.02512-19-sd001.xlsx]

## Sheet: ATCC42720 vs P1 Chr 1
Minimum	Change	Amino Acid Change	locus_tag
6	A -> T
41	A -> C
43	C -> G
45	A -> G
75	C -> G
86	A -> G
96	T -> C
139	C -> T
140	A -> G
161	C -> T
187	T -> C
191	T -> C
193	C -> T
237	T -> G
245	C -> A
248	T -> A
258	T -> A
305	G -> C
307	C -> A
316	A -> T
321	G -> A
330	G -> T
336	C -> T
340	T -> A
348	C -> T
353	C -> T
365	T -> G
402	G -> A
415	T -> C
431	G -> A
436	T -> C
440	G -> A
443	G -> C
467	T -> C
470	G -> A
473	T -> G
479	A -> G
484	T -> C
522	T -> C
532	A -> G
554	C -> A
581	T -> A
584	C -> A
590	A -> C
591	A -> G
596	A -> T
605	G -> A
607	A -> G
611	A -> G
618	G -> A
624	T -> A
633	T -> A
652	G -> C
661	A -> T
663	C -> T
695	A -> C
704	A -> T
717	C -> T
731	T -> G
736	T -> C
739	A -> T
749	G -> A
757	A -> G
762	A -> T
763	G -> A
767	G -> A
779	C -> T
784	G -> C
789	A -> G
792	A -> G
799	A -> T
811	T -> C
817	A -> T
819	A -> G
822	C -> G
839	G -> C
854	T -> A
875	A -> T
877	C -> T
880	A -> T
892	G -> C
898	T -> C
899	C -> A
917	G -> A
918	A -> G
946	G -> C
959	T -> C
968	C -> T
974	T -> C
985	C -> T
995	G -> C
1021	C -> A
1044	T -> A
1072	G -> A
1080	G -> A
1098	T -> A
1109	A -> G
1111	C -> T
1127	T -> C
1132	T -> C
1149	T -> C
1161	T -> C
1178	C -> T
1180	G -> A
1189	G -> C
1190	G -> A
1194	C -> T
1207	G -> T
1214	G -> T
1236	A -> T
1246	C -> A
1249	C -> T
1278	C -> G
1291	T -> C
1321	G -> A
1325	G -> A
1333	C -> T
1363	A -> T
1386	T -> A
1393	G -> A
1397	C -> T
1415	G -> A
1421	A -> G
1429	T -> G
1433	T -> A
1438	C -> G
1465	A -> T
1470	A -> G
1490	T -> C
1499	G -> A
1500	G -> A
1502	G -> C
1515	G -> A
1541	A -> C
1570	C -> T
1583	C -> T
1605	T -> C
1642	A -> T	L -> F	EJF14_10003
1642	A -> T	L -> F	EJF14_10003
1999	T -> C		EJF14_10003
1999	T -> C		EJF14_10003
2080	C -> T		EJF14_10003
2080	C -> T		EJF14_10003
2164	G -> A		EJF14_10003
2164	G -> A		EJF14_10003
2232	T -> G	L -> W	EJF14_10003
2232	T -> G	L -> W	EJF14_10003
2241	G -> A	R -> Q	EJF14_10003
2241	G -> A	R -> Q	EJF14_10003
2299	T -> C		EJF14_10003
2299	T -> C		EJF14_10003
2809	C -> T		EJF14_10003
2809	C -> T		EJF14_10003
2815	T -> A	D -> E	EJF14_10003
2815	T -> A	D -> E	EJF14_10003
2863	A -> C		EJF14_10003
2863	A -> C		EJF14_10003
2968	A -> G		EJF14_10003
2968	A -> G		EJF14_10003
3803	T -> C		EJF14_10004
3803	T -> C		EJF14_10004
4225	T -> C	L -> S	EJF14_10004
4225	T -> C	L -> S	EJF14_10004
4505	C -> T		EJF14_10004
4505	C -> T		EJF14_10004
4889	C -> T		EJF14_10004
4889	C -> T		EJF14_10004
5014	A -> G	D -> G	EJF14_10004
5014	A -> G	D -> G	EJF14_10004
5143	A -> G
5267	A -> T
5469	G -> A		EJF14_10005
5469	G -> A		EJF14_10005
5808	G -> A		EJF14_10005
5808	G -> A		EJF14_10005
6108	G -> A		EJF14_10005
6108	G -> A		EJF14_10005
6140	C -> G	A -> G	EJF14_10005
6140	C -> G	A -> G	EJF14_10005
6153	T -> C		EJF14_10005
6153	T -> C		EJF14_10005
6257	T -> C	I -> T	EJF14_10005
6257	T -> C	I -> T	EJF14_10005
6309	T -> A		EJF14_10005
6309	T -> A		EJF14_10005
6321	A -> T	K -> N	EJF14_10005
6321	A -> T	K -> N	EJF14_10005
6328	A -> C	I -> L	EJF14_10005
6328	A -> C	I -> L	EJF14_10005
6433	G -> A	A -> T	EJF14_10005
6433	G -> A	A -> T	EJF14_10005
6441	T -> A	D -> E	EJF14_10005
6441	T -> A	D -> E	EJF14_10005
6443	T -> C	L -> S	EJF14_10005
6443	T -> C	L -> S	EJF14_10005
6468	C -> G		EJF14_10005
6468	C -> G		EJF14_10005
6498	T -> A		EJF14_10005
6498	T -> A		EJF14_10005
6550	A -> T	T -> S	EJF14_10005
6550	A -> T	T -> S	EJF14_10005
6566	A -> G	D -> G	EJF14_10005
6566	A -> G	D -> G	EJF14_10005
6594	C -> T		EJF14_10005
6594	C -> T		EJF14_10005
6637	G -> A	A -> T	EJF14_10005
6637	G -> A	A -> T	EJF14_10005
6648	A -> C	Q -> H	EJF14_10005
6648	A -> C	Q -> H	EJF14_10005
6728	C -> T	S -> F	EJF14_10005
6728	C -> T	S -> F	EJF14_10005
6735	T -> A	N -> K	EJF14_10005
6735	T -> A	N -> K	EJF14_10005
6873	G -> A		EJF14_10005
6873	G -> A		EJF14_10005
6909	A -> C		EJF14_10005
6909	A -> C		EJF14_10005
6990	T -> C		EJF14_10005
6990	T -> C		EJF14_10005
7062	C -> T		EJF14_10005
7062	C -> T		EJF14_10005
7218	A -> G		EJF14_10005
7218	A -> G		EJF14_10005
7224	C -> T		EJF14_10005
7224	C -> T		EJF14_10005
7270	C -> T
7271	A -> G
7345	A -> T
7400	C -> T
7405	T -> G
7412	C -> G
7432	G -> T
7443	G -> A
7453	T -> A
7483	A -> C
7496	A -> G
7505	C -> T
7648	A -> G
7729	C -> T
7747	C -> T	T -> I	EJF14_10006
7747	C -> T	T -> I	EJF14_10006
7853	A -> G		EJF14_10006
7853	A -> G		EJF14_10006
7871	T -> G		EJF14_10006
7871	T -> G		EJF14_10006
7910	A -> G		EJF14_10006
7910	A -> G		EJF14_10006
7933	C -> G	T -> S	EJF14_10006
7933	C -> G	T -> S	EJF14_10006
7973	T -> G		EJF14_10006
7973	T -> G		EJF14_10006
8197	A -> G	N -> S	EJF14_10006
8197	A -> G	N -> S	EJF14_10006
8231	A -> G		EJF14_10006
8231	A -> G		EJF14_10006
8243	T -> G	H -> Q	EJF14_10006
8243	T -> G	H -> Q	EJF14_10006
8261	T -> C		EJF14_10006
8261	T -> C		EJF14_10006
8330	A -> G		EJF14_10006
8330	A -> G		EJF14_10006
8396	T -> A		EJF14_10006
8396	T -> A		EJF14_10006
8471	A -> C		EJF14_10006
8471	A -> C		EJF14_10006
8522	A -> C		EJF14_10006
8522	A -> C		EJF14_10006
8564	C -> T		EJF14_10006
8564	C -> T		EJF14_10006
8789	A -> G		EJF14_10006
8789	A -> G		EJF14_10006
8852	A -> T		EJF14_10006
8852	A -> T		EJF14_10006
8889	T -> A	S -> T	EJF14_10006
8889	T -> A	S -> T	EJF14_10006
9080	C -> T		EJF14_10006
9080	C -> T		EJF14_10006
9098	C -> T		EJF14_10006
9098	C -> T		EJF14_10006
9272	T -> C		EJF14_10006
9272	T -> C		EJF14_10006
9614	G -> T		EJF14_10006
9614	G -> T		EJF14_10006
9747	C -> T	P -> S	EJF14_10006
9747	C -> T	P -> S	EJF14_10006
9926	A -> T	D -> E	EJF14_10007
9926	A -> T	D -> E	EJF14_10007
9935	C -> T		EJF14_10007
9935	C -> T		EJF14_10007
9941	G -> A		EJF14_10007
9941	G -> A		EJF14_10007
9980	A -> G		EJF14_10007
9980	A -> G		EJF14_10007
10304	G -> A		EJF14_10007
10304	G -> A		EJF14_10007
10313	A -> G		EJF14_10007
10313	A -> G		EJF14_10007
10322	A -> G		EJF14_10007
10322	A -> G		EJF14_10007
10385	A -> C		EJF14_10007
10385	A -> C		EJF14_10007
10442	G -> C		EJF14_10007
10442	G -> C		EJF14_10007
10453	A -> G		EJF14_10007
10453	A -> G		EJF14_10007
10526	A -> G		EJF14_10007
10526	A -> G		EJF14_10007
10550	C -> T		EJF14_10007
10550	C -> T		EJF14_10007
10589	A -> C		EJF14_10007
10589	A -> C		EJF14_10007
10646	T -> C		EJF14_10007
10646	T -> C		EJF14_10007
10793	G -> A		EJF14_10007
10793	G -> A		EJF14_10007
10916	A -> G		EJF14_10007
10916	A -> G		EJF14_10007
11015	A -> G		EJF14_10007
11015	A -> G		EJF14_10007
11053	G -> A		EJF14_10007
11053	G -> A		EJF14_10007
11264	C -> T		EJF14_10007
11264	C -> T		EJF14_10007
11285	A -> C		EJF14_10007
11285	A -> C		EJF14_10007
11297	T -> C		EJF14_10007
11297	T -> C		EJF14_10007
11330	T -> C		EJF14_10007
11330	T -> C		EJF14_10007
11423	G -> A		EJF14_10007
11423	G -> A		EJF14_10007
11459	A -> G		EJF14_10007
11459	A -> G		EJF14_10007
11507	G -> A		EJF14_10007
11507	G -> A		EJF14_10007
11510	G -> A		EJF14_10007
11510	G -> A		EJF14_10007
11540	C -> A		EJF14_10007
11540	C -> A		EJF14_10007
11577	C -> T	S -> N	EJF14_10007
11577	C -> T	S -> N	EJF14_10007
11615	C -> T		EJF14_10007
11615	C -> T		EJF14_10007
11627	A -> G		EJF14_10007
11627	A -> G		EJF14_10007
11681	C -> T		EJF14_10007
11681	C -> T		EJF14_10007
11705	T -> A		EJF14_10007
11705	T -> A		EJF14_10007
11918	A -> T		EJF14_10007
11918	A -> T		EJF14_10007
12070	T -> A
12140	T -> C
12147	A -> C
12171	G -> A
12226	C -> T
12240	T -> C
12241	T -> A
12256	C -> T
12294	T -> A
12318	G -> A
12397	A -> G		EJF14_10008
12397	A -> G		EJF14_10008
12449	A -> G	T -> A	EJF14_10008
12449	A -> G	T -> A	EJF14_10008
12541	C -> G		EJF14_10008
12541	C -> G		EJF14_10008
12544	A -> T		EJF14_10008
12544	A -> T		EJF14_10008
12547	A -> G		EJF14_10008
12547	A -> G		EJF14_10008
12594	C -> T	S -> F	EJF14_10008
12594	C -> T	S -> F	EJF14_10008
12673	A -> G		EJF14_10008
12673	A -> G		EJF14_10008
12770	A -> T	T -> S	EJF14_10008
12770	A -> T	T -> S	EJF14_10008
12869	G -> A	V -> I	EJF14_10008
12869	G -> A	V -> I	EJF14_10008
12880	C -> T		EJF14_10008
12880	C -> T		EJF14_10008
12885	C -> T	S -> L	EJF14_10008
12885	C -> T	S -> L	EJF14_10008
12911	C -> T	H -> Y	EJF14_10008
12911	C -> T	H -> Y	EJF14_10008
12927	C -> A	T -> K	EJF14_10008
12927	C -> A	T -> K	EJF14_10008
12955	C -> T		EJF14_10008
12955	C -> T		EJF14_10008
12961	G -> A		EJF14_10008
12961	G -> A		EJF14_10008
13045	A -> G		EJF14_10008
13045	A -> G		EJF14_10008
13072	G -> A		EJF14_10008
13072	G -> A		EJF14_10008
13156	T -> C		EJF14_10008
13156	T -> C		EJF14_10008
13198	A -> G	I -> M	EJF14_10008
13198	A -> G	I -> M	EJF14_10008
13213	C -> T		EJF14_10008
13213	C -> T		EJF14_10008
13252	A -> T		EJF14_10008
13252	A -> T		EJF14_10008
13318	T -> C		EJF14_10008
13318	T -> C		EJF14_10008
13363	C -> G		EJF14_10008
13363	C -> G		EJF14_10008
13384	A -> G		EJF14_10008
13384	A -> G		EJF14_10008
13414	T -> C		EJF14_10008
13414	T -> C		EJF14_10008
13456	T -> C		EJF14_10008
13456	T -> C		EJF14_10008
13465	A -> G		EJF14_10008
13465	A -> G		EJF14_10008
13471	A -> G		EJF14_10008
13471	A -> G		EJF14_10008
13510	T -> C		EJF14_10008
13510	T -> C		EJF14_10008
13516	A -> G		EJF14_10008
13516	A -> G		EJF14_10008
13555	C -> T		EJF14_10008
13555	C -> T		EJF14_10008
13561	A -> G		EJF14_10008
13561	A -> G		EJF14_10008
13570	G -> A		EJF14_10008
13570	G -> A		EJF14_10008
13675	T -> A		EJF14_10008
13675	T -> A		EJF14_10008
13681	T -> C		EJF14_10008
13681	T -> C		EJF14_10008
13693	T -> A		EJF14_10008
13693	T -> A		EJF14_10008
13711	G -> A		EJF14_10008
13711	G -> A		EJF14_10008
13717	C -> T		EJF14_10008
13717	C -> T		EJF14_10008
13718	G -> C	D -> H	EJF14_10008
13718	G -> C	D -> H	EJF14_10008
13825	A -> G		EJF14_10008
13825	A -> G		EJF14_10008
13849	A -> G		EJF14_10008
13849	A -> G		EJF14_10008
13870	T -> A		EJF14_10008
13870	T -> A		EJF14_10008
13889	A -> C	M -> S	EJF14_10008
13889	A -> C	M -> S	EJF14_10008
13951	C -> G	F -> L	EJF14_10008
13951	C -> G	F -> L	EJF14_10008
14117	C -> A	L -> I	EJF14_10008
14117	C -> A	L -> I	EJF14_10008
14136	C -> A	T -> K	EJF14_10008
14136	C -> A	T -> K	EJF14_10008
14214	A -> G	K -> R	EJF14_10008
14214	A -> G	K -> R	EJF14_10008
14257	T -> C		EJF14_10008
14257	T -> C		EJF14_10008
14321	A -> T
14384	A -> G		EJF14_10009
14384	A -> G		EJF14_10009
14405	T -> C		EJF14_10009
14405	T -> C		EJF14_10009
14441	A -> G		EJF14_10009
14441	A -> G		EJF14_10009
14549	T -> C		EJF14_10009
14549	T -> C		EJF14_10009
14747	T -> C		EJF14_10009
14747	T -> C		EJF14_10009
14750	C -> T		EJF14_10009
14750	C -> T		EJF14_10009
14756	G -> A		EJF14_10009
14756	G -> A		EJF14_10009
14858	C -> T		EJF14_10009
14858	C -> T		EJF14_10009
14978	A -> G		EJF14_10009
14978	A -> G		EJF14_10009
15014	G -> C		EJF14_10009
15014	G -> C		EJF14_10009
15020	T -> C		EJF14_10009
15020	T -> C		EJF14_10009
15221	A -> G		EJF14_10009
15221	A -> G		EJF14_10009
15287	A -> C		EJF14_10009
15287	A -> C		EJF14_10009
15317	C -> T		EJF14_10009
15317	C -> T		EJF14_10009
15386	A -> G		EJF14_10009
15386	A -> G		EJF14_10009
15453	G -> A	T -> I	EJF14_10009
15453	G -> A	V -> M	EJF14_10010
15453	G -> A	T -> I	EJF14_10009
15453	G -> A	V -> M	EJF14_10010
15544	T -> A		EJF14_10009
15544	T -> A		EJF14_10010
15544	T -> A		EJF14_10009
15544	T -> A		EJF14_10010
15551	C -> G	L -> F	EJF14_10009
15551	C -> G	N -> K	EJF14_10010
15551	C -> G	L -> F	EJF14_10009
15551	C -> G	N -> K	EJF14_10010
15575	C -> T		EJF14_10010
15575	C -> T		EJF14_10010
15630	A -> G	T -> A	EJF14_10010
15630	A -> G	T -> A	EJF14_10010
15662	G -> A		EJF14_10010
15662	G -> A		EJF14_10010
15667	C -> G	A -> G	EJF14_10010
15667	C -> G	A -> G	EJF14_10010
15672	G -> C	E -> Q	EJF14_10010
15672	G -> C	E -> Q	EJF14_10010
15683	T -> C		EJF14_10010
15683	T -> C		EJF14_10010
15698	C -> T		EJF14_10010
15698	C -> T		EJF14_10010
15743	A -> G		EJF14_10010
15743	A -> G		EJF14_10010
16861	T -> C		EJF14_10011
16861	T -> C		EJF14_10011
17164	T -> C		EJF14_10011
17164	T -> C		EJF14_10011
17185	A -> G		EJF14_10011
17185	A -> G		EJF14_10011
17426	C -> T
17819	A -> T	N -> I	EJF14_10012
17819	A -> T	N -> I	EJF14_10012
17901	G -> A		EJF14_10012
17901	G -> A		EJF14_10012
17904	G -> A		EJF14_10012
17904	G -> A		EJF14_10012
17949	T -> A		EJF14_10012
17949	T -> A		EJF14_10012
17992	C -> T	R -> C	EJF14_10012
17992	C -> T	R -> C	EJF14_10012
18084	T -> C		EJF14_10012
18084	T -> C		EJF14_10012
18288	A -> C		EJF14_10012
18288	A -> C		EJF14_10012
18360	G -> A		EJF14_10012
18360	G -> A		EJF14_10012
18372	G -> A		EJF14_10012
18372	G -> A		EJF14_10012
18444	A -> T		EJF14_10012
18444	A -> T		EJF14_10012
18447	T -> C		EJF14_10012
18447	T -> C		EJF14_10012
18551	G -> C	G -> A	EJF14_10012
18551	G -> C	G -> A	EJF14_10012
18603	G -> T	Q -> H	EJF14_10012
18603	G -> T	Q -> H	EJF14_10012
18718	G -> A	G -> S	EJF14_10012
18718	G -> A	G -> S	EJF14_10012
18774	A -> G		EJF14_10012
18774	A -> G		EJF14_10012
18783	A -> G		EJF14_10012
18783	A -> G		EJF14_10012
18807	A -> G		EJF14_10012
18807	A -> G		EJF14_10012
18852	C -> G		EJF14_10012
18852	C -> G		EJF14_10012
18870	A -> G		EJF14_10012
18870	A -> G		EJF14_10012
18873	T -> C		EJF14_10012
18873	T -> C		EJF14_10012
18898	T -> G	L -> V	EJF14_10012
18898	T -> G	L -> V	EJF14_10012
18912	T -> C		EJF14_10012
18912	T -> C		EJF14_10012
18942	G -> T		EJF14_10012
18942	G -> T		EJF14_10012
18952	A -> G	M -> V	EJF14_10012
18952	A -> G	M -> V	EJF14_10012
18957	A -> G		EJF14_10012
18957	A -> G		EJF14_10012
19002	A -> G		EJF14_10012
19002	A -> G		EJF14_10012
19033	A -> G	I -> V	EJF14_10012
19033	A -> G	I -> V	EJF14_10012
19068	C -> T		EJF14_10012
19068	C -> T		EJF14_10012
19184	T -> A	S -> Q	EJF14_10012
19184	T -> A	S -> Q	EJF14_10012
19371	G -> A		EJF14_10012
19371	G -> A		EJF14_10012
19380	C -> T		EJF14_10012
19380	C -> T		EJF14_10012
19655	T -> C		EJF14_10013
19655	T -> C		EJF14_10013
19994	C -> A		EJF14_10013
19994	C -> A		EJF14_10013
20087	A -> G		EJF14_10013
20087	A -> G		EJF14_10013
20526	A -> G	S -> G	EJF14_10013
20526	A -> G	S -> G	EJF14_10013
20952	C -> A
21305	T -> C		EJF14_10014
21305	T -> C		EJF14_10014
22441	T -> C	T -> A	EJF14_10014
22441	T -> C	T -> A	EJF14_10014
22700	A -> G	T -> A	EJF14_10015
22700	A -> G	T -> A	EJF14_10015
23221	A -> G		EJF14_10015
23221	A -> G		EJF14_10015
23860	G -> A
23866	T -> G
23888	G -> C
24029	T -> C	F -> L	EJF14_10016
24029	T -> C	F -> L	EJF14_10016
24122	G -> A	V -> I	EJF14_10016
24122	G -> A	V -> I	EJF14_10016
24277	T -> C		EJF14_10016
24277	T -> C		EJF14_10016
24358	G -> A		EJF14_10016
24358	G -> A		EJF14_10016
24514	T -> A		EJF14_10016
24514	T -> A		EJF14_10016
24556	G -> A		EJF14_10016
24556	G -> A		EJF14_10016
24739	G -> A		EJF14_10016
24739	G -> A		EJF14_10016
24746	A -> C		EJF14_10016
24746	A -> C		EJF14_10016
24805	G -> A		EJF14_10016
24805	G -> A		EJF14_10016
24865	A -> G		EJF14_10016
24865	A -> G		EJF14_10016
24895	G -> A		EJF14_10016
24895	G -> A		EJF14_10016
24952	C -> A		EJF14_10016
24952	C -> A		EJF14_10016
24964	T -> C		EJF14_10016
24964	T -> C		EJF14_10016
25123	A -> G		EJF14_10016
25123	A -> G		EJF14_10016
25187	G -> A	V -> M	EJF14_10016
25187	G -> A	V -> M	EJF14_10016
25258	T -> G	D -> E	EJF14_10016
25258	T -> G	D -> E	EJF14_10016
25282	T -> C		EJF14_10016
25282	T -> C		EJF14_10016
25321	A -> T		EJF14_10016
25321	A -> T		EJF14_10016
25399	C -> A	N -> K	EJF14_10016
25399	C -> A	N -> K	EJF14_10016
25403	C -> G	S -> V	EJF14_10016
25403	C -> G	S -> V	EJF14_10016
25413	T -> C	L -> S	EJF14_10016
25413	T -> C	L -> S	EJF14_10016
25423	G -> A		EJF14_10016
25423	G -> A		EJF14_10016
25432	G -> A		EJF14_10016
25432	G -> A		EJF14_10016
25513	T -> A	D -> E	EJF14_10016
25513	T -> A	D -> E	EJF14_10016
25584	A -> C
25612	A -> G
25633	T -> G
25634	T -> C
25679	T -> A
25793	C -> T
26153	C -> T	P -> S	EJF14_10017
26153	C -> T	P -> S	EJF14_10017
26188	G -> A		EJF14_10017
26188	G -> A		EJF14_10017
26209	C -> T		EJF14_10017
26209	C -> T		EJF14_10017
26215	A -> T		EJF14_10017
26215	A -> T		EJF14_10017
26320	T -> C		EJF14_10017
26320	T -> C		EJF14_10017
26338	T -> A		EJF14_10017
26338	T -> A		EJF14_10017
26386	A -> G		EJF14_10017
26386	A -> G		EJF14_10017
26401	A -> G		EJF14_10017
26401	A -> G		EJF14_10017
26461	C -> T		EJF14_10017
26461	C -> T		EJF14_10017
26557	A -> G		EJF14_10017
26557	A -> G		EJF14_10017
26605	G -> A		EJF14_10017
26605	G -> A		EJF14_10017
26737	G -> T	E -> D	EJF14_10017
26737	G -> T	E -> D	EJF14_10017
26794	T -> C
26808	T -> G
26818	A -> T
26829	G -> C
26860	T -> C
26906	C -> T	P -> S	EJF14_10018
26906	C -> T	P -> S	EJF14_10018
27010	A -> T		EJF14_10018
27010	A -> T		EJF14_10018
27109	C -> T		EJF14_10018
27109	C -> T		EJF14_10018
27187	C -> T		EJF14_10018
27187	C -> T		EJF14_10018
27200	A -> G	I -> V	EJF14_10018
27200	A -> G	I -> V	EJF14_10018
27287	A -> G	N -> D	EJF14_10018
27287	A -> G	N -> D	EJF14_10018
27316	C -> T		EJF14_10018
27316	C -> T		EJF14_10018
27373	C -> T		EJF14_10018
27373	C -> T		EJF14_10018
27439	T -> A		EJF14_10018
27439	T -> A		EJF14_10018
27493	A -> G		EJF14_10018
27493	A -> G		EJF14_10018
27613	G -> A		EJF14_10018
27613	G -> A		EJF14_10018
27649	T -> A	F -> L	EJF14_10018
27649	T -> A	F -> L	EJF14_10018
27782	G -> A	A -> T	EJF14_10018
27782	G -> A	A -> T	EJF14_10018
27930	A -> G
27934	A -> T
27971	A -> T
27974	T -> A
27989	G -> A
28112	T -> A
28243	A -> G	I -> V	EJF14_10019
28243	A -> G	I -> V	EJF14_10019
28270	G -> C	E -> Q	EJF14_10019
28270	G -> C	E -> Q	EJF14_10019
28347	T -> C		EJF14_10019
28347	T -> C		EJF14_10019
28431	G -> A		EJF14_10019
28431	G -> A		EJF14_10019
28434	T -> G		EJF14_10019
28434	T -> G		EJF14_10019
28437	A -> G		EJF14_10019
28437	A -> G		EJF14_10019
28446	T -> C		EJF14_10019
28446	T -> C		EJF14_10019
28506	T -> C		EJF14_10019
28506	T -> C		EJF14_10019
28521	T -> C		EJF14_10019
28521	T -> C		EJF14_10019
28602	G -> T		EJF14_10019
28602	G -> T		EJF14_10019
28716	C -> T		EJF14_10019
28716	C -> T		EJF14_10019
28962	T -> C		EJF14_10019
28962	T -> C		EJF14_10019
29128	A -> G	T -> A	EJF14_10019
29128	A -> G	T -> A	EJF14_10019
29202	A -> C		EJF14_10019
29202	A -> C		EJF14_10019
29220	C -> T		EJF14_10019
29220	C -> T		EJF14_10019
29289	C -> A		EJF14_10019
29289	C -> A		EJF14_10019
29328	A -> G		EJF14_10019
29328	A -> G		EJF14_10019
29358	T -> C		EJF14_10019
29358	T -> C		EJF14_10019
29376	T -> C		EJF14_10019
29376	T -> C		EJF14_10019
29388	C -> G		EJF14_10019
29388	C -> G		EJF14_10019
29418	T -> C		EJF14_10019
29418	T -> C		EJF14_10019
29460	T -> C		EJF14_10019
29460	T -> C		EJF14_10019
29514	A -> C		EJF14_10019
29514	A -> C		EJF14_10019
29643	A -> T
29749	A -> C
29770	G -> T
29816	T -> A
29859	A -> T
29865	T -> C
29915	A -> C
30042	T -> C
30061	G -> A
30091	T -> G
30095	T -> G
30106	C -> T
30205	T -> C
30299	T -> C
30410	C -> A		EJF14_10020
30410	C -> A		EJF14_10020
30428	C -> T		EJF14_10020
30428	C -> T		EJF14_10020
30515	T -> C		EJF14_10020
30515	T -> C		EJF14_10020
30635	C -> T		EJF14_10020
30635	C -> T		EJF14_10020
30713	T -> C		EJF14_10020
30713	T -> C		EJF14_10020
30736	C -> A	T -> N	EJF14_10020
30736	C -> A	T -> N	EJF14_10020
30774	G -> T	A -> S	EJF14_10020
30774	G -> T	A -> S	EJF14_10020
30935	C -> T		EJF14_10020
30935	C -> T		EJF14_10020
30941	G -> T		EJF14_10020
30941	G -> T		EJF14_10020
30971	T -> G		EJF14_10020
30971	T -> G		EJF14_10020
31013	T -> C		EJF14_10020
31013	T -> C		EJF14_10020
31169	C -> T		EJF14_10020
31169	C -> T		EJF14_10020
31220	A -> T		EJF14_10020
31220	A -> T		EJF14_10020
31328	T -> C		EJF14_10020
31328	T -> C		EJF14_10020
31433	G -> C
31442	T -> G
31443	G -> T
31449	C -> T
31457	G -> A
31483	T -> C
31511	C -> G
31533	A -> T
31535	C -> T
31565	G -> A
31573	C -> T
31575	T -> C
31576	G -> A
31588	T -> C
31618	T -> C
31623	A -> T
31633	T -> G
31652	C -> G
31653	A -> G
31656	C -> T
31673	A -> G
31733	T -> C
31747	A -> G
31754	T -> A
31784	G -> A
31793	T -> C
31805	C -> T
31808	A -> G
31815	G -> A
31872	C -> T
32091	G -> A		EJF14_10021
32091	G -> A		EJF14_10021
32220	T -> C		EJF14_10021
32220	T -> C		EJF14_10021
32421	C -> T		EJF14_10021
32421	C -> T		EJF14_10021
32538	A -> G		EJF14_10021
32538	A -> G		EJF14_10021
32580	T -> C		EJF14_10021
32580	T -> C		EJF14_10021
32670	C -> G		EJF14_10021
32670	C -> G		EJF14_10021
32715	A -> G		EJF14_10021
32715	A -> G		EJF14_10021
32724	C -> T		EJF14_10021
32724	C -> T		EJF14_10021
32949	C -> T
33169	G -> A		EJF14_10022
33169	G -> A		EJF14_10022
33256	A -> G		EJF14_10022
33256	A -> G		EJF14_10022
33283	C -> T		EJF14_10022
33283	C -> T		EJF14_10022
33319	A -> T		EJF14_10022
33319	A -> T		EJF14_10022
33601	T -> C
33613	T -> A
33920	G -> C		EJF14_10023
33920	G -> C		EJF14_10023
33968	T -> C		EJF14_10023
33968	T -> C		EJF14_10023
33980	G -> A		EJF14_10023
33980	G -> A		EJF14_10023
33983	A -> C		EJF14_10023
33983	A -> C		EJF14_10023
33986	A -> G		EJF14_10023
33986	A -> G		EJF14_10023
34031	G -> A		EJF14_10023
34031	G -> A		EJF14_10023
34059	C -> G	G -> A	EJF14_10023
34059	C -> G	G -> A	EJF14_10023
34066	G -> A	H -> Y	EJF14_10023
34066	G -> A	H -> Y	EJF14_10023
34205	C -> T		EJF14_10023
34205	C -> T		EJF14_10023
34316	C -> T		EJF14_10023
34316	C -> T		EJF14_10023
34644	G -> T
34714	A -> T
34720	T -> A
34733	C -> A
34742	T -> C
34752	G -> A
34967	A -> G	I -> V	EJF14_10024
34967	A -> G	I -> V	EJF14_10024
35113	A -> T		EJF14_10024
35113	A -> T		EJF14_10024
35131	C -> T		EJF14_10024
35131	C -> T		EJF14_10024
35194	G -> T		EJF14_10024
35194	G -> T		EJF14_10024
35278	T -> C		EJF14_10024
35278	T -> C		EJF14_10024
35296	G -> A		EJF14_10024
35296	G -> A		EJF14_10024
35365	T -> C		EJF14_10024
35365	T -> C		EJF14_10024
35474	A -> G
35475	A -> C
35499	G -> A
35504	A -> C
35506	T -> C
35518	A -> T
35523	T -> C
35524	C -> T
35528	T -> G
35559	C -> T
35593	C -> T
35772	G -> C	Q -> E	EJF14_10025
35772	G -> C	Q -> E	EJF14_10025
35870	G -> A	A -> V	EJF14_10025
35870	G -> A	A -> V	EJF14_10025
35884	A -> G		EJF14_10025
35884	A -> G		EJF14_10025
35914	C -> T		EJF14_10025
35914	C -> T		EJF14_10025
35998	C -> G		EJF14_10025
35998	C -> G		EJF14_10025
36163	G -> A		EJF14_10025
36163	G -> A		EJF14_10025
36232	C -> G		EJF14_10025
36232	C -> G		EJF14_10025
36389	C -> T
36390	T -> C
36502	A -> G
36507	T -> C
36510	T -> C
36514	T -> C
36701	G -> A
36707	C -> T
36767	A -> C
36914	T -> A
37293	T -> C
37297	A -> G
37598	A -> G		EJF14_10026
37598	A -> G		EJF14_10026
37709	A -> T		EJF14_10026
37709	A -> T		EJF14_10026
37864	A -> C	S -> A	EJF14_10026
37864	A -> C	S -> A	EJF14_10026
37976	T -> C		EJF14_10026
37976	T -> C		EJF14_10026
38399	G -> A		EJF14_10026
38399	G -> A		EJF14_10026
38628	C -> T	S -> N	EJF14_10026
38628	C -> T	S -> N	EJF14_10026
38660	C -> T		EJF14_10026
38660	C -> T		EJF14_10026
38876	C -> T		EJF14_10026
38876	C -> T		EJF14_10026
38960	T -> C		EJF14_10026
38960	T -> C		EJF14_10026
38984	A -> G		EJF14_10026
38984	A -> G		EJF14_10026
39058	G -> A		EJF14_10026
39058	G -> A		EJF14_10026
39250	T -> C	I -> V	EJF14_10026
39250	T -> C	I -> V	EJF14_10026
39359	C -> T		EJF14_10026
39359	C -> T		EJF14_10026
39548	T -> C		EJF14_10026
39548	T -> C		EJF14_10026
39590	G -> A		EJF14_10026
39590	G -> A		EJF14_10026
39956	A -> T		EJF14_10026
39956	A -> T		EJF14_10026
40082	T -> G		EJF14_10026
40082	T -> G		EJF14_10026
40520	G -> C		EJF14_10026
40520	G -> C		EJF14_10026
40613	G -> A		EJF14_10026
40613	G -> A		EJF14_10026
40698	A -> G	L -> S	EJF14_10026
40698	A -> G	L -> S	EJF14_10026
40859	T -> C		EJF14_10026
40859	T -> C		EJF14_10026
41024	C -> T		EJF14_10026
41024	C -> T		EJF14_10026
41063	A -> G		EJF14_10026
41063	A -> G		EJF14_10026
41185	A -> G		EJF14_10026
41185	A -> G		EJF14_10026
41418	T -> A	Y -> F	EJF14_10026
41418	T -> A	Y -> F	EJF14_10026
41453	T -> C		EJF14_10026
41453	T -> C		EJF14_10026
41550	A -> C	L -> W	EJF14_10026
41550	A -> C	L -> W	EJF14_10026
41738	T -> C		EJF14_10026
41738	T -> C		EJF14_10026
42039	T -> C	D -> G	EJF14_10026
42039	T -> C	D -> G	EJF14_10026
42042	G -> A	S -> L	EJF14_10026
42042	G -> A	S -> L	EJF14_10026
42118	G -> A	S -> L	EJF14_10026
42118	G -> A	S -> L	EJF14_10026
42152	T -> C	I -> M	EJF14_10026
42152	T -> C	I -> M	EJF14_10026
42160	T -> C	T -> A	EJF14_10026
42160	T -> C	T -> A	EJF14_10026
42289	C -> T	V -> I	EJF14_10026
42289	C -> T	V -> I	EJF14_10026
42329	C -> T		EJF14_10026
42329	C -> T		EJF14_10026
42478	A -> C	S -> A	EJF14_10026
42478	A -> C	S -> A	EJF14_10026
42512	C -> T		EJF14_10026
42512	C -> T		EJF14_10026
42551	T -> A		EJF14_10026
42551	T -> A		EJF14_10026
42596	A -> G		EJF14_10026
42596	A -> G		EJF14_10026
42758	C -> T		EJF14_10026
42758	C -> T		EJF14_10026
43052	A -> T		EJF14_10026
43052	A -> T		EJF14_10026
43064	C -> A		EJF14_10026
43064	C -> A		EJF14_10026
43293	C -> G	S -> T	EJF14_10026
43293	C -> G	S -> T	EJF14_10026
43298	G -> C
43318	C -> G
43329	G -> A
43335	A -> G
43349	C -> A
43350	C -> A
43356	C -> T
43374	A -> G
43393	C -> T
43395	T -> A
43400	A -> G
43438	A -> C
43463	C -> T
43481	A -> G
43522	G -> A
43570	A -> G
43572	T -> A
43584	A -> G
43597	C -> G
43635	C -> G
43682	G -> C
43701	T -> A
43713	A -> G
43725	C -> T
43728	T -> A
43731	A -> T
43732	A -> C
43736	A -> T
43741	C -> T
43746	C -> A
43766	T -> C
43767	G -> A
43773	G -> C
43785	T -> A
43817	A -> G
43849	A -> T
43852	T -> A
43853	A -> G
43857	C -> G
43860	A -> G
43881	A -> G
43892	A -> T
43897	A -> T
43900	C -> T
43908	T -> C
43919	T -> A
43921	T -> A
43925	T -> A
43956	G -> A
43970	A -> G
43994	C -> T
44005	G -> C
44041	A -> C
44055	T -> C
44064	G -> A
44069	C -> T
44094	A -> G
44100	C -> A
44101	C -> T
44119	C -> A
44154	C -> T
44156	A -> C
44180	G -> T
44244	C -> T
44250	A -> T
44251	G -> A
44252	G -> C
44296	C -> T
44311	T -> C
44334	G -> A
44361	A -> G
44362	A -> G
44380	T -> G
44388	T -> A
44411	A -> G
44427	G -> C
44432	G -> A
44433	T -> C
44482	T -> C
44529	T -> C
44591	G -> A
44597	G -> A
44599	T -> C
44602	C -> G
44604	G -> A
44606	G -> A
44615	T -> A
44616	C -> T
44622	T -> C
44651	T -> C
44671	A -> C
44687	A -> G
44697	T -> A
44740	T -> A
44775	A -> G
44783	A -> T
44789	G -> A
44790	C -> A
44858	A -> T
44863	C -> G
44872	A -> G
44896	A -> G
44910	T -> A
44929	A -> G
44978	T -> C
45036	C -> G
45055	G -> T
45061	A -> T
45097	G -> A
45117	A -> C
45119	C -> A
45125	C -> A
45321	G -> A
45395	T -> C
45411	C -> T
45434	C -> T
45520	A -> T
45526	T -> A
45542	A -> G
45751	T -> C
45806	C -> A
45825	T -> A
45839	T -> G
45840	A -> T
45865	A -> T
46019	C -> G
46098	T -> A
46155	A -> T
46272	C -> A		EJF14_10027
46272	C -> A		EJF14_10027
46890	A -> G		EJF14_10027
46890	A -> G		EJF14_10027
46956	C -> T		EJF14_10027
46956	C -> T		EJF14_10027
47691	C -> T		EJF14_10027
47691	C -> T		EJF14_10027
47917	T -> G
48189	G -> A
48288	A -> G
48382	G -> A
48585	C -> T
48594	G -> A
48595	C -> G
48613	C -> G
48631	C -> T
48633	C -> T
48643	C -> T
48646	C -> A
48647	A -> G
48672	C -> T
48686	C -> T
48705	G -> A
48730	C -> G
48842	T -> G
48908	C -> T
49174	T -> G	K -> N	EJF14_10030
49174	T -> G	K -> N	EJF14_10030
49278	A -> G	Y -> H	EJF14_10030
49278	A -> G	Y -> H	EJF14_10030
49282	A -> G		EJF14_10030
49282	A -> G		EJF14_10030
49385	G -> A	P -> L	EJF14_10030
49385	G -> A	P -> L	EJF14_10030
49451	A -> G	L -> P	EJF14_10030
49451	A -> G	L -> P	EJF14_10030
49485	T -> G	S -> R	EJF14_10030
49485	T -> G	S -> R	EJF14_10030
49540	C -> T		EJF14_10030
49540	C -> T		EJF14_10030
49665	A -> C	S -> A	EJF14_10030
49665	A -> C	S -> A	EJF14_10030
49673	T -> C	N -> S	EJF14_10030
49673	T -> C	N -> S	EJF14_10030
49744	G -> A		EJF14_10030
49744	G -> A		EJF14_10030
49859	C -> T	G -> D	EJF14_10030
49859	C -> T	G -> D	EJF14_10030
49868	T -> C	N -> S	EJF14_10030
49868	T -> C	N -> S	EJF14_10030
49901	T -> A	N -> I	EJF14_10030
49901	T -> A	N -> I	EJF14_10030
49911	A -> G	C -> R	EJF14_10030
49911	A -> G	C -> R	EJF14_10030
49926	C -> T	D -> N	EJF14_10030
49926	C -> T	D -> N	EJF14_10030
49951	T -> C		EJF14_10030
49951	T -> C		EJF14_10030
49979	A -> G
49987	T -> G
50014	T -> C
50051	C -> T
50053	C -> G
50072	G -> A
50074	A -> G
50101	T -> G
50102	A -> G
50118	T -> A
50119	G -> T
50155	G -> A
50177	C -> T
50209	G -> C
50243	A -> T
50246	T -> A
50350	T -> C
50354	T -> C
50363	C -> T
50415	T -> G
50417	T -> C
50433	C -> T
50444	G -> A
50447	G -> A
50462	A -> G
50476	A -> T
50483	C -> A
50525	T -> A
50528	C -> G
50540	G -> A
50542	G -> T
50557	T -> A
50559	C -> T
50593	A -> C
50603	G -> A
50605	G -> A
50690	G -> A
50691	G -> A
50696	G -> A
50702	A -> G
50912	A -> C		EJF14_10031
50912	A -> C		EJF14_10031
50924	T -> C		EJF14_10031
50924	T -> C		EJF14_10031
50960	G -> A		EJF14_10031
50960	G -> A		EJF14_10031
51018	G -> T	A -> S	EJF14_10031
51018	G -> T	A -> S	EJF14_10031
51077	G -> A		EJF14_10031
51077	G -> A		EJF14_10031
51095	A -> G		EJF14_10031
51095	A -> G		EJF14_10031
51119	A -> T		EJF14_10031
51119	A -> T		EJF14_10031
51176	T -> C		EJF14_10031
51176	T -> C		EJF14_10031
51245	A -> T		EJF14_10031
51245	A -> T		EJF14_10031
51302	C -> T		EJF14_10031
51302	C -> T		EJF14_10031
51347	A -> C		EJF14_10031
51347	A -> C		EJF14_10031
51482	T -> C		EJF14_10031
51482	T -> C		EJF14_10031
51512	T -> C		EJF14_10031
51512	T -> C		EJF14_10031
51569	A -> T		EJF14_10031
51569	A -> T		EJF14_10031
51833	A -> G		EJF14_10031
51833	A -> G		EJF14_10031
51941	A -> G		EJF14_10031
51941	A -> G		EJF14_10031
52168	G -> T
52171	T -> G
52195	A -> T
52199	T -> C
52202	T -> A
52222	A -> T
52243	C -> T
52259	A -> G
52272	A -> C
52293	G -> A
52295	A -> G
52299	T -> A
52327	G -> A
52344	T -> C
52346	C -> T
52348	G -> A
52369	C -> G
52380	T -> A
52394	T -> C
52397	C -> T
52407	G -> A
52425	T -> C
52469	G -> A
52576	G -> A
52596	A -> G
52599	A -> G
52637	G -> A
52736	C -> A
52765	G -> A
52766	C -> T
52767	T -> G
52770	A -> G
52773	A -> C
52777	T -> C
52793	A -> G
52807	T -> C
52811	A -> G
52818	T -> C
52821	C -> T
52822	G -> A
52823	T -> G
52833	G -> A
52849	A -> C
52855	A -> G
52857	T -> C
52862	A -> G
52869	G -> A
52871	A -> G
52876	A -> G
52882	T -> C
52898	G -> T
52900	A -> G
52920	C -> T
52921	C -> T
52923	T -> G
52941	T -> C
52953	C -> T
52956	A -> G
52962	C -> A
52973	T -> C
52974	A -> T
52977	T -> G
52980	G -> A
52999	A -> G
53001	C -> T
53002	T -> G
53008	G -> A
53017	A -> G
53022	A -> G
53036	T -> C
53046	A -> T
53047	C -> T
53049	A -> C
53051	A -> G
53052	C -> A
53055	A -> G
53058	A -> T
53060	T -> A
53072	T -> C
53077	G -> A
53084	A -> G
53092	C -> G
53099	A -> T
53100	C -> T
53301	C -> A	A -> S	EJF14_10032
53301	C -> A	A -> S	EJF14_10032
53560	G -> A		EJF14_10032
53560	G -> A		EJF14_10032
53807	G -> T
53815	T -> A
53872	A -> G
53897	T -> G
53916	A -> G
53921	T -> A
53950	A -> G
54107	G -> A
54110	G -> A
54144	A -> G
54145	T -> C
54167	T -> G
54182	G -> C
54212	A -> C
54221	T -> C
54423	T -> C
54557	A -> C
54559	C -> T
54561	T -> A
54612	A -> C
54636	C -> T
54644	C -> T
54645	T -> C
54725	C -> G
55013	C -> T		EJF14_10033
55013	C -> T		EJF14_10033
55108	T -> C
55115	A -> G
55504	T -> C
55547	G -> A
55584	A -> C	V -> G	EJF14_10035
55584	A -> C	V -> G	EJF14_10035
55804	T -> A
55816	A -> T
56024	T -> A
56043	A -> G
56120	C -> T	G -> S	EJF14_10036
56120	C -> T	G -> S	EJF14_10036
56132	T -> C	I -> V	EJF14_10036
56132	T -> C	I -> V	EJF14_10036
56133	T -> C		EJF14_10036
56133	T -> C		EJF14_10036
56364	G -> A		EJF14_10036
56364	G -> A		EJF14_10036
56470	G -> A	T -> M	EJF14_10036
56470	G -> A	T -> M	EJF14_10036
56560	T -> C
56586	C -> T
56616	T -> C
56638	C -> G
56645	T -> C
56646	C -> A
56724	G -> A		EJF14_10037
56724	G -> A		EJF14_10037
56751	T -> C		EJF14_10037
56751	T -> C		EJF14_10037
57135	T -> C		EJF14_10037
57135	T -> C		EJF14_10037
57219	C -> T		EJF14_10037
57219	C -> T		EJF14_10037
57276	T -> C		EJF14_10037
57276	T -> C		EJF14_10037
57312	T -> C		EJF14_10037
57312	T -> C		EJF14_10037
57372	G -> A		EJF14_10037
57372	G -> A		EJF14_10037
57519	G -> A		EJF14_10037
57519	G -> A		EJF14_10037
57648	C -> T		EJF14_10037
57648	C -> T		EJF14_10037
57762	C -> T		EJF14_10037
57762	C -> T		EJF14_10037
57834	C -> T		EJF14_10037
57834	C -> T		EJF14_10037
57885	C -> T		EJF14_10037
57885	C -> T		EJF14_10037
58071	T -> C
58101	A -> G
58105	G -> C
58122	A -> G
58130	G -> A
58141	A -> T
58160	C -> T
58360	G -> A
58418	A -> G
58524	C -> T
58529	C -> A
58562	G -> A
58797	C -> T		EJF14_10038
58797	C -> T		EJF14_10038
58824	T -> C		EJF14_10038
58824	T -> C		EJF14_10038
58851	C -> T		EJF14_10038
58851	C -> T		EJF14_10038
58860	C -> T		EJF14_10038
58860	C -> T		EJF14_10038
58872	T -> C		EJF14_10038
58872	T -> C		EJF14_10038
58942	G -> A	A -> T	EJF14_10038
58942	G -> A	A -> T	EJF14_10038
58977	C -> T		EJF14_10038
58977	C -> T		EJF14_10038
58983	C -> T		EJF14_10038
58983	C -> T		EJF14_10038
58998	G -> A		EJF14_10038
58998	G -> A		EJF14_10038
59121	C -> T		EJF14_10038
59121	C -> T		EJF14_10038
59151	T -> A		EJF14_10038
59151	T -> A		EJF14_10038
59152	C -> T		EJF14_10038
59152	C -> T		EJF14_10038
59157	T -> C		EJF14_10038
59157	T -> C		EJF14_10038
59175	T -> C		EJF14_10038
59175	T -> C		EJF14_10038
59214	G -> A		EJF14_10038
59214	G -> A		EJF14_10038
59272	G -> C	V -> L	EJF14_10038
59272	G -> C	V -> L	EJF14_10038
59334	C -> A
59345	C -> T
59401	G -> C	F -> L	EJF14_10039
59401	G -> C	F -> L	EJF14_10039
59646	T -> C	K -> E	EJF14_10039
59646	T -> C	K -> E	EJF14_10039
59881	A -> G		EJF14_10039
59881	A -> G		EJF14_10039
59896	A -> C		EJF14_10039
59896	A -> C		EJF14_10039
59920	A -> G		EJF14_10039
59920	A -> G		EJF14_10039
59983	A -> G		EJF14_10039
59983	A -> G		EJF14_10039
60095	T -> C	D -> G	EJF14_10039
60095	T -> C	D -> G	EJF14_10039
60223	A -> T		EJF14_10039
60223	A -> T		EJF14_10039
60237	A -> C	S -> A	EJF14_10039
60237	A -> C	S -> A	EJF14_10039
60307	T -> C		EJF14_10039
60307	T -> C		EJF14_10039
60355	A -> G		EJF14_10039
60355	A -> G		EJF14_10039
60379	T -> C		EJF14_10039
60379	T -> C		EJF14_10039
60598	T -> C		EJF14_10039
60598	T -> C		EJF14_10039
60724	C -> A		EJF14_10039
60724	C -> A		EJF14_10039
60802	G -> A		EJF14_10039
60802	G -> A		EJF14_10039
60838	C -> A		EJF14_10039
60838	C -> A		EJF14_10039
60877	A -> G		EJF14_10039
60877	A -> G		EJF14_10039
61078	T -> C		EJF14_10039
61078	T -> C		EJF14_10039
61137	C -> A	A -> S	EJF14_10039
61137	C -> A	A -> S	EJF14_10039
61274	G -> T	T -> K	EJF14_10039
61274	G -> T	T -> K	EJF14_10039
61356	T -> G	N -> H	EJF14_10039
61356	T -> G	N -> H	EJF14_10039
61410	G -> A	L -> F	EJF14_10039
61410	G -> A	L -> F	EJF14_10039
61411	G -> T		EJF14_10039
61411	G -> T		EJF14_10039
61441	G -> A		EJF14_10039
61441	G -> A		EJF14_10039
61501	A -> G		EJF14_10039
61501	A -> G		EJF14_10039
61619	A -> C	L -> R	EJF14_10039
61619	A -> C	L -> R	EJF14_10039
61723	C -> A		EJF14_10039
61723	C -> A		EJF14_10039
61804	G -> A
61830	G -> C
62196	C -> T		EJF14_10040
62196	C -> T		EJF14_10040
62289	G -> A		EJF14_10040
62289	G -> A		EJF14_10040
62300	C -> T	A -> T	EJF14_10040
62300	C -> T	A -> T	EJF14_10040
62303	T -> C	T -> A	EJF14_10040
62303	T -> C	T -> A	EJF14_10040
62336	T -> C	N -> D	EJF14_10040
62336	T -> C	N -> D	EJF14_10040
62401	T -> G	N -> T	EJF14_10040
62401	T -> G	N -> T	EJF14_10040
62751	G -> A		EJF14_10040
62751	G -> A		EJF14_10040
62910	G -> T		EJF14_10040
62910	G -> T		EJF14_10040
62913	G -> A		EJF14_10040
62913	G -> A		EJF14_10040
62925	T -> C		EJF14_10040
62925	T -> C		EJF14_10040
62961	A -> G		EJF14_10040
62961	A -> G		EJF14_10040
63093	A -> G		EJF14_10040
63093	A -> G		EJF14_10040
63102	A -> T		EJF14_10040
63102	A -> T		EJF14_10040
63198	A -> G		EJF14_10040
63198	A -> G		EJF14_10040
63216	A -> G		EJF14_10040
63216	A -> G		EJF14_10040
63249	A -> G		EJF14_10040
63249	A -> G		EJF14_10040
63264	C -> T		EJF14_10040
63264	C -> T		EJF14_10040
63282	G -> C		EJF14_10040
63282	G -> C		EJF14_10040
63308	C -> A	A -> S	EJF14_10040
63308	C -> A	A -> S	EJF14_10040
63321	C -> T		EJF14_10040
63321	C -> T		EJF14_10040
63342	T -> G		EJF14_10040
63342	T -> G		EJF14_10040
63351	C -> T		EJF14_10040
63351	C -> T		EJF14_10040
63447	G -> C		EJF14_10040
63447	G -> C		EJF14_10040
63458	C -> T	V -> I	EJF14_10040
63458	C -> T	V -> I	EJF14_10040
63579	C -> T		EJF14_10040
63579	C -> T		EJF14_10040
63696	G -> A		EJF14_10040
63696	G -> A		EJF14_10040
63717	A -> T		EJF14_10040
63717	A -> T		EJF14_10040
63746	G -> T	P -> T	EJF14_10040
63746	G -> T	P -> T	EJF14_10040
63747	T -> A	K -> N	EJF14_10040
63747	T -> A	K -> N	EJF14_10040
63771	C -> T		EJF14_10040
63771	C -> T		EJF14_10040
63804	C -> T		EJF14_10040
63804	C -> T		EJF14_10040
63867	C -> T		EJF14_10040
63867	C -> T		EJF14_10040
63873	C -> T		EJF14_10040
63873	C -> T		EJF14_10040
63912	C -> T		EJF14_10040
63912	C -> T		EJF14_10040
64071	G -> A		EJF14_10040
64071	G -> A		EJF14_10040
64125	C -> T		EJF14_10040
64125	C -> T		EJF14_10040
64215	G -> A		EJF14_10040
64215	G -> A		EJF14_10040
64239	T -> C		EJF14_10040
64239	T -> C		EJF14_10040
64293	T -> C		EJF14_10040
64293	T -> C		EJF14_10040
64355	T -> A	M -> L	EJF14_10040
64355	T -> A	M -> L	EJF14_10040
64407	C -> G		EJF14_10040
64407	C -> G		EJF14_10040
64449	G -> C		EJF14_10040
64449	G -> C		EJF14_10040
64572	A -> G		EJF14_10040
64572	A -> G		EJF14_10040
64638	G -> A		EJF14_10040
64638	G -> A		EJF14_10040
64759	A -> G
64791	A -> T
64796	C -> T
64866	T -> G
64887	C -> T
64980	T -> C		EJF14_10041
64980	T -> C		EJF14_10041
64989	T -> C		EJF14_10041
64989	T -> C		EJF14_10041
64992	T -> C		EJF14_10041
64992	T -> C		EJF14_10041
65234	T -> G	N -> H	EJF14_10041
65234	T -> G	N -> H	EJF14_10041
65287	A -> G	V -> A	EJF14_10041
65287	A -> G	V -> A	EJF14_10041
65352	G -> A		EJF14_10041
65352	G -> A		EJF14_10041
65358	G -> C		EJF14_10041
65358	G -> C		EJF14_10041
65385	T -> C		EJF14_10041
65385	T -> C		EJF14_10041
65409	C -> T		EJF14_10041
65409	C -> T		EJF14_10041
65502	T -> C		EJF14_10041
65502	T -> C		EJF14_10041
65520	G -> A		EJF14_10041
65520	G -> A		EJF14_10041
65541	A -> C	D -> E	EJF14_10041
65541	A -> C	D -> E	EJF14_10041
65566	C -> T	R -> K	EJF14_10041
65566	C -> T	R -> K	EJF14_10041
65655	C -> T		EJF14_10041
65655	C -> T		EJF14_10041
65972	G -> A		EJF14_10041
65972	G -> A		EJF14_10041
66003	G -> A		EJF14_10041
66003	G -> A		EJF14_10041
66039	C -> T		EJF14_10041
66039	C -> T		EJF14_10041
66087	A -> T		EJF14_10041
66087	A -> T		EJF14_10041
66111	A -> G		EJF14_10041
66111	A -> G		EJF14_10041
66207	C -> T		EJF14_10041
66207	C -> T		EJF14_10041
66210	C -> T		EJF14_10041
66210	C -> T		EJF14_10041
66345	C -> T		EJF14_10041
66345	C -> T		EJF14_10041
66391	C -> T	C -> Y	EJF14_10041
66391	C -> T	C -> Y	EJF14_10041
66486	C -> A		EJF14_10041
66486	C -> A		EJF14_10041
66543	G -> A		EJF14_10041
66543	G -> A		EJF14_10041
66548	A -> C	C -> G	EJF14_10041
66548	A -> C	C -> G	EJF14_10041
66680	T -> C	T -> A	EJF14_10041
66680	T -> C	T -> A	EJF14_10041
66727	T -> A	H -> L	EJF14_10041
66727	T -> A	H -> L	EJF14_10041
66803	C -> T	G -> S	EJF14_10041
66803	C -> T	G -> S	EJF14_10041
66818	T -> C	R -> G	EJF14_10041
66818	T -> C	R -> G	EJF14_10041
66837	A -> C	N -> K	EJF14_10041
66837	A -> C	N -> K	EJF14_10041
66876	G -> C	N -> K	EJF14_10041
66876	G -> C	N -> K	EJF14_10041
66897	C -> T		EJF14_10041
66897	C -> T		EJF14_10041
66924	C -> T		EJF14_10041
66924	C -> T		EJF14_10041
66966	A -> G		EJF14_10041
66966	A -> G		EJF14_10041
66978	T -> C		EJF14_10041
66978	T -> C		EJF14_10041
67151	A -> T	S -> T	EJF14_10041
67151	A -> T	S -> T	EJF14_10041
67152	C -> T		EJF14_10041
67152	C -> T		EJF14_10041
67155	A -> T		EJF14_10041
67155	A -> T		EJF14_10041
67208	C -> T	V -> M	EJF14_10041
67208	C -> T	V -> M	EJF14_10041
67219	C -> G	R -> P	EJF14_10041
67219	C -> G	R -> P	EJF14_10041
67305	T -> C		EJF14_10041
67305	T -> C		EJF14_10041
67374	T -> C		EJF14_10041
67374	T -> C		EJF14_10041
67428	G -> A		EJF14_10041
67428	G -> A		EJF14_10041
67464	C -> A		EJF14_10041
67464	C -> A		EJF14_10041
67491	C -> T		EJF14_10041
67491	C -> T		EJF14_10041
67497	T -> C		EJF14_10041
67497	T -> C		EJF14_10041
67500	T -> C		EJF14_10041
67500	T -> C		EJF14_10041
67545	T -> C		EJF14_10041
67545	T -> C		EJF14_10041
67551	A -> G		EJF14_10041
67551	A -> G		EJF14_10041
67560	T -> C		EJF14_10041
67560	T -> C		EJF14_10041
67686	T -> A		EJF14_10041
67686	T -> A		EJF14_10041
67719	C -> G		EJF14_10041
67719	C -> G		EJF14_10041
67722	G -> A		EJF14_10041
67722	G -> A		EJF14_10041
67809	A -> G		EJF14_10041
67809	A -> G		EJF14_10041
67821	G -> A		EJF14_10041
67821	G -> A		EJF14_10041
68067	T -> C		EJF14_10041
68067	T -> C		EJF14_10041
68094	A -> G		EJF14_10041
68094	A -> G		EJF14_10041
68106	G -> A		EJF14_10041
68106	G -> A		EJF14_10041
68124	C -> T		EJF14_10041
68124	C -> T		EJF14_10041
68175	G -> A		EJF14_10041
68175	G -> A		EJF14_10041
68201	T -> A	I -> L	EJF14_10041
68201	T -> A	I -> L	EJF14_10041
68298	T -> C		EJF14_10041
68298	T -> C		EJF14_10041
68301	T -> C		EJF14_10041
68301	T -> C		EJF14_10041
68357	A -> G	S -> P	EJF14_10041
68357	A -> G	S -> P	EJF14_10041
68458	A -> G	I -> T	EJF14_10041
68458	A -> G	I -> T	EJF14_10041
68472	T -> A		EJF14_10041
68472	T -> A		EJF14_10041
68521	A -> G	L -> S	EJF14_10041
68521	A -> G	L -> S	EJF14_10041
68619	T -> C		EJF14_10041
68619	T -> C		EJF14_10041
68649	T -> C		EJF14_10041
68649	T -> C		EJF14_10041
68700	A -> T		EJF14_10041
68700	A -> T		EJF14_10041
68730	T -> C		EJF14_10041
68730	T -> C		EJF14_10041
68940	G -> A		EJF14_10041
68940	G -> A		EJF14_10041
68954	A -> G		EJF14_10041
68954	A -> G		EJF14_10041
68971	T -> C	Q -> R	EJF14_10041
68971	T -> C	Q -> R	EJF14_10041
68977	C -> T	R -> H	EJF14_10041
68977	C -> T	R -> H	EJF14_10041
69030	C -> G		EJF14_10041
69030	C -> G		EJF14_10041
69180	T -> C		EJF14_10041
69180	T -> C		EJF14_10041
69222	G -> A		EJF14_10041
69222	G -> A		EJF14_10041
69315	G -> A		EJF14_10041
69315	G -> A		EJF14_10041
69631	G -> A	T -> I	EJF14_10041
69631	G -> A	T -> I	EJF14_10041
69687	A -> G		EJF14_10041
69687	A -> G		EJF14_10041
69834	T -> C		EJF14_10041
69834	T -> C		EJF14_10041
69855	A -> C	N -> K	EJF14_10041
69855	A -> C	N -> K	EJF14_10041
69944	C -> T	V -> I	EJF14_10041
69944	C -> T	V -> I	EJF14_10041
69999	A -> G		EJF14_10041
69999	A -> G		EJF14_10041
70008	A -> T		EJF14_10041
70008	A -> T		EJF14_10041
70057	T -> G	K -> T	EJF14_10041
70057	T -> G	K -> T	EJF14_10041
70341	A -> G		EJF14_10041
70341	A -> G		EJF14_10041
70410	G -> A		EJF14_10041
70410	G -> A		EJF14_10041
70452	A -> G		EJF14_10041
70452	A -> G		EJF14_10041
70589	T -> C
70594	G -> A
70597	G -> A
70753	T -> A
70754	A -> G
70786	T -> A
70788	T -> A
70792	T -> C
70800	G -> T
70818	G -> A
70828	A -> C
70831	T -> C
70836	C -> A
70844	T -> C
70848	A -> G
70849	C -> T
70889	A -> G
70966	T -> C		EJF14_10042
70966	T -> C		EJF14_10042
71017	T -> C		EJF14_10042
71017	T -> C		EJF14_10042
71023	G -> A		EJF14_10042
71023	G -> A		EJF14_10042
71027	C -> T	R -> K	EJF14_10042
71027	C -> T	R -> K	EJF14_10042
71035	T -> C		EJF14_10042
71035	T -> C		EJF14_10042
71038	T -> C		EJF14_10042
71038	T -> C		EJF14_10042
71044	C -> T		EJF14_10042
71044	C -> T		EJF14_10042
71098	A -> C		EJF14_10042
71098	A -> C		EJF14_10042
71254	C -> T		EJF14_10042
71254	C -> T		EJF14_10042
71284	C -> G		EJF14_10042
71284	C -> G		EJF14_10042
71383	G -> A		EJF14_10042
71383	G -> A		EJF14_10042
71431	T -> A		EJF14_10042
71431	T -> A		EJF14_10042
71467	T -> C		EJF14_10042
71467	T -> C		EJF14_10042
71738	A -> G	V -> A	EJF14_10042
71738	A -> G	V -> A	EJF14_10042
71884	A -> C		EJF14_10042
71884	A -> C		EJF14_10042
71896	T -> C		EJF14_10042
71896	T -> C		EJF14_10042
71905	C -> T		EJF14_10042
71905	C -> T		EJF14_10042
71935	A -> C		EJF14_10042
71935	A -> C		EJF14_10042
72031	T -> C		EJF14_10042
72031	T -> C		EJF14_10042
72043	A -> G		EJF14_10042
72043	A -> G		EJF14_10042
72177	C -> G	A -> P	EJF14_10042
72177	C -> G	A -> P	EJF14_10042
72371	C -> T	A -> V	EJF14_10043
72371	C -> T	A -> V	EJF14_10043
72394	C -> T	P -> S	EJF14_10043
72394	C -> T	P -> S	EJF14_10043
72411	T -> A		EJF14_10043
72411	T -> A		EJF14_10043
72446	T -> C
72501	C -> T
72549	A -> C	N -> K	EJF14_10044
72549	A -> C	N -> K	EJF14_10044
72586	G -> C	A -> G	EJF14_10044
72586	G -> C	A -> G	EJF14_10044
72635	A -> C	L -> V	EJF14_10044
72635	A -> C	L -> V	EJF14_10044
72647	A -> C	C -> G	EJF14_10044
72647	A -> C	C -> G	EJF14_10044
72731	A -> G	S -> P	EJF14_10044
72731	A -> G	S -> P	EJF14_10044
72792	G -> A		EJF14_10044
72792	G -> A		EJF14_10044
72814	G -> A	A -> V	EJF14_10044
72814	G -> A	A -> V	EJF14_10044
72871	G -> T	A -> D	EJF14_10044
72871	G -> T	A -> D	EJF14_10044
72922	G -> C		EJF14_10044
72922	G -> C		EJF14_10044
72932	C -> G	V -> L	EJF14_10044
72932	C -> G	V -> L	EJF14_10044
72953	T -> A	M -> L	EJF14_10044
72953	T -> A	M -> L	EJF14_10044
72968	A -> T
72978	T -> C
73171	T -> C
73189	T -> C
73229	A -> G
73233	C -> T
73265	C -> T
73368	A -> G		EJF14_10045
73368	A -> G		EJF14_10045
73389	A -> G		EJF14_10045
73389	A -> G		EJF14_10045
73503	G -> A		EJF14_10045
73503	G -> A		EJF14_10045
73548	T -> C		EJF14_10045
73548	T -> C		EJF14_10045
73569	C -> T		EJF14_10045
73569	C -> T		EJF14_10045
73620	A -> T		EJF14_10045
73620	A -> T		EJF14_10045
73626	T -> C		EJF14_10045
73626	T -> C		EJF14_10045
73635	G -> A		EJF14_10045
73635	G -> A		EJF14_10045
73656	A -> G		EJF14_10045
73656	A -> G		EJF14_10045
73662	G -> A		EJF14_10045
73662	G -> A		EJF14_10045
74025	A -> G		EJF14_10045
74025	A -> G		EJF14_10045
74068	T -> C
74131	G -> C
74222	C -> T		EJF14_10046
74222	C -> T		EJF14_10046
74273	T -> C		EJF14_10046
74273	T -> C		EJF14_10046
74321	T -> A		EJF14_10046
74321	T -> A		EJF14_10046
74462	G -> A		EJF14_10046
74462	G -> A		EJF14_10046
74533	G -> A		EJF14_10046
74533	G -> A		EJF14_10046
74551	T -> C	I -> V	EJF14_10046
74551	T -> C	I -> V	EJF14_10046
74624	G -> A		EJF14_10046
74624	G -> A		EJF14_10046
74852	A -> G		EJF14_10046
74852	A -> G		EJF14_10046
74939	G -> A		EJF14_10046
74939	G -> A		EJF14_10046
74945	C -> T		EJF14_10046
74945	C -> T		EJF14_10046
74953	C -> T	V -> I	EJF14_10046
74953	C -> T	V -> I	EJF14_10046
74960	C -> G		EJF14_10046
74960	C -> G		EJF14_10046
74994	T -> C	H -> R	EJF14_10046
74994	T -> C	H -> R	EJF14_10046
75071	C -> T		EJF14_10046
75071	C -> T		EJF14_10046
75155	T -> C		EJF14_10046
75155	T -> C		EJF14_10046
75194	G -> C		EJF14_10046
75194	G -> C		EJF14_10046
75197	T -> A		EJF14_10046
75197	T -> A		EJF14_10046
75278	A -> T		EJF14_10046
75278	A -> T		EJF14_10046
75384	A -> C
75385	C -> T
75405	T -> C
75475	G -> A
75530	C -> G
75531	C -> A
75671	G -> A
75689	A -> G
75691	T -> A
75723	G -> A
75740	T -> C
75801	T -> C
75809	C -> T
75840	A -> C
75871	A -> G
[truncated: 47,579 more rows]

## Sheet: ATCC42720  vs P1 Chr 2
Minimum	Change	Amino Acid Change	locus_tag
6	A -> T	S -> T	EJF14_20970
6	A -> T	S -> T	EJF14_20970
55	G -> A
76	G -> A
98	G -> A
113	G -> A
133	G -> A		EJF14_20970
133	G -> A		EJF14_20970
145	A -> C		EJF14_20970
145	A -> C		EJF14_20970
181	C -> A		EJF14_20970
181	C -> A		EJF14_20970
187	G -> A		EJF14_20001
187	G -> A		EJF14_20001
187	G -> T		EJF14_20970
187	G -> T		EJF14_20970
214	A -> G		EJF14_20970
214	A -> G		EJF14_20970
217	C -> G		EJF14_20970
217	C -> G		EJF14_20970
225	C -> T	V -> I	EJF14_20970
225	C -> T	V -> I	EJF14_20970
262	G -> A		EJF14_20970
262	G -> A		EJF14_20970
274	C -> G		EJF14_20970
274	C -> G		EJF14_20970
316	T -> A		EJF14_20970
316	T -> A		EJF14_20970
331	G -> A		EJF14_20970
331	G -> A		EJF14_20970
381	G -> C	S -> V	EJF14_20970
381	G -> C	S -> V	EJF14_20970
451	A -> G		EJF14_20970
451	A -> G		EJF14_20970
460	G -> A		EJF14_20970
460	G -> A		EJF14_20970
466	G -> T		EJF14_20970
466	G -> T		EJF14_20970
478	A -> G		EJF14_20970
478	A -> G		EJF14_20970
481	T -> A	R -> S	EJF14_20970
481	T -> A	R -> S	EJF14_20970
484	T -> C		EJF14_20970
484	T -> C		EJF14_20970
487	A -> G		EJF14_20970
487	A -> G		EJF14_20970
511	T -> G		EJF14_20970
511	T -> G		EJF14_20970
514	A -> C	S -> R	EJF14_20970
514	A -> C	S -> R	EJF14_20970
520	T -> G		EJF14_20970
520	T -> G		EJF14_20970
532	G -> A		EJF14_20970
532	G -> A		EJF14_20970
535	A -> G		EJF14_20970
535	A -> G		EJF14_20970
538	C -> T		EJF14_20970
538	C -> T		EJF14_20970
547	T -> G		EJF14_20970
547	T -> G		EJF14_20970
649	G -> T	D -> E	EJF14_20970
649	G -> T	D -> E	EJF14_20970
664	C -> T		EJF14_20970
664	C -> T		EJF14_20970
691	A -> G		EJF14_20970
691	A -> G		EJF14_20970
726	G -> T	R -> S	EJF14_20970
726	G -> T	R -> S	EJF14_20970
784	G -> C		EJF14_20970
784	G -> C		EJF14_20970
814	C -> T		EJF14_20970
814	C -> T		EJF14_20970
859	C -> T		EJF14_20970
859	C -> T		EJF14_20970
946	T -> G		EJF14_20970
946	T -> G		EJF14_20970
952	G -> A		EJF14_20970
952	G -> A		EJF14_20970
957	C -> A
1018	T -> G		EJF14_20970
1018	T -> G		EJF14_20970
1029	G -> A
1030	A -> C		EJF14_20970
1030	A -> C		EJF14_20970
1075	T -> C		EJF14_20970
1075	T -> C		EJF14_20970
1108	C -> G
1158	G -> A
1183	G -> A		EJF14_20970
1183	G -> A		EJF14_20970
1198	A -> G		EJF14_20970
1198	A -> G		EJF14_20970
1221	G -> T
1230	C -> T	V -> I	EJF14_20970
1230	C -> T	V -> I	EJF14_20970
1231	T -> C		EJF14_20970
1231	T -> C		EJF14_20970
1232	T -> C
1243	C -> T		EJF14_20970
1243	C -> T		EJF14_20970
1244	C -> T
1246	G -> T		EJF14_20970
1246	G -> T		EJF14_20970
1327	T -> G
1359	C -> T
1482	C -> T
1684	G -> A
1691	A -> G
1737	T -> C
1863	A -> C
1891	T -> G
1892	A -> G
1900	T -> G
1912	T -> C
1925	G -> A
1939	A -> G
1940	T -> G
1945	T -> A
1952	T -> A
1965	T -> G
1982	T -> C
1985	A -> G
1996	A -> C
1998	G -> A
2004	G -> C
2015	A -> G
2025	C -> G
2031	T -> C
2034	A -> G
2077	T -> A
2089	C -> T
2114	C -> G
2201	A -> G
2202	T -> C
2212	C -> G
2216	T -> C
2220	G -> C
2222	G -> A
2225	G -> C
2233	A -> T
2242	A -> C
2247	A -> C
2252	A -> G
2258	G -> A
2263	G -> A
2272	A -> T
2275	C -> A
2315	C -> T
2365	T -> G
2374	A -> G
2380	G -> A
2401	T -> G
2424	A -> T
2435	A -> G
2441	T -> G
2444	C -> T
2445	C -> G
2455	G -> C
2456	T -> C
2459	A -> T
2463	T -> C
2467	T -> A
2475	C -> T
2509	A -> T
2512	G -> C
2517	A -> G
2527	G -> A
2530	G -> A
2532	G -> T
2536	G -> T
2549	C -> T
2558	G -> A
2558	T -> C
2565	G -> C
2568	C -> T
2572	C -> T
2586	A -> G
2590	C -> T
2617	T -> G
2694	T -> C
2713	T -> C
2717	C -> G
2719	G -> C
2724	A -> C
2740	T -> C
2742	G -> C
2751	A -> T
2763	G -> T
2768	A -> G
2770	A -> C
2775	G -> A
2783	G -> A
2799	C -> A
2828	C -> T
2852	A -> C
2861	A -> T
2863	G -> A
2874	C -> T
2877	A -> C
2881	A -> G
2882	G -> A
2891	G -> A
2902	G -> A
2905	T -> G		EJF14_20002
2905	T -> G		EJF14_20002
2905	A -> C
2906	T -> C
2908	C -> T
2910	C -> A
2915	G -> T
2916	T -> C
2917	C -> T
2920	G -> A
2922	C -> T
2931	G -> A
2933	T -> G
2937	T -> C
2940	C -> T
2944	T -> G
2945	G -> A
2956	A -> G		EJF14_20002
2956	A -> G		EJF14_20002
2958	C -> A
2973	C -> A
2976	A -> T
2981	T -> A
2986	G -> A
2994	A -> T
3054	T -> G
3055	G -> A
3058	G -> A
3072	T -> A
3073	T -> C
3075	G -> A
3076	T -> G
3084	C -> T
3088	A -> G
3089	T -> C
3090	T -> C
3091	G -> A
3095	C -> T
3097	G -> A		EJF14_20002
3097	G -> A		EJF14_20002
3105	G -> T
3107	G -> A
3109	A -> C
3111	G -> A
3113	G -> T
3121	T -> G
3130	G -> C
3131	T -> A
3138	C -> T
3146	G -> A
3147	C -> G
3151	A -> T
3154	G -> A
3162	A -> G
3167	G -> C
3177	C -> T
3180	C -> T
3193	C -> A
3201	A -> G
3203	T -> C
3210	C -> T
3225	C -> A
3226	C -> T
3229	G -> A
3235	G -> A
3236	A -> G
3240	T -> G
3255	G -> C
3263	T -> C
3270	A -> C
3272	T -> C
3273	C -> T
3277	A -> T		EJF14_20002
3277	A -> T		EJF14_20002
3284	C -> T
3287	T -> C
3291	G -> A
3294	C -> T
3334	A -> G
3361	T -> A
3373	G -> A		EJF14_20002
3373	G -> A		EJF14_20002
3375	G -> A
3385	G -> T		EJF14_20002
3385	G -> T		EJF14_20002
3412	C -> T
3417	A -> G
3430	T -> G
3431	T -> G
3433	T -> C
3440	C -> A
3441	A -> G
3443	A -> T
3444	G -> C
3450	G -> A
3462	A -> G
3475	A -> G
3478	A -> G
3481	A -> G
3488	G -> A
3489	A -> G
3491	G -> A
3492	T -> C
3493	G -> A		EJF14_20002
3493	G -> A		EJF14_20002
3495	C -> A
3496	C -> T
3497	A -> G
3499	A -> G
3509	T -> C
3513	G -> A
3516	T -> A
3517	A -> G
3523	C -> T
3526	G -> A
3531	C -> G
3574	G -> A
3578	G -> T
3582	C -> T
3584	C -> T
3588	T -> A
3589	A -> T
3590	T -> A
3599	C -> T
3618	C -> T
3619	A -> G
3621	T -> C
3622	T -> A
3627	T -> C
3639	C -> T
3641	A -> T
3653	T -> A
3657	C -> A
3676	T -> C		EJF14_20002
3676	T -> C		EJF14_20002
3701	C -> A
3719	T -> G
3728	A -> G
3729	A -> G
3739	T -> G
3745	G -> A
3749	C -> T
3762	A -> T
3764	A -> G
3768	A -> G
3771	T -> C
3775	C -> T
3791	A -> T
3797	T -> C
3807	T -> A
3820	A -> G
3821	A -> G
3822	G -> A
3823	A -> C
3835	A -> T
3851	C -> G
3862	A -> T
3891	A -> G
3919	C -> T
3939	C -> T
3961	T -> C
3977	A -> G
3982	T -> A
3988	T -> C
3991	A -> G
4014	A -> G
4015	G -> A
4038	G -> T
4045	C -> T
4058	G -> T
4064	C -> T
4098	T -> C
4117	G -> A
4120	G -> T
4125	C -> T
4134	T -> G
4143	C -> T
4187	A -> G
4200	T -> A
4224	T -> C
4231	C -> T
4232	C -> T
4248	A -> G
4261	T -> A
4339	A -> C
4361	G -> A
4363	T -> C
4373	A -> C
4381	T -> A
4383	A -> G
4408	A -> T
4409	T -> A
4411	C -> T
4412	T -> C
4424	C -> T
4438	T -> C
4439	T -> C
4454	G -> C
4463	C -> T
4473	G -> A
4476	C -> A
4489	T -> C
4491	G -> T
4510	A -> C
4515	A -> C
4516	A -> G
4519	A -> T
4619	A -> G
4634	G -> A
4654	A -> G
4748	C -> T	A -> T	EJF14_20969
4748	C -> T	A -> T	EJF14_20969
4802	T -> C
4864	C -> T
4868	G -> A
4871	A -> G
4877	A -> T
4879	C -> T
4912	C -> T
4960	A -> G
5035	C -> G
5154	G -> A		EJF14_20969
5154	G -> A		EJF14_20969
5184	A -> G		EJF14_20969
5184	A -> G		EJF14_20969
5211	T -> G
5217	T -> C		EJF14_20969
5217	T -> C		EJF14_20969
5225	G -> T
5235	A -> G		EJF14_20969
5235	A -> G		EJF14_20969
5268	T -> G
5284	G -> C
5305	T -> G
5314	C -> T
5318	G -> A
5346	G -> A		EJF14_20969
5346	G -> A		EJF14_20969
5368	T -> G	N -> T	EJF14_20969
5368	T -> G	N -> T	EJF14_20969
5401	C -> T
5535	G -> A		EJF14_20969
5535	G -> A		EJF14_20969
5542	C -> G	S -> T	EJF14_20969
5542	C -> G	S -> T	EJF14_20969
5562	T -> A		EJF14_20969
5562	T -> A		EJF14_20969
5601	G -> A		EJF14_20969
5601	G -> A		EJF14_20969
5609	T -> C	I -> V	EJF14_20969
5609	T -> C	I -> V	EJF14_20969
5613	C -> T		EJF14_20969
5613	C -> T		EJF14_20969
5673	G -> A		EJF14_20003
5673	G -> A		EJF14_20003
5676	G -> A		EJF14_20969
5676	G -> A		EJF14_20969
5785	T -> C	D -> G	EJF14_20969
5785	T -> C	D -> G	EJF14_20969
5802	C -> T		EJF14_20969
5802	C -> T		EJF14_20969
5811	G -> T		EJF14_20969
5811	G -> T		EJF14_20969
5816	C -> T	V -> I	EJF14_20969
5816	C -> T	V -> I	EJF14_20969
5830	G -> T	A -> D	EJF14_20969
5830	G -> T	A -> D	EJF14_20969
5861	T -> C	T -> A	EJF14_20969
5861	T -> C	T -> A	EJF14_20969
5867	G -> A	P -> S	EJF14_20969
5867	G -> A	P -> S	EJF14_20969
5887	C -> T	G -> E	EJF14_20969
5887	C -> T	G -> E	EJF14_20969
5906	T -> C	S -> G	EJF14_20969
5906	T -> C	S -> G	EJF14_20969
5979	C -> G		EJF14_20969
5979	C -> G		EJF14_20969
6000	A -> T		EJF14_20969
6000	A -> T		EJF14_20969
6028	C -> G	G -> A	EJF14_20969
6028	C -> G	G -> A	EJF14_20969
6051	A -> G		EJF14_20969
6051	A -> G		EJF14_20969
6056	A -> C	S -> A	EJF14_20969
6056	A -> C	S -> A	EJF14_20969
6096	A -> G		EJF14_20969
6096	A -> G		EJF14_20969
6102	T -> C		EJF14_20969
6102	T -> C		EJF14_20969
6179	T -> C	T -> A	EJF14_20969
6179	T -> C	T -> A	EJF14_20969
6180	C -> A		EJF14_20969
6180	C -> A		EJF14_20969
6183	A -> G		EJF14_20969
6183	A -> G		EJF14_20969
6195	A -> G		EJF14_20969
6195	A -> G		EJF14_20969
6202	A -> T	S -> Q	EJF14_20969
6202	A -> T	S -> Q	EJF14_20969
6222	G -> A		EJF14_20969
6222	G -> A		EJF14_20969
6229	G -> C	A -> G	EJF14_20969
6229	G -> C	A -> G	EJF14_20969
6237	C -> A	R -> S	EJF14_20969
6237	C -> A	R -> S	EJF14_20969
6267	G -> T		EJF14_20969
6267	G -> T		EJF14_20969
6324	G -> A		EJF14_20969
6324	G -> A		EJF14_20969
6357	A -> G		EJF14_20969
6357	A -> G		EJF14_20969
6360	A -> G
6390	G -> A		EJF14_20969
6390	G -> A		EJF14_20969
6645	A -> G		EJF14_20969
6645	A -> G		EJF14_20969
6651	A -> T	H -> Q	EJF14_20969
6651	A -> T	H -> Q	EJF14_20969
6657	A -> C		EJF14_20969
6657	A -> C		EJF14_20969
6669	A -> G		EJF14_20969
6669	A -> G		EJF14_20969
6675	A -> G		EJF14_20969
6675	A -> G		EJF14_20969
6693	T -> A		EJF14_20969
6693	T -> A		EJF14_20969
6704	T -> C	K -> E	EJF14_20969
6704	T -> C	K -> E	EJF14_20969
6709	T -> C	N -> S	EJF14_20969
6709	T -> C	N -> S	EJF14_20969
6740	C -> A	A -> S	EJF14_20969
6740	C -> A	A -> S	EJF14_20969
6741	A -> G		EJF14_20969
6741	A -> G		EJF14_20969
6855	G -> A		EJF14_20969
6855	G -> A		EJF14_20969
6894	T -> C		EJF14_20969
6894	T -> C		EJF14_20969
6915	C -> A		EJF14_20969
6915	C -> A		EJF14_20969
6945	A -> G		EJF14_20969
6945	A -> G		EJF14_20969
6948	T -> C		EJF14_20969
6948	T -> C		EJF14_20969
6972	G -> T		EJF14_20969
6972	G -> T		EJF14_20969
6979	G -> A	S -> F	EJF14_20969
6979	G -> A	S -> F	EJF14_20969
6988	A -> G	L -> S	EJF14_20969
6988	A -> G	L -> S	EJF14_20969
6990	G -> T		EJF14_20969
6990	G -> T		EJF14_20969
6993	T -> A	R -> S	EJF14_20969
6993	T -> A	R -> S	EJF14_20969
7062	A -> C		EJF14_20969
7062	A -> C		EJF14_20969
7065	T -> C		EJF14_20969
7065	T -> C		EJF14_20969
7071	T -> G	R -> S	EJF14_20969
7071	T -> G	R -> S	EJF14_20969
7083	A -> G		EJF14_20969
7083	A -> G		EJF14_20969
7104	T -> A		EJF14_20969
7104	T -> A		EJF14_20969
7122	T -> G	R -> S	EJF14_20969
7122	T -> G	R -> S	EJF14_20969
7127	G -> T	H -> N	EJF14_20969
7127	G -> T	H -> N	EJF14_20969
7149	A -> G		EJF14_20969
7149	A -> G		EJF14_20969
7156	A -> C	V -> G	EJF14_20969
7156	A -> C	V -> G	EJF14_20969
7158	T -> C		EJF14_20969
7158	T -> C		EJF14_20969
7170	T -> A		EJF14_20969
7170	T -> A		EJF14_20969
7191	G -> A		EJF14_20969
7191	G -> A		EJF14_20969
7232	T -> C	K -> E	EJF14_20969
7232	T -> C	K -> E	EJF14_20969
7241	G -> A		EJF14_20004
7241	G -> A		EJF14_20004
7245	G -> A		EJF14_20969
7245	G -> A		EJF14_20969
7273	G -> A	A -> V	EJF14_20969
7273	G -> A	A -> V	EJF14_20969
7279	G -> A	A -> V	EJF14_20969
7279	G -> A	A -> V	EJF14_20969
7287	G -> C	D -> E	EJF14_20969
7287	G -> C	D -> E	EJF14_20969
7299	T -> A	R -> S	EJF14_20969
7299	T -> A	R -> S	EJF14_20969
7302	T -> A		EJF14_20969
7302	T -> A		EJF14_20969
7311	C -> T		EJF14_20969
7311	C -> T		EJF14_20969
7347	C -> G		EJF14_20969
7347	C -> G		EJF14_20969
7350	A -> C		EJF14_20969
7350	A -> C		EJF14_20969
7353	C -> T		EJF14_20969
7353	C -> T		EJF14_20969
7733	A -> G		EJF14_20004
7733	A -> G		EJF14_20004
7833	A -> T		EJF14_20969
7833	A -> T		EJF14_20969
7836	G -> A		EJF14_20969
7836	G -> A		EJF14_20969
7842	C -> T		EJF14_20969
7842	C -> T		EJF14_20969
7848	A -> G		EJF14_20969
7848	A -> G		EJF14_20969
7857	G -> T
7907	G -> A	P -> S	EJF14_20969
7907	G -> A	P -> S	EJF14_20969
7929	A -> G		EJF14_20969
7929	A -> G		EJF14_20969
7932	A -> T		EJF14_20969
7932	A -> T		EJF14_20969
7966	G -> T
8007	T -> A		EJF14_20969
8007	T -> A		EJF14_20969
8013	G -> A		EJF14_20969
8013	G -> A		EJF14_20969
8016	G -> A		EJF14_20969
8016	G -> A		EJF14_20969
8022	C -> T		EJF14_20969
8022	C -> T		EJF14_20969
8025	G -> A		EJF14_20969
8025	G -> A		EJF14_20969
8037	C -> A		EJF14_20969
8037	C -> A		EJF14_20969
8049	T -> C		EJF14_20969
8049	T -> C		EJF14_20969
8055	A -> T		EJF14_20969
8055	A -> T		EJF14_20969
8058	G -> A		EJF14_20969
8058	G -> A		EJF14_20969
8072	C -> A	A -> S	EJF14_20969
8072	C -> A	A -> S	EJF14_20969
8073	G -> T		EJF14_20969
8073	G -> T		EJF14_20969
8136	C -> T
8202	C -> T
8208	A -> T		EJF14_20969
8208	A -> T		EJF14_20969
8211	G -> A		EJF14_20969
8211	G -> A		EJF14_20969
8217	C -> T		EJF14_20969
8217	C -> T		EJF14_20969
8220	G -> A		EJF14_20969
8220	G -> A		EJF14_20969
8244	T -> C		EJF14_20969
8244	T -> C		EJF14_20969
8247	A -> T		EJF14_20969
8247	A -> T		EJF14_20969
8265	G -> A		EJF14_20969
8265	G -> A		EJF14_20969
8274	A -> G		EJF14_20969
8274	A -> G		EJF14_20969
8277	A -> T		EJF14_20969
8277	A -> T		EJF14_20969
8344	G -> A	A -> V	EJF14_20969
8344	G -> A	A -> V	EJF14_20969
8541	G -> T		EJF14_20969
8541	G -> T		EJF14_20969
8545	T -> G	E -> A	EJF14_20969
8545	T -> G	E -> A	EJF14_20969
8583	G -> A		EJF14_20969
8583	G -> A		EJF14_20969
8586	C -> A		EJF14_20969
8586	C -> A		EJF14_20969
8601	A -> G		EJF14_20969
8601	A -> G		EJF14_20969
8604	G -> A		EJF14_20969
8604	G -> A		EJF14_20969
8613	C -> T		EJF14_20969
8613	C -> T		EJF14_20969
8616	G -> A		EJF14_20969
8616	G -> A		EJF14_20969
8628	A -> C		EJF14_20969
8628	A -> C		EJF14_20969
8648	C -> A	A -> S	EJF14_20969
8648	C -> A	A -> S	EJF14_20969
8658	A -> G		EJF14_20969
8658	A -> G		EJF14_20969
8667	A -> G		EJF14_20969
8667	A -> G		EJF14_20969
8670	G -> A		EJF14_20969
8670	G -> A		EJF14_20969
8685	G -> T		EJF14_20969
8685	G -> T		EJF14_20969
8691	G -> A		EJF14_20969
8691	G -> A		EJF14_20969
8694	G -> A		EJF14_20969
8694	G -> A		EJF14_20969
8712	G -> A		EJF14_20969
8712	G -> A		EJF14_20969
8724	T -> A		EJF14_20969
8724	T -> A		EJF14_20969
8742	G -> A		EJF14_20969
8742	G -> A		EJF14_20969
8751	A -> G		EJF14_20969
8751	A -> G		EJF14_20969
8754	C -> T		EJF14_20969
8754	C -> T		EJF14_20969
8805	A -> G		EJF14_20969
8805	A -> G		EJF14_20969
8838	A -> G		EJF14_20969
8838	A -> G		EJF14_20969
8841	G -> A		EJF14_20969
8841	G -> A		EJF14_20969
8880	A -> T		EJF14_20969
8880	A -> T		EJF14_20969
8886	G -> A		EJF14_20969
8886	G -> A		EJF14_20969
8892	A -> G		EJF14_20969
8892	A -> G		EJF14_20969
8895	A -> T	F -> L	EJF14_20969
8895	A -> T	F -> L	EJF14_20969
8913	G -> A		EJF14_20969
8913	G -> A		EJF14_20969
8919	A -> G		EJF14_20969
8919	A -> G		EJF14_20969
8997	A -> T		EJF14_20969
8997	A -> T		EJF14_20969
9006	G -> A		EJF14_20969
9006	G -> A		EJF14_20969
9021	A -> G		EJF14_20969
9021	A -> G		EJF14_20969
9024	A -> G		EJF14_20969
9024	A -> G		EJF14_20969
9027	C -> T		EJF14_20969
9027	C -> T		EJF14_20969
9036	C -> T		EJF14_20969
9036	C -> T		EJF14_20969
9042	G -> T		EJF14_20969
9042	G -> T		EJF14_20969
9051	G -> A		EJF14_20969
9051	G -> A		EJF14_20969
9054	T -> C		EJF14_20969
9054	T -> C		EJF14_20969
9069	G -> T		EJF14_20969
9069	G -> T		EJF14_20969
9096	G -> T		EJF14_20969
9096	G -> T		EJF14_20969
9102	A -> G		EJF14_20969
9102	A -> G		EJF14_20969
9111	A -> C		EJF14_20969
9111	A -> C		EJF14_20969
9122	A -> C	S -> A	EJF14_20969
9122	A -> C	S -> A	EJF14_20969
9132	T -> A		EJF14_20969
9132	T -> A		EJF14_20969
9135	T -> A		EJF14_20969
9135	T -> A		EJF14_20969
9139	T -> C	N -> S	EJF14_20969
9139	T -> C	N -> S	EJF14_20969
9141	G -> C		EJF14_20969
9141	G -> C		EJF14_20969
9145	T -> C	E -> G	EJF14_20969
9145	T -> C	E -> G	EJF14_20969
9154	G -> T	A -> E	EJF14_20969
9154	G -> T	A -> E	EJF14_20969
9168	G -> C		EJF14_20969
9168	G -> C		EJF14_20969
9183	G -> A		EJF14_20969
9183	G -> A		EJF14_20969
9188	G -> A	P -> S	EJF14_20969
9188	G -> A	P -> S	EJF14_20969
9234	C -> A		EJF14_20969
9234	C -> A		EJF14_20969
9237	G -> A		EJF14_20969
9237	G -> A		EJF14_20969
9348	G -> T		EJF14_20969
9348	G -> T		EJF14_20969
9353	C -> T	G -> S	EJF14_20969
9353	C -> T	G -> S	EJF14_20969
9381	G -> A		EJF14_20969
9381	G -> A		EJF14_20969
9385	G -> A	P -> L	EJF14_20969
9385	G -> A	P -> L	EJF14_20969
9392	T -> A	T -> S	EJF14_20969
9392	T -> A	T -> S	EJF14_20969
9396	A -> T		EJF14_20969
9396	A -> T		EJF14_20969
9486	G -> A
9489	A -> C
9498	T -> C
9515	C -> T
9547	T -> G
9580	A -> G
9657	A -> G
9659	T -> C
9664	T -> C
9665	G -> T
9671	A -> C
9677	T -> C
9679	T -> C
9690	T -> C
9691	G -> A
9692	T -> C
9694	A -> C
9721	C -> G
9740	T -> A		EJF14_20005
9740	T -> A		EJF14_20005
9748	A -> T
9764	C -> A
9775	G -> C
9785	G -> A
9818	A -> G
9825	T -> G
9840	G -> T
9882	A -> T	T -> S	EJF14_20005
9882	A -> T	T -> S	EJF14_20005
9887	T -> C
9911	A -> T
9923	T -> C
9934	A -> G
9962	A -> C
9974	T -> C
9979	A -> G
9990	A -> G
10007	A -> T
10018	A -> C
10028	G -> A
10063	G -> C
10066	A -> G
10085	T -> C
10119	C -> T
10120	A -> G
10151	T -> C
10169	A -> T
10189	T -> C
10191	C -> A
10273	A -> G
10275	C -> G
10297	A -> T
10326	T -> A
10335	C -> T
10338	C -> T
10351	T -> C
10358	C -> G
10360	A -> G
10367	C -> A
10368	A -> G
10369	G -> A
10376	C -> G
10377	C -> T
10416	T -> A
10426	C -> T
10437	A -> C
10442	C -> G
10444	G -> T
10446	G -> C
10469	C -> T
10476	T -> A
10485	A -> T
10508	G -> T
10510	T -> C
10538	A -> C
10539	C -> T
10541	G -> T
10576	A -> G
10592	C -> G
10602	G -> T
10632	G -> C
10656	C -> T
10670	A -> G
10673	A -> G
10682	A -> G
10683	A -> C
10696	C -> T
10703	C -> T
10704	C -> G
10707	C -> A
10713	C -> G
10719	G -> T
10724	A -> G
10732	T -> C
10752	A -> G
10756	T -> A
10758	C -> A
10766	T -> C
10770	C -> T
10779	G -> A
10786	G -> T
10812	G -> A
10812	G -> C
10816	T -> A
10847	C -> A
10851	T -> G
10853	T -> C
10890	T -> C
10914	C -> T
10932	A -> G
10951	T -> A
10955	A -> G
10963	G -> C
10967	A -> G
10968	T -> A
10969	T -> A
10971	T -> C
10985	A -> T
10990	C -> A
10994	A -> T
10997	T -> C
11001	T -> C
11008	T -> A
11009	C -> T
11013	T -> G
11038	A -> T
11039	C -> T
11052	A -> G
11057	A -> T
11092	C -> T
11123	T -> A	S -> R	EJF14_20006
11123	T -> A	S -> R	EJF14_20006
11148	T -> G
11151	G -> T
11188	T -> C
11316	C -> T
11333	C -> T
11350	T -> A
11351	C -> A
11355	C -> T
11363	T -> A
11375	T -> G
11377	G -> A
11384	C -> T
11409	T -> G
11413	A -> G
11443	G -> A
11456	T -> C
11457	A -> T
11459	A -> G		EJF14_20006
11459	A -> G		EJF14_20006
11462	C -> T
11466	C -> A
11487	T -> C
11488	A -> T
11506	A -> T
11574	T -> C
11575	C -> T
11609	C -> A
11612	T -> C
11615	T -> C
11619	C -> G
11621	T -> C
11623	C -> T
11625	A -> T
11628	A -> G
11641	A -> G
11647	C -> T
11649	T -> C
11651	A -> G
11664	G -> T
11666	T -> C
11668	A -> T
11670	A -> G
11672	G -> A
11676	T -> A
11680	T -> C
11683	C -> G
11707	A -> G
11712	A -> C
11722	G -> C
11728	T -> C
11748	T -> C
11755	A -> G
11757	A -> G
11758	A -> C
11800	G -> A
11805	G -> C
11810	C -> T
11811	A -> G
11812	T -> A
11846	T -> C
11864	C -> G
11881	C -> T
11928	C -> T
11930	C -> T
11937	T -> C
11962	G -> A
11984	C -> T
11999	T -> C
12007	A -> C
12047	T -> A
12052	G -> T
12055	G -> T
12059	T -> C
12086	G -> A
12148	G -> A
12160	C -> T
12193	C -> T
12274	A -> T
12294	G -> A
12307	G -> A
12335	G -> A
12345	C -> T
12353	C -> T
12373	G -> A
12390	C -> T
12425	A -> T
12432	C -> T
12447	T -> C
12468	T -> C
12469	C -> T
12472	A -> G
12489	C -> T
12515	A -> T
12562	G -> T
12563	A -> C
12566	C -> T
12570	G -> T
12588	T -> A
12604	G -> A
12618	T -> C
12643	T -> A
12654	C -> T
12668	A -> T
12674	G -> T
12676	G -> A
12699	T -> G
12708	C -> G
12710	T -> A
12725	C -> T
12728	T -> C
12745	T -> A
12750	T -> G
12760	A -> G
12776	C -> G
12789	A -> G
12805	G -> A
12825	C -> A
12830	C -> G
12850	A -> G
12853	T -> G
12857	C -> T
12872	T -> C
12877	T -> G
12889	T -> C
12898	C -> T
12908	C -> G
12909	T -> G
12924	A -> C
12940	G -> A
12942	G -> C
12967	T -> C
12976	G -> A
12993	A -> G
13003	A -> G
13006	G -> C
13024	T -> C
13025	T -> A
13060	T -> A
13068	C -> T
13071	A -> G
13114	T -> C
13117	T -> C
13118	C -> T
13121	T -> G
13123	T -> C
13127	A -> G
13128	T -> C
13141	A -> C
13180	G -> A
13195	A -> G
13210	G -> A
13216	T -> A
13220	T -> G
13224	G -> A
13233	T -> A
13240	T -> A
13243	T -> A
13249	C -> G
13258	T -> C
13264	G -> A
13267	C -> T
13286	G -> A
13298	T -> C
13302	C -> T
13304	C -> T
13306	G -> A
13307	G -> T
13310	G -> A
13349	C -> T
13356	A -> G
13371	A -> G
13381	A -> G
13390	T -> A
13414	A -> G
13418	A -> C
13421	C -> T
13438	A -> T
13470	G -> A
13476	G -> A
13479	T -> C
13490	T -> C
13513	T -> C
13526	T -> C		EJF14_20006
13526	T -> C		EJF14_20006
13529	A -> T
13541	T -> C
13545	G -> T
13579	A -> G
13618	A -> G
13655	T -> C
13694	G -> A
13728	A -> G
13732	C -> A
13748	T -> A
13757	G -> T
13776	C -> G
13788	G -> A
13799	C -> T
13820	A -> C
13834	G -> A
13840	G -> C
13849	A -> G
13850	T -> C
13853	C -> T
13868	A -> G
13899	A -> T
13923	G -> A
13941	G -> A
13948	A -> G
13971	C -> G
13996	A -> T
14006	A -> G
14010	T -> G
14051	T -> G
14067	A -> G
14068	A -> T
14079	C -> T
14097	T -> G
14107	C -> T
14142	C -> G
14149	G -> A
14152	C -> T
14156	C -> T
14160	C -> A
14170	T -> C
14252	T -> G
14257	T -> G
14267	G -> T
14269	G -> A
14270	G -> A
14272	A -> C
14278	A -> G
14282	G -> T
14287	A -> T
14296	A -> T
14337	A -> T
14339	A -> C
14340	T -> A
14341	A -> G
14355	A -> T
14381	G -> C
14389	G -> A
14396	T -> A
14397	G -> T
14398	A -> G
14410	C -> T
14418	A -> G
14425	C -> G
14432	T -> A
14437	T -> C
14441	G -> C
14443	C -> T
14448	A -> G
14459	A -> T
14472	G -> A
14479	A -> G
14483	G -> A
14484	G -> T
14485	T -> A
14488	A -> T
14490	T -> A
14491	T -> G
14494	T -> C
14497	A -> G
14500	A -> G
14503	C -> G
14506	G -> C
14520	A -> G
14523	G -> T
14525	A -> T
14542	T -> C
14549	A -> G
14556	T -> G
14578	T -> A
14602	G -> A
14611	C -> T
14612	T -> G
14615	C -> T
14616	T -> C
14627	C -> T
14628	A -> T
14630	T -> C
14638	T -> C
14639	A -> T
14640	C -> A
14653	C -> T
14665	T -> C
14669	T -> A
14679	G -> A
14686	A -> G
14729	T -> G
14730	A -> C
14803	T -> G		EJF14_20968
14803	T -> G		EJF14_20968
14809	G -> A		EJF14_20968
14809	G -> A		EJF14_20968
14812	G -> A		EJF14_20968
14812	G -> A		EJF14_20968
14818	G -> A		EJF14_20968
14818	G -> A		EJF14_20968
14821	A -> G		EJF14_20968
14821	A -> G		EJF14_20968
14825	T -> G	N -> T	EJF14_20968
14825	T -> G	N -> T	EJF14_20968
14827	A -> G		EJF14_20968
14827	A -> G		EJF14_20968
14842	C -> T		EJF14_20968
14842	C -> T		EJF14_20968
14848	C -> A	M -> I	EJF14_20968
14848	C -> A	M -> I	EJF14_20968
14854	T -> C		EJF14_20968
14854	T -> C		EJF14_20968
14857	G -> A		EJF14_20968
14857	G -> A		EJF14_20968
14860	T -> C		EJF14_20968
14860	T -> C		EJF14_20968
14878	G -> A		EJF14_20968
14878	G -> A		EJF14_20968
14883	T -> C	I -> V	EJF14_20968
14883	T -> C	I -> V	EJF14_20968
14893	A -> G		EJF14_20968
14893	A -> G		EJF14_20968
14896	A -> C	I -> M	EJF14_20968
14896	A -> C	I -> M	EJF14_20968
14905	A -> G		EJF14_20968
14905	A -> G		EJF14_20968
14928	C -> A	A -> S	EJF14_20968
14928	C -> A	A -> S	EJF14_20968
14950	G -> A		EJF14_20968
14950	G -> A		EJF14_20968
14958	C -> G	V -> L	EJF14_20968
14958	C -> G	V -> L	EJF14_20968
15016	C -> T		EJF14_20968
15016	C -> T		EJF14_20968
15043	C -> T		EJF14_20968
15043	C -> T		EJF14_20968
15241	A -> C		EJF14_20968
15241	A -> C		EJF14_20968
15367	A -> G		EJF14_20968
15367	A -> G		EJF14_20968
15423	A -> G		EJF14_20007
15423	A -> G		EJF14_20007
15430	G -> A		EJF14_20968
15430	G -> A		EJF14_20968
15514	G -> A		EJF14_20968
15514	G -> A		EJF14_20968
15666	G -> A		EJF14_20007
15666	G -> A		EJF14_20007
15669	G -> C		EJF14_20007
15669	G -> C		EJF14_20007
15814	G -> A		EJF14_20968
15814	G -> A		EJF14_20968
15880	G -> A		EJF14_20968
15880	G -> A		EJF14_20968
15937	A -> G		EJF14_20968
15937	A -> G		EJF14_20968
16024	G -> A		EJF14_20968
16024	G -> A		EJF14_20968
16421	G -> T
16422	G -> A
16794	A -> T
16811	A -> G
16836	G -> C
16843	A -> G
16947	C -> G		EJF14_20008
16947	C -> G		EJF14_20008
17150	C -> A
17205	T -> C
17228	C -> G
17247	G -> C
17270	C -> T
17334	G -> A
17337	G -> A
17344	C -> A
17360	C -> T
17408	A -> C
17412	G -> A
17413	A -> T
17429	G -> A
17448	A -> T
17592	T -> A
17624	C -> T
17631	G -> A
17636	A -> G
17640	A -> T
17868	A -> G
17897	T -> A
17910	C -> A
17925	C -> T
17928	C -> T
17952	A -> C
17985	A -> T
18017	G -> C
18170	C -> A	P -> T	EJF14_20009
18170	C -> A	P -> T	EJF14_20009
18259	C -> T		EJF14_20009
18259	C -> T		EJF14_20009
18307	T -> C		EJF14_20009
18307	T -> C		EJF14_20009
18312	C -> A	T -> N	EJF14_20009
18312	C -> A	T -> N	EJF14_20009
18415	C -> A
18446	A -> C	K -> Q	EJF14_20009
18446	A -> C	K -> Q	EJF14_20009
18457	G -> A		EJF14_20009
18457	G -> A		EJF14_20009
18460	C -> T		EJF14_20009
18460	C -> T		EJF14_20009
18463	G -> C		EJF14_20009
18463	G -> C		EJF14_20009
18469	G -> T	K -> N	EJF14_20009
18469	G -> T	K -> N	EJF14_20009
18493	A -> G
18533	C -> A	Q -> K	EJF14_20009
18533	C -> A	Q -> K	EJF14_20009
18544	G -> A		EJF14_20009
18544	G -> A		EJF14_20009
18553	G -> C	K -> N	EJF14_20009
18553	G -> C	K -> N	EJF14_20009
18579	G -> A
18590	T -> A	C -> S	EJF14_20009
18590	T -> A	C -> S	EJF14_20009
18595	G -> A		EJF14_20009
18595	G -> A		EJF14_20009
18681	C -> G	K -> N	EJF14_20967
18681	C -> G	K -> N	EJF14_20967
18735	C -> A		EJF14_20967
18735	C -> A		EJF14_20967
18861	G -> A		EJF14_20967
18861	G -> A		EJF14_20967
18891	T -> A		EJF14_20967
18891	T -> A		EJF14_20967
19056	A -> G		EJF14_20967
19056	A -> G		EJF14_20967
19137	G -> A		EJF14_20967
19137	G -> A		EJF14_20967
19173	A -> G		EJF14_20967
19173	A -> G		EJF14_20967
19191	G -> A		EJF14_20967
19191	G -> A		EJF14_20967
19196	C -> T	E -> K	EJF14_20967
19196	C -> T	E -> K	EJF14_20967
19212	C -> T		EJF14_20967
19212	C -> T		EJF14_20967
19215	C -> G		EJF14_20967
19215	C -> G		EJF14_20967
19251	G -> A		EJF14_20967
19251	G -> A		EJF14_20967
19272	G -> A		EJF14_20967
19272	G -> A		EJF14_20967
19343	C -> T	P -> S	EJF14_20010
19343	C -> T	P -> S	EJF14_20010
19371	G -> A		EJF14_20967
19371	G -> A		EJF14_20967
19374	C -> A		EJF14_20967
19374	C -> A		EJF14_20967
19398	A -> C		EJF14_20967
19398	A -> C		EJF14_20967
19428	G -> A		EJF14_20967
19428	G -> A		EJF14_20967
19503	G -> T		EJF14_20967
19503	G -> T		EJF14_20967
19529	T -> C	N -> D	EJF14_20967
19529	T -> C	N -> D	EJF14_20967
19533	C -> T		EJF14_20967
19533	C -> T		EJF14_20967
19548	C -> A		EJF14_20967
19548	C -> A		EJF14_20967
19574	G -> T	L -> I	EJF14_20967
19574	G -> T	L -> I	EJF14_20967
19581	G -> A		EJF14_20967
19581	G -> A		EJF14_20967
19587	C -> T		EJF14_20967
19587	C -> T		EJF14_20967
19903	T -> A
20069	C -> A
20250	C -> T	L -> F	EJF14_20966
20250	C -> T	L -> F	EJF14_20966
20338	A -> G	N -> S	EJF14_20966
20338	A -> G	N -> S	EJF14_20966
20390	C -> T		EJF14_20966
20390	C -> T		EJF14_20966
20528	G -> A		EJF14_20966
20528	G -> A		EJF14_20966
20552	A -> T		EJF14_20966
20552	A -> T		EJF14_20966
20591	C -> T		EJF14_20966
20591	C -> T		EJF14_20966
20720	G -> A		EJF14_20966
20720	G -> A		EJF14_20966
20746	C -> A	T -> K	EJF14_20966
20746	C -> A	T -> K	EJF14_20966
20750	C -> T		EJF14_20966
20750	C -> T		EJF14_20966
20781	G -> A
20786	C -> T
20794	C -> T
20812	C -> T
20818	C -> T
20864	T -> G
20892	C -> T
20910	A -> G
20941	T -> C
20952	C -> T
20956	A -> G
20958	G -> A
21054	G -> A
21085	A -> C
21089	T -> C
21230	G -> A
21250	C -> T
21285	A -> G
21290	G -> A
21303	G -> A
21304	G -> A
21305	A -> G
21346	A -> C
21348	A -> G
21375	T -> C
21380	C -> G
21381	G -> C
21393	C -> T
21400	T -> A
21401	C -> T
21403	C -> A
21409	A -> G
21425	G -> A
21438	G -> A
21441	G -> A
21463	G -> A
21501	A -> C
21504	A -> G
21525	T -> C
21573	A -> G
21575	T -> A
21599	T -> C
21607	C -> T
21640	C -> A
21705	C -> G
21791	G -> A
21815	A -> T
21869	A -> C	I -> M	EJF14_20011
21869	A -> C	I -> M	EJF14_20011
21897	A -> G
21904	T -> C
21909	C -> T
21954	T -> C
21960	G -> C
21963	A -> C
21967	C -> T
21980	A -> T
21990	T -> C
22044	T -> A
22063	T -> A
22072	C -> G
22121	G -> A		EJF14_20011
22121	G -> A		EJF14_20011
22154	G -> C		EJF14_20011
22154	G -> C		EJF14_20011
22170	T -> A
22184	T -> A		EJF14_20011
22184	T -> A		EJF14_20011
22195	T -> C	K -> E	EJF14_20011
22195	T -> C	K -> E	EJF14_20011
22195	A -> G
22204	G -> A		EJF14_20011
22204	G -> A		EJF14_20011
22217	G -> T
22222	A -> T
22231	G -> A
22247	G -> A
22268	T -> A
22271	C -> T
22273	T -> C
22372	G -> A
22485	T -> A
22505	C -> T
22514	A -> T
22524	A -> T
22543	A -> C
22580	A -> G
22582	C -> T
22650	G -> A
22795	A -> G
22928	G -> T
22932	T -> A
22933	A -> T
23023	C -> T
23033	T -> C
23054	T -> C		EJF14_20011
23054	T -> C		EJF14_20011
23063	T -> C
23166	A -> G
23178	T -> C
23179	C -> T
23180	A -> G
23246	G -> A		EJF14_20011
23246	G -> A		EJF14_20011
23311	C -> T		EJF14_20965
23311	C -> T		EJF14_20965
23317	A -> G		EJF14_20965
23317	A -> G		EJF14_20965
23344	T -> C		EJF14_20965
23344	T -> C		EJF14_20965
23346	T -> A	F -> Y	EJF14_20965
23346	T -> A	F -> Y	EJF14_20965
23356	C -> T		EJF14_20965
23356	C -> T		EJF14_20965
23428	T -> A		EJF14_20965
23428	T -> A		EJF14_20965
23453	A -> C	I -> L	EJF14_20965
23453	A -> C	I -> L	EJF14_20965
23503	T -> A		EJF14_20965
23503	T -> A		EJF14_20965
23539	C -> T		EJF14_20965
23539	C -> T		EJF14_20965
23590	T -> C		EJF14_20965
23590	T -> C		EJF14_20965
23704	A -> G		EJF14_20965
23704	A -> G		EJF14_20965
23737	T -> C		EJF14_20965
23737	T -> C		EJF14_20965
23740	C -> T	G -> S	EJF14_20011
23740	C -> T	G -> S	EJF14_20011
23752	T -> A		EJF14_20965
23752	T -> A		EJF14_20965
23801	A -> G	I -> V	EJF14_20965
23801	A -> G	I -> V	EJF14_20965
23809	C -> A	N -> K	EJF14_20965
23809	C -> A	N -> K	EJF14_20965
23875	A -> T		EJF14_20965
23875	A -> T		EJF14_20965
23978	T -> A	S -> T	EJF14_20965
23978	T -> A	S -> T	EJF14_20965
24001	T -> C		EJF14_20965
24001	T -> C		EJF14_20965
24013	A -> C		EJF14_20965
24013	A -> C		EJF14_20965
24022	C -> T		EJF14_20965
24022	C -> T		EJF14_20965
24051	C -> T	A -> V	EJF14_20965
24051	C -> T	A -> V	EJF14_20965
24058	C -> T		EJF14_20965
24058	C -> T		EJF14_20965
24061	T -> C		EJF14_20965
24061	T -> C		EJF14_20965
24064	T -> G		EJF14_20965
24064	T -> G		EJF14_20965
24076	C -> T		EJF14_20965
24076	C -> T		EJF14_20965
24124	T -> A		EJF14_20965
24124	T -> A		EJF14_20965
24151	T -> C		EJF14_20965
24151	T -> C		EJF14_20965
24184	C -> T		EJF14_20965
24184	C -> T		EJF14_20965
24187	C -> T		EJF14_20965
24187	C -> T		EJF14_20965
24202	T -> C		EJF14_20965
24202	T -> C		EJF14_20965
24220	T -> A		EJF14_20965
24220	T -> A		EJF14_20965
24275	G -> A	E -> K	EJF14_20965
24275	G -> A	E -> K	EJF14_20965
24281	A -> G	M -> V	EJF14_20965
24281	A -> G	M -> V	EJF14_20965
24295	T -> C		EJF14_20965
24295	T -> C		EJF14_20965
24328	C -> T		EJF14_20965
24328	C -> T		EJF14_20965
24384	A -> G	E -> G	EJF14_20965
24384	A -> G	E -> G	EJF14_20965
24406	C -> T		EJF14_20965
24406	C -> T		EJF14_20965
24412	G -> A		EJF14_20965
24412	G -> A		EJF14_20965
24414	C -> T	S -> F	EJF14_20965
24414	C -> T	S -> F	EJF14_20965
24429	C -> G	P -> R	EJF14_20965
24429	C -> G	P -> R	EJF14_20965
24451	C -> T		EJF14_20965
24451	C -> T		EJF14_20965
24498	G -> A	S -> N	EJF14_20965
24498	G -> A	S -> N	EJF14_20965
24515	A -> G	T -> A	EJF14_20965
24515	A -> G	T -> A	EJF14_20965
24581	G -> A	L -> F	EJF14_20012
24581	G -> A	L -> F	EJF14_20012
24640	A -> T		EJF14_20965
24640	A -> T		EJF14_20965
24641	G -> A	V -> I	EJF14_20965
24641	G -> A	V -> I	EJF14_20965
24650	G -> A	R -> C	EJF14_20012
24650	G -> A	R -> C	EJF14_20012
24652	T -> A		EJF14_20965
24652	T -> A		EJF14_20965
24661	T -> C		EJF14_20965
24661	T -> C		EJF14_20965
24697	G -> C		EJF14_20965
24697	G -> C		EJF14_20965
24739	G -> T		EJF14_20965
24739	G -> T		EJF14_20965
24742	A -> G		EJF14_20965
24742	A -> G		EJF14_20965
24745	T -> C		EJF14_20965
24745	T -> C		EJF14_20965
24754	A -> T		EJF14_20965
24754	A -> T		EJF14_20965
24757	A -> T		EJF14_20965
24757	A -> T		EJF14_20965
24763	A -> G		EJF14_20965
24763	A -> G		EJF14_20965
24766	C -> A		EJF14_20965
24766	C -> A		EJF14_20965
24781	C -> T		EJF14_20965
24781	C -> T		EJF14_20965
24947	A -> T	T -> S	EJF14_20965
24947	A -> T	T -> S	EJF14_20965
24991	G -> T		EJF14_20965
24991	G -> T		EJF14_20965
25199	G -> A	V -> I	EJF14_20965
25199	G -> A	V -> I	EJF14_20965
25214	A -> T	I -> L	EJF14_20965
25214	A -> T	I -> L	EJF14_20965
25272	A -> C		EJF14_20012
25272	A -> C		EJF14_20012
25387	A -> G		EJF14_20965
25387	A -> G		EJF14_20965
25485	G -> A	R -> H	EJF14_20965
25485	G -> A	R -> H	EJF14_20965
25504	T -> C		EJF14_20965
25504	T -> C		EJF14_20965
25507	G -> T		EJF14_20965
25507	G -> T		EJF14_20965
25531	A -> G		EJF14_20965
25531	A -> G		EJF14_20965
25539	A -> T		EJF14_20012
25539	A -> T		EJF14_20012
25540	A -> T		EJF14_20965
25540	A -> T		EJF14_20965
25837	T -> C		EJF14_20965
25837	T -> C		EJF14_20965
25862	T -> A		EJF14_20012
25862	T -> A		EJF14_20012
25901	C -> T
25912	C -> T
25955	T -> G
25980	T -> G		EJF14_20012
25980	T -> G		EJF14_20012
25986	A -> C
26033	C -> G
26035	T -> G
26040	T -> C
26043	T -> C
26046	T -> G
26053	A -> G
26071	A -> G
26078	T -> C
26104	T -> C
26123	C -> T
26142	G -> T
26164	T -> A
26170	C -> T
26191	A -> G
26255	G -> A
26261	A -> G
26270	C -> T
26307	A -> T
26349	G -> A
26424	A -> T
26473	T -> A
26482	C -> T
26528	T -> C
26577	C -> T
26606	T -> C
26622	C -> G
26661	C -> G
26691	A -> T
26693	T -> C
26695	T -> G
26711	A -> G
26721	C -> T
26723	A -> G
26745	T -> A
26771	A -> G
26775	A -> T
26781	A -> G
26791	G -> T
26794	G -> T
26854	A -> C		EJF14_20013
26854	A -> C		EJF14_20013
26910	G -> A
26916	C -> G
26983	T -> A	S -> R	EJF14_20013
26983	T -> A	S -> R	EJF14_20013
27040	T -> C		EJF14_20013
27040	T -> C		EJF14_20013
27076	G -> A	M -> I	EJF14_20013
27076	G -> A	M -> I	EJF14_20013
27091	A -> G
27100	A -> C
27112	T -> C
27137	C -> A		EJF14_20013
27137	C -> A		EJF14_20013
27141	T -> G
27148	A -> G
27149	G -> A
27154	A -> G
27225	C -> T
27230	T -> C
27231	G -> A
27239	T -> C
27246	T -> A
27255	G -> C
27263	A -> C
27267	A -> G
27276	T -> C
27293	A -> T
27301	A -> T
27309	A -> C
27311	C -> A
27312	A -> G
27313	G -> A
27319	A -> C
27329	G -> A
27332	T -> G
27346	T -> A
27364	T -> C
27385	T -> C
27483	G -> C
27516	T -> G
27519	A -> G
27521	G -> A
27551	A -> G
27560	G -> T
27564	A -> C
27573	C -> G
27599	T -> C
27604	G -> A
27607	C -> G
27614	C -> T
27618	T -> G
27643	C -> G
27656	C -> T
27666	G -> A
27702	C -> T
28050	G -> A	S -> N	EJF14_20964
28050	G -> A	S -> N	EJF14_20964
28060	G -> C		EJF14_20964
28060	G -> C		EJF14_20964
28087	G -> T		EJF14_20964
28087	G -> T		EJF14_20964
28126	T -> G		EJF14_20964
28126	T -> G		EJF14_20964
28414	A -> T		EJF14_20964
28414	A -> T		EJF14_20964
28765	T -> C		EJF14_20964
28765	T -> C		EJF14_20964
28780	C -> T		EJF14_20964
28780	C -> T		EJF14_20964
28783	C -> T		EJF14_20964
28783	C -> T		EJF14_20964
28846	A -> G		EJF14_20964
28846	A -> G		EJF14_20964
28954	T -> A		EJF14_20964
28954	T -> A		EJF14_20964
29014	T -> C		EJF14_20964
29014	T -> C		EJF14_20964
29053	A -> G		EJF14_20013
29053	A -> G		EJF14_20013
29101	C -> T		EJF14_20964
29101	C -> T		EJF14_20964
29128	A -> C		EJF14_20964
29128	A -> C		EJF14_20964
29149	C -> T		EJF14_20964
29149	C -> T		EJF14_20964
29194	T -> A		EJF14_20013
29194	T -> A		EJF14_20013
29296	C -> T		EJF14_20964
29296	C -> T		EJF14_20964
29443	G -> C
29743	A -> T
30109	A -> G		EJF14_20013
30109	A -> G		EJF14_20013
30249	C -> T
30713	A -> T		EJF14_20963
30713	A -> T		EJF14_20963
30770	T -> C		EJF14_20963
30770	T -> C		EJF14_20963
30836	T -> A		EJF14_20963
30836	T -> A		EJF14_20963
31087	G -> A
31088	T -> G
31113	G -> C
31118	A -> G
31149	G -> A
31223	A -> C
31247	T -> C
31251	T -> C
31254	T -> C
31289	A -> G
31290	T -> C
31338	T -> A
31444	A -> G		EJF14_20962
31444	A -> G		EJF14_20962
31453	C -> T		EJF14_20962
31453	C -> T		EJF14_20962
31603	A -> G		EJF14_20962
31603	A -> G		EJF14_20962
31676	C -> T	S -> N	EJF14_20962
31676	C -> T	S -> N	EJF14_20962
31988	G -> C	T -> R	EJF14_20014
31988	G -> C	T -> R	EJF14_20014
32059	T -> C		EJF14_20962
32059	T -> C		EJF14_20962
32074	A -> G		EJF14_20962
32074	A -> G		EJF14_20962
32089	C -> T		EJF14_20962
32089	C -> T		EJF14_20962
32104	A -> C		EJF14_20962
32104	A -> C		EJF14_20962
32107	G -> C		EJF14_20962
32107	G -> C		EJF14_20962
32143	A -> G		EJF14_20962
32143	A -> G		EJF14_20962
32146	G -> A		EJF14_20962
32146	G -> A		EJF14_20962
32152	G -> A		EJF14_20962
32152	G -> A		EJF14_20962
32242	A -> T		EJF14_20962
32242	A -> T		EJF14_20962
32485	G -> T		EJF14_20962
32485	G -> T		EJF14_20962
32536	T -> C		EJF14_20962
32536	T -> C		EJF14_20962
32593	T -> A
32676	T -> A	T -> S	EJF14_20962
32676	T -> A	T -> S	EJF14_20962
32773	G -> A		EJF14_20962
32773	G -> A		EJF14_20962
32797	A -> G		EJF14_20962
32797	A -> G		EJF14_20962
32887	G -> A		EJF14_20962
32887	G -> A		EJF14_20962
33049	T -> C		EJF14_20962
33049	T -> C		EJF14_20962
33325	G -> A		EJF14_20962
33325	G -> A		EJF14_20962
33355	G -> A
33430	C -> T
33470	C -> T
33472	A -> G
33524	G -> A
33530	G -> A
33691	G -> A		EJF14_20961
33691	G -> A		EJF14_20961
33712	T -> C		EJF14_20961
33712	T -> C		EJF14_20961
33715	A -> G		EJF14_20961
33715	A -> G		EJF14_20961
33808	C -> T		EJF14_20961
33808	C -> T		EJF14_20961
34054	C -> T		EJF14_20961
34054	C -> T		EJF14_20961
34158	T -> A	T -> S	EJF14_20961
34158	T -> A	T -> S	EJF14_20961
34243	A -> G		EJF14_20961
34243	A -> G		EJF14_20961
34276	G -> A		EJF14_20961
34276	G -> A		EJF14_20961
34279	A -> G		EJF14_20961
34279	A -> G		EJF14_20961
34315	A -> T		EJF14_20961
34315	A -> T		EJF14_20961
34329	T -> C		EJF14_20015
34329	T -> C		EJF14_20015
34333	G -> T		EJF14_20961
34333	G -> T		EJF14_20961
34350	G -> T		EJF14_20961
34350	G -> T		EJF14_20961
34378	T -> C		EJF14_20961
34378	T -> C		EJF14_20961
34462	A -> T		EJF14_20961
34462	A -> T		EJF14_20961
34531	G -> A		EJF14_20961
34531	G -> A		EJF14_20961
34558	A -> G		EJF14_20961
34558	A -> G		EJF14_20961
34639	G -> A		EJF14_20961
34639	G -> A		EJF14_20961
34702	G -> A		EJF14_20961
34702	G -> A		EJF14_20961
34768	A -> T		EJF14_20961
34768	A -> T		EJF14_20961
34791	C -> A	A -> S	EJF14_20961
34791	C -> A	A -> S	EJF14_20961
34849	A -> G		EJF14_20961
34849	A -> G		EJF14_20961
34942	A -> G		EJF14_20961
34942	A -> G		EJF14_20961
35011	A -> G		EJF14_20961
35011	A -> G		EJF14_20961
35107	A -> G		EJF14_20961
35107	A -> G		EJF14_20961
35173	A -> G		EJF14_20961
35173	A -> G		EJF14_20961
35185	A -> G		EJF14_20961
35185	A -> G		EJF14_20961
35246	A -> G	L -> P	EJF14_20961
35246	A -> G	L -> P	EJF14_20961
35284	A -> G
35368	T -> C		EJF14_20961
35368	T -> C		EJF14_20961
35548	T -> C		EJF14_20961
35548	T -> C		EJF14_20961
35569	C -> T	T -> I	EJF14_20016
35569	C -> T	T -> I	EJF14_20016
35611	A -> G
35612	T -> G
35627	T -> G
35753	A -> G		EJF14_20016
35753	A -> G		EJF14_20016
35863	G -> A	G -> D	EJF14_20016
35863	G -> A	G -> D	EJF14_20016
35907	G -> T
35918	C -> T
35922	A -> G
35955	T -> C
36078	A -> T
36081	G -> A	G -> R	EJF14_20016
36081	G -> A	G -> R	EJF14_20016
36102	T -> A
36116	A -> G
36149	G -> A
36215	T -> C
36219	G -> A
36222	T -> G
36224	A -> T
36245	C -> G
36379	A -> C
36382	C -> A
36383	C -> A
36385	A -> T
36389	G -> A
36390	G -> A
36521	A -> C
36712	T -> C
36722	T -> A
36726	G -> A
36728	T -> G
36737	A -> C
36742	G -> A	G -> E	EJF14_20016
36742	G -> A	G -> E	EJF14_20016
36742	G -> C
36767	C -> T
36833	C -> A
36837	G -> A
36841	G -> A
36863	G -> A
36872	T -> G
36885	T -> G
36893	G -> A
36895	C -> T
36897	C -> A
36900	T -> G
36916	T -> C
36930	A -> G
36941	C -> T
36972	A -> G
36992	T -> A
36994	T -> C
37010	T -> A
37011	A -> G
37015	G -> A
37026	A -> T
37035	A -> T
37041	C -> T
37045	A -> T
[truncated: 28,132 more rows]

## Sheet: ATCC42720  vs P1 Chr 3
Minimum	Change	Amino Acid Change	locus_tag
5	T -> G
155	G -> T
157	G -> A
158	A -> G
203	T -> C
204	A -> C
205	G -> C
207	G -> A
210	A -> G
219	T -> C
221	A -> G
224	A -> C
225	A -> C
229	T -> C
245	C -> G
401	T -> A		EJF14_30001
401	T -> A		EJF14_30001
405	T -> C	E -> G	EJF14_30001
405	T -> C	E -> G	EJF14_30001
475	A -> G	L -> S	EJF14_30001
475	A -> G	L -> S	EJF14_30001
479	T -> C		EJF14_30001
479	T -> C		EJF14_30001
485	C -> A	L -> F	EJF14_30001
485	C -> A	L -> F	EJF14_30001
509	G -> A		EJF14_30001
509	G -> A		EJF14_30001
549	C -> T	G -> D	EJF14_30001
549	C -> T	G -> D	EJF14_30001
551	T -> A		EJF14_30001
551	T -> A		EJF14_30001
560	A -> C		EJF14_30001
560	A -> C		EJF14_30001
569	T -> A	E -> D	EJF14_30001
569	T -> A	E -> D	EJF14_30001
654	A -> C	V -> G	EJF14_30001
654	A -> C	V -> G	EJF14_30001
790	T -> C	S -> G	EJF14_30001
790	T -> C	S -> G	EJF14_30001
816	G -> A	S -> F	EJF14_30001
816	G -> A	S -> F	EJF14_30001
819	G -> A	S -> F	EJF14_30001
819	G -> A	S -> F	EJF14_30001
822	G -> A	T -> M	EJF14_30001
822	G -> A	T -> M	EJF14_30001
887	A -> C	I -> M	EJF14_30001
887	A -> C	I -> M	EJF14_30001
985	C -> A		EJF14_30001
985	C -> A		EJF14_30001
1077	A -> C	F -> C	EJF14_30001
1077	A -> C	F -> C	EJF14_30001
1081	T -> A		EJF14_30001
1081	T -> A		EJF14_30001
1157	T -> C		EJF14_30001
1157	T -> C		EJF14_30001
1199	A -> T	F -> L	EJF14_30001
1199	A -> T	F -> L	EJF14_30001
1242	A -> T	V -> D	EJF14_30001
1242	A -> T	V -> D	EJF14_30001
1244	G -> A		EJF14_30001
1244	G -> A		EJF14_30001
1337	A -> C		EJF14_30001
1337	A -> C		EJF14_30001
1405	C -> T	G -> R	EJF14_30001
1405	C -> T	G -> R	EJF14_30001
1441	A -> G	S -> P	EJF14_30001
1441	A -> G	S -> P	EJF14_30001
1454	A -> T		EJF14_30001
1454	A -> T		EJF14_30001
1457	A -> C		EJF14_30001
1457	A -> C		EJF14_30001
1499	A -> G		EJF14_30001
1499	A -> G		EJF14_30001
1520	G -> A		EJF14_30001
1520	G -> A		EJF14_30001
1526	A -> G		EJF14_30001
1526	A -> G		EJF14_30001
1535	T -> G	R -> S	EJF14_30001
1535	T -> G	R -> S	EJF14_30001
1544	G -> A		EJF14_30001
1544	G -> A		EJF14_30001
1547	G -> A		EJF14_30001
1547	G -> A		EJF14_30001
1550	A -> C		EJF14_30001
1550	A -> C		EJF14_30001
1556	T -> C		EJF14_30001
1556	T -> C		EJF14_30001
1562	G -> A		EJF14_30001
1562	G -> A		EJF14_30001
1568	G -> A		EJF14_30001
1568	G -> A		EJF14_30001
1574	C -> G		EJF14_30001
1574	C -> G		EJF14_30001
1580	T -> C		EJF14_30001
1580	T -> C		EJF14_30001
1598	A -> C		EJF14_30001
1598	A -> C		EJF14_30001
1607	T -> G	R -> S	EJF14_30001
1607	T -> G	R -> S	EJF14_30001
1616	G -> A		EJF14_30001
1616	G -> A		EJF14_30001
1619	A -> G		EJF14_30001
1619	A -> G		EJF14_30001
1622	A -> G		EJF14_30001
1622	A -> G		EJF14_30001
2315	A -> G		EJF14_30001
2315	A -> G		EJF14_30001
2331	A -> G	V -> A	EJF14_30001
2331	A -> G	V -> A	EJF14_30001
3107	G -> A		EJF14_30001
3107	G -> A		EJF14_30001
3131	C -> T		EJF14_30001
3131	C -> T		EJF14_30001
3149	G -> A		EJF14_30001
3149	G -> A		EJF14_30001
3158	G -> A		EJF14_30001
3158	G -> A		EJF14_30001
3221	A -> C	F -> L	EJF14_30001
3221	A -> C	F -> L	EJF14_30001
3230	T -> A		EJF14_30001
3230	T -> A		EJF14_30001
3290	G -> A		EJF14_30001
3290	G -> A		EJF14_30001
3398	C -> A	L -> F	EJF14_30001
3398	C -> A	L -> F	EJF14_30001
3479	C -> T		EJF14_30001
3479	C -> T		EJF14_30001
3560	T -> A		EJF14_30001
3560	T -> A		EJF14_30001
3646	A -> C
3661	T -> G
3724	C -> T
3814	T -> C
3914	C -> A
3942	A -> G
3976	A -> G
3990	T -> A
4125	C -> T
4128	A -> G
4298	C -> G
4345	T -> C
4606	T -> C
4743	A -> G
4744	T -> G
5380	T -> A
5855	G -> T
5875	T -> C
5876	A -> G
5884	G -> A
5923	A -> G
5926	G -> T
5931	A -> G
5935	T -> C
5965	G -> C
5968	T -> C
5970	T -> C
5990	C -> T
6070	T -> C
6139	G -> A
6197	C -> T
6216	T -> A
6252	A -> G
6267	G -> A
6298	C -> T
6319	A -> G
6321	T -> A
6327	T -> C
6345	G -> A
6366	A -> G
6383	G -> A
6397	T -> A
6398	A -> G
6406	A -> T
6415	A -> T
6418	C -> T
6429	A -> C
6465	A -> G
6471	A -> T
6476	T -> C
6498	A -> G
6530	A -> G
6531	C -> T
6540	C -> T
6545	C -> A
6575	T -> C
6591	A -> G
6594	T -> A
6605	C -> T
6623	A -> T
6637	C -> T
6640	G -> A
6642	G -> A
6662	A -> C
6664	A -> T
6665	A -> T
6681	A -> G
6696	A -> C
6706	G -> A
6722	A -> G
6763	G -> A
6788	C -> T
6791	A -> T
6796	G -> A
6797	G -> A
6815	T -> C		EJF14_30002
6815	T -> C		EJF14_30002
6842	T -> C		EJF14_30002
6842	T -> C		EJF14_30002
7052	C -> T		EJF14_30002
7052	C -> T		EJF14_30002
7055	A -> G		EJF14_30002
7055	A -> G		EJF14_30002
7168	G -> A	R -> Q	EJF14_30002
7168	G -> A	R -> Q	EJF14_30002
7849	C -> T
7927	G -> A		EJF14_30003
7927	G -> A		EJF14_30003
8248	G -> A		EJF14_30003
8248	G -> A		EJF14_30003
8401	G -> A		EJF14_30003
8401	G -> A		EJF14_30003
8446	A -> G		EJF14_30003
8446	A -> G		EJF14_30003
8482	T -> C	Y -> C	EJF14_30004
8482	T -> C	Y -> C	EJF14_30004
8560	C -> G	G -> A	EJF14_30004
8560	C -> G	G -> A	EJF14_30004
8586	G -> A		EJF14_30004
8586	G -> A		EJF14_30004
9159	T -> A		EJF14_30004
9159	T -> A		EJF14_30004
9218	G -> A
9277	T -> C
9388	A -> G
9409	T -> C
9418	A -> C
9521	C -> A
9631	C -> T
9641	C -> T
9709	C -> G
9717	A -> T
9758	A -> T
9791	C -> T
9836	C -> T
9861	T -> A
9867	C -> A
10099	C -> A		EJF14_30005
10099	C -> A		EJF14_30005
10270	A -> T		EJF14_30005
10270	A -> T		EJF14_30005
10285	G -> A		EJF14_30005
10285	G -> A		EJF14_30005
10291	A -> C		EJF14_30005
10291	A -> C		EJF14_30005
10375	A -> T		EJF14_30005
10375	A -> T		EJF14_30005
10672	T -> G		EJF14_30005
10672	T -> G		EJF14_30005
10675	G -> A		EJF14_30005
10675	G -> A		EJF14_30005
10867	A -> G		EJF14_30005
10867	A -> G		EJF14_30005
10959	A -> C	S -> A	EJF14_30005
10959	A -> C	S -> A	EJF14_30005
10981	G -> A		EJF14_30005
10981	G -> A		EJF14_30005
11080	T -> G		EJF14_30005
11080	T -> G		EJF14_30005
11086	A -> G		EJF14_30005
11086	A -> G		EJF14_30005
11095	G -> A		EJF14_30005
11095	G -> A		EJF14_30005
11173	G -> C		EJF14_30005
11173	G -> C		EJF14_30005
11266	T -> C		EJF14_30005
11266	T -> C		EJF14_30005
11289	T -> G		EJF14_30005
11289	T -> G		EJF14_30005
11332	C -> T		EJF14_30005
11332	C -> T		EJF14_30005
11371	C -> T		EJF14_30005
11371	C -> T		EJF14_30005
11377	C -> T		EJF14_30005
11377	C -> T		EJF14_30005
11434	T -> G		EJF14_30005
11434	T -> G		EJF14_30005
11496	C -> A
11655	G -> T
11657	T -> G
11704	C -> T
11758	A -> T
11795	C -> G
11947	G -> A
11972	A -> C
11974	G -> C
11998	A -> G
12024	C -> T
12061	A -> T
12066	T -> C
12078	A -> G
12081	A -> T
12082	A -> T
12083	C -> T
12111	A -> T
12143	T -> G
12163	T -> G
12168	C -> T
12177	C -> T
12184	T -> A
12186	T -> G
12191	C -> T
12211	G -> A
12239	A -> G
12253	A -> G
12260	C -> A
12283	C -> T
12285	G -> A
12288	T -> C
12303	A -> C
12306	T -> C
12314	T -> A
12335	T -> A
12384	T -> A
12424	T -> C
12487	A -> G
12505	G -> C
12514	C -> T
12517	G -> A
12562	T -> C
12572	C -> A
12597	G -> A
12613	C -> G
12620	A -> G
12628	T -> G
12631	G -> T
12634	A -> G
12678	A -> C
12686	C -> A
12690	G -> C
12700	A -> C
12716	G -> T
12717	T -> C
12719	G -> A
12720	T -> C
12737	C -> A
12742	G -> A
12745	G -> T
12753	A -> G
12759	T -> G
12762	G -> A
12768	T -> A
12783	C -> T
12791	T -> A
12799	A -> G
12818	C -> G
12843	A -> C
12844	T -> C
12875	C -> T
12876	C -> G
12911	C -> T
12926	A -> G
12937	C -> T
12962	G -> T
12973	T -> G
13011	C -> A
13044	A -> G
13055	T -> C
13068	C -> T
13075	T -> C
13080	T -> C
13087	G -> T
13106	G -> A
13116	C -> G
13130	C -> T
13164	T -> C
13170	T -> C
13179	C -> T
13194	C -> T
13215	G -> A
13257	G -> A
13262	C -> T
13395	T -> C
13544	T -> G		EJF14_30006
13544	T -> G		EJF14_30006
13562	T -> C		EJF14_30006
13562	T -> C		EJF14_30006
13607	G -> A		EJF14_30006
13607	G -> A		EJF14_30006
13610	C -> T		EJF14_30006
13610	C -> T		EJF14_30006
13634	A -> G		EJF14_30006
13634	A -> G		EJF14_30006
13670	G -> A		EJF14_30006
13670	G -> A		EJF14_30006
13706	A -> C		EJF14_30006
13706	A -> C		EJF14_30006
13871	T -> A		EJF14_30006
13871	T -> A		EJF14_30006
14203	A -> G
14348	T -> C
14391	A -> T
14395	T -> C
14490	A -> G
14563	T -> C
14568	T -> A
14584	T -> C
14596	A -> C
14629	T -> A
14675	G -> A		EJF14_30007
14675	G -> A		EJF14_30007
14707	G -> T	L -> I	EJF14_30007
14707	G -> T	L -> I	EJF14_30007
14828	A -> G		EJF14_30007
14828	A -> G		EJF14_30007
14843	G -> T	D -> E	EJF14_30007
14843	G -> T	D -> E	EJF14_30007
14870	T -> C		EJF14_30007
14870	T -> C		EJF14_30007
15236	A -> C		EJF14_30007
15236	A -> C		EJF14_30007
15377	C -> T
16353	T -> A		EJF14_30008
16353	T -> A		EJF14_30008
16377	T -> C		EJF14_30008
16377	T -> C		EJF14_30008
16581	T -> A	F -> L	EJF14_30008
16581	T -> A	F -> L	EJF14_30008
17241	T -> A	H -> Q	EJF14_30008
17241	T -> A	H -> Q	EJF14_30008
17250	T -> C		EJF14_30008
17250	T -> C		EJF14_30008
17291	C -> A	P -> Q	EJF14_30008
17291	C -> A	P -> Q	EJF14_30008
17295	A -> T		EJF14_30008
17295	A -> T		EJF14_30008
17631	C -> T		EJF14_30008
17631	C -> T		EJF14_30008
17803	A -> G	T -> A	EJF14_30008
17803	A -> G	T -> A	EJF14_30008
17806	G -> T	A -> S	EJF14_30008
17806	G -> T	A -> S	EJF14_30008
18759	A -> G	V -> A	EJF14_30009
18759	A -> G	V -> A	EJF14_30009
19180	C -> T	E -> K	EJF14_30009
19180	C -> T	E -> K	EJF14_30009
19192	G -> C	Q -> E	EJF14_30009
19192	G -> C	Q -> E	EJF14_30009
19283	C -> G		EJF14_30009
19283	C -> G		EJF14_30009
19304	A -> G		EJF14_30009
19304	A -> G		EJF14_30009
19307	A -> G		EJF14_30009
19307	A -> G		EJF14_30009
19616	G -> A		EJF14_30009
19616	G -> A		EJF14_30009
19619	T -> C		EJF14_30009
19619	T -> C		EJF14_30009
19715	G -> T		EJF14_30009
19715	G -> T		EJF14_30009
20055	A -> T
20092	A -> G
20095	T -> G
20273	C -> T
20294	T -> C
20326	T -> C
20456	G -> A
20558	G -> A
20678	C -> A
20679	A -> C
20696	A -> G
20726	C -> T
20806	T -> A
20811	C -> T
20873	A -> G
20876	T -> C
20904	G -> A	R -> K	EJF14_30010
20904	G -> A	R -> K	EJF14_30010
20959	C -> A		EJF14_30010
20959	C -> A		EJF14_30010
20965	C -> A		EJF14_30010
20965	C -> A		EJF14_30010
21070	A -> C		EJF14_30010
21070	A -> C		EJF14_30010
21085	C -> T		EJF14_30010
21085	C -> T		EJF14_30010
21167	A -> C		EJF14_30010
21167	A -> C		EJF14_30010
21291	G -> A	S -> N	EJF14_30010
21291	G -> A	S -> N	EJF14_30010
21580	C -> G		EJF14_30010
21580	C -> G		EJF14_30010
21636	A -> G	Y -> C	EJF14_30010
21636	A -> G	Y -> C	EJF14_30010
21724	G -> A		EJF14_30010
21724	G -> A		EJF14_30010
21753	A -> G	K -> R	EJF14_30010
21753	A -> G	K -> R	EJF14_30010
21868	T -> C		EJF14_30010
21868	T -> C		EJF14_30010
21883	C -> T		EJF14_30010
21883	C -> T		EJF14_30010
21889	C -> G	D -> E	EJF14_30010
21889	C -> G	D -> E	EJF14_30010
21892	T -> C		EJF14_30010
21892	T -> C		EJF14_30010
21899	G -> C	E -> Q	EJF14_30010
21899	G -> C	E -> Q	EJF14_30010
21907	C -> T		EJF14_30010
21907	C -> T		EJF14_30010
22039	G -> A		EJF14_30010
22039	G -> A		EJF14_30010
22051	G -> C		EJF14_30010
22051	G -> C		EJF14_30010
22096	A -> G		EJF14_30010
22096	A -> G		EJF14_30010
22174	C -> T		EJF14_30010
22174	C -> T		EJF14_30010
22180	C -> T		EJF14_30010
22180	C -> T		EJF14_30010
22189	T -> C		EJF14_30010
22189	T -> C		EJF14_30010
22193	A -> G	K -> E	EJF14_30010
22193	A -> G	K -> E	EJF14_30010
22216	T -> C		EJF14_30010
22216	T -> C		EJF14_30010
22219	A -> G		EJF14_30010
22219	A -> G		EJF14_30010
22246	G -> A		EJF14_30010
22246	G -> A		EJF14_30010
22255	G -> A		EJF14_30010
22255	G -> A		EJF14_30010
22409	G -> C	V -> L	EJF14_30010
22409	G -> C	V -> L	EJF14_30010
22448	C -> G	Q -> E	EJF14_30010
22448	C -> G	Q -> E	EJF14_30010
22620	T -> C
22622	C -> T
22635	T -> C
22656	G -> A
22664	A -> T
22669	T -> A
22676	T -> C
22699	G -> A
22808	C -> A	M -> I	EJF14_30011
22808	C -> A	M -> I	EJF14_30011
22858	T -> A	I -> F	EJF14_30011
22858	T -> A	I -> F	EJF14_30011
22870	A -> G	F -> L	EJF14_30011
22870	A -> G	F -> L	EJF14_30011
22985	C -> T		EJF14_30011
22985	C -> T		EJF14_30011
23030	G -> A		EJF14_30011
23030	G -> A		EJF14_30011
23096	G -> A		EJF14_30011
23096	G -> A		EJF14_30011
23183	A -> T	D -> E	EJF14_30011
23183	A -> T	D -> E	EJF14_30011
23209	A -> C	S -> A	EJF14_30011
23209	A -> C	S -> A	EJF14_30011
23249	T -> C		EJF14_30011
23249	T -> C		EJF14_30011
23291	T -> G		EJF14_30011
23291	T -> G		EJF14_30011
23356	C -> G	E -> Q	EJF14_30011
23356	C -> G	E -> Q	EJF14_30011
23372	A -> G		EJF14_30011
23372	A -> G		EJF14_30011
23441	A -> G		EJF14_30011
23441	A -> G		EJF14_30011
23460	A -> G	V -> A	EJF14_30011
23460	A -> G	V -> A	EJF14_30011
23481	T -> G	D -> A	EJF14_30011
23481	T -> G	D -> A	EJF14_30011
23666	C -> G		EJF14_30011
23666	C -> G		EJF14_30011
23696	T -> G	E -> D	EJF14_30011
23696	T -> G	E -> D	EJF14_30011
23729	G -> A		EJF14_30011
23729	G -> A		EJF14_30011
24029	A -> G		EJF14_30011
24029	A -> G		EJF14_30011
24057	G -> A	A -> V	EJF14_30011
24057	G -> A	A -> V	EJF14_30011
24245	G -> A
24398	A -> G
24401	T -> G
24464	G -> A
24496	C -> T
24575	A -> T
24616	T -> C
24684	G -> A
24710	A -> G
24715	C -> G
24717	C -> T
24721	A -> G
24741	T -> G
24765	T -> A
24794	A -> C
24807	T -> C		EJF14_30012
24807	T -> C		EJF14_30012
24909	G -> A		EJF14_30012
24909	G -> A		EJF14_30012
24993	G -> A		EJF14_30012
24993	G -> A		EJF14_30012
25017	A -> G		EJF14_30012
25017	A -> G		EJF14_30012
25020	G -> C		EJF14_30012
25020	G -> C		EJF14_30012
25044	G -> A		EJF14_30012
25044	G -> A		EJF14_30012
25212	A -> G		EJF14_30012
25212	A -> G		EJF14_30012
25221	T -> C		EJF14_30012
25221	T -> C		EJF14_30012
25380	G -> A		EJF14_30012
25380	G -> A		EJF14_30012
25452	A -> G		EJF14_30012
25452	A -> G		EJF14_30012
25590	T -> C		EJF14_30012
25590	T -> C		EJF14_30012
25613	T -> A	T -> S	EJF14_30012
25613	T -> A	T -> S	EJF14_30012
25662	G -> A		EJF14_30012
25662	G -> A		EJF14_30012
25728	C -> T		EJF14_30012
25728	C -> T		EJF14_30012
25797	T -> G		EJF14_30012
25797	T -> G		EJF14_30012
25815	G -> C		EJF14_30012
25815	G -> C		EJF14_30012
25827	G -> A		EJF14_30012
25827	G -> A		EJF14_30012
25836	T -> C		EJF14_30012
25836	T -> C		EJF14_30012
25936	A -> T	F -> Y	EJF14_30012
25936	A -> T	F -> Y	EJF14_30012
26052	C -> T		EJF14_30012
26052	C -> T		EJF14_30012
26160	A -> G		EJF14_30012
26160	A -> G		EJF14_30012
26230	C -> A	C -> F	EJF14_30012
26230	C -> A	C -> F	EJF14_30012
26232	A -> C	F -> L	EJF14_30012
26232	A -> C	F -> L	EJF14_30012
26295	G -> A		EJF14_30012
26295	G -> A		EJF14_30012
26335	A -> G	I -> T	EJF14_30012
26335	A -> G	I -> T	EJF14_30012
26382	G -> A
26385	T -> A
26400	A -> G
26407	A -> T
26415	T -> G
26449	A -> G
26463	A -> G
26464	G -> A
26572	T -> C
26594	T -> C
26708	A -> C
26743	C -> T
26758	A -> T
26778	G -> A
26809	A -> C
26811	G -> T
26872	G -> A
26883	G -> A
26909	A -> G
26911	C -> T
26912	G -> C
26915	C -> T
26916	G -> C
26917	T -> C
26931	C -> T
26936	A -> G
26937	T -> C
26939	T -> C
27005	C -> G
27324	C -> T		EJF14_30013
27324	C -> T		EJF14_30013
27447	G -> A		EJF14_30013
27447	G -> A		EJF14_30013
27465	T -> C		EJF14_30013
27465	T -> C		EJF14_30013
27489	T -> C		EJF14_30013
27489	T -> C		EJF14_30013
27492	G -> A		EJF14_30013
27492	G -> A		EJF14_30013
27546	T -> C		EJF14_30013
27546	T -> C		EJF14_30013
27591	C -> T		EJF14_30013
27591	C -> T		EJF14_30013
27657	A -> G		EJF14_30013
27657	A -> G		EJF14_30013
27748	C -> T	L -> F	EJF14_30013
27748	C -> T	L -> F	EJF14_30013
27894	A -> C		EJF14_30013
27894	A -> C		EJF14_30013
27897	T -> C		EJF14_30013
27897	T -> C		EJF14_30013
27939	C -> T		EJF14_30013
27939	C -> T		EJF14_30013
28101	T -> C		EJF14_30013
28101	T -> C		EJF14_30013
28110	T -> C		EJF14_30013
28110	T -> C		EJF14_30013
28404	T -> C		EJF14_30013
28404	T -> C		EJF14_30013
28419	A -> G		EJF14_30013
28419	A -> G		EJF14_30013
28464	C -> T		EJF14_30013
28464	C -> T		EJF14_30013
28501	C -> T
28525	C -> A
28564	G -> A
28611	A -> T
28631	A -> G
28632	C -> T
28688	C -> T
28698	G -> T
28716	C -> T
28732	A -> T
28779	T -> G
28782	T -> C
28826	A -> G
28853	C -> G
28868	G -> A
28969	A -> G
29006	A -> G
29015	A -> G
29018	A -> G
29020	A -> G
29110	T -> C
29117	C -> T
29243	T -> C
29399	A -> C		EJF14_30014
29399	A -> C		EJF14_30014
29614	A -> C
29674	A -> T
29795	G -> T
29798	T -> G
29813	C -> A
29827	A -> G
29845	G -> C
29856	G -> A
29873	T -> C
29882	C -> T
29884	C -> T
29897	A -> G
29901	C -> T
29936	T -> C
29955	G -> A
30051	C -> A
30059	A -> C
30078	C -> T
30086	C -> A
30087	C -> T
30095	A -> G
30115	A -> G
30122	G -> A
30136	A -> G
30153	T -> A
30154	A -> G
30158	A -> C
30261	C -> T
30445	A -> G		EJF14_30015
30445	A -> G		EJF14_30015
30448	T -> C		EJF14_30015
30448	T -> C		EJF14_30015
30628	C -> T		EJF14_30015
30628	C -> T		EJF14_30015
31021	C -> T		EJF14_30015
31021	C -> T		EJF14_30015
31411	T -> A		EJF14_30015
31411	T -> A		EJF14_30015
31777	A -> T		EJF14_30015
31777	A -> T		EJF14_30015
32196	T -> C
33086	T -> C		EJF14_30016
33086	T -> C		EJF14_30016
33170	A -> T		EJF14_30016
33170	A -> T		EJF14_30016
34160	A -> G		EJF14_30016
34160	A -> G		EJF14_30016
34241	T -> C		EJF14_30016
34241	T -> C		EJF14_30016
34256	C -> T		EJF14_30016
34256	C -> T		EJF14_30016
34355	A -> G		EJF14_30016
34355	A -> G		EJF14_30016
34382	G -> A		EJF14_30016
34382	G -> A		EJF14_30016
34424	G -> A		EJF14_30016
34424	G -> A		EJF14_30016
34589	A -> G		EJF14_30016
34589	A -> G		EJF14_30016
34644	C -> T	S -> N	EJF14_30016
34644	C -> T	S -> N	EJF14_30016
34700	A -> G		EJF14_30016
34700	A -> G		EJF14_30016
34745	G -> A		EJF14_30016
34745	G -> A		EJF14_30016
34817	G -> A		EJF14_30016
34817	G -> A		EJF14_30016
34821	T -> C	N -> S	EJF14_30016
34821	T -> C	N -> S	EJF14_30016
34838	G -> A		EJF14_30016
34838	G -> A		EJF14_30016
34841	T -> C		EJF14_30016
34841	T -> C		EJF14_30016
34997	C -> T		EJF14_30016
34997	C -> T		EJF14_30016
35048	C -> T		EJF14_30016
35048	C -> T		EJF14_30016
35069	C -> T		EJF14_30016
35069	C -> T		EJF14_30016
35132	T -> C		EJF14_30016
35132	T -> C		EJF14_30016
35147	G -> A		EJF14_30016
35147	G -> A		EJF14_30016
35279	A -> G		EJF14_30016
35279	A -> G		EJF14_30016
35345	A -> T		EJF14_30016
35345	A -> T		EJF14_30016
35363	C -> G	E -> D	EJF14_30016
35363	C -> G	E -> D	EJF14_30016
35458	G -> C	L -> V	EJF14_30016
35458	G -> C	L -> V	EJF14_30016
35460	C -> T	G -> D	EJF14_30016
35460	C -> T	G -> D	EJF14_30016
35471	A -> G		EJF14_30016
35471	A -> G		EJF14_30016
35519	T -> C		EJF14_30016
35519	T -> C		EJF14_30016
35524	G -> A		EJF14_30016
35524	G -> A		EJF14_30016
35709	C -> T
35779	G -> A
35785	A -> T
35830	G -> A
35948	C -> T
35960	T -> C
35979	A -> G
35983	A -> G
36019	T -> G
36043	C -> T
36045	T -> G
36055	A -> T
36179	A -> G		EJF14_30017
36179	A -> G		EJF14_30017
36217	A -> G	D -> G	EJF14_30017
36217	A -> G	D -> G	EJF14_30017
36227	C -> T		EJF14_30017
36227	C -> T		EJF14_30017
36296	T -> C		EJF14_30017
36296	T -> C		EJF14_30017
36305	G -> A		EJF14_30017
36305	G -> A		EJF14_30017
36311	T -> G		EJF14_30017
36311	T -> G		EJF14_30017
36316	G -> T	C -> F	EJF14_30017
36316	G -> T	C -> F	EJF14_30017
36377	C -> T		EJF14_30017
36377	C -> T		EJF14_30017
36389	A -> G		EJF14_30017
36389	A -> G		EJF14_30017
36393	G -> A	G -> S	EJF14_30017
36393	G -> A	G -> S	EJF14_30017
36398	A -> C		EJF14_30017
36398	A -> C		EJF14_30017
36424	C -> T	T -> I	EJF14_30017
36424	C -> T	T -> I	EJF14_30017
36434	A -> G	L -> S	EJF14_30017
36434	A -> G	L -> S	EJF14_30017
36442	A -> T	Y -> F	EJF14_30017
36442	A -> T	Y -> F	EJF14_30017
36491	T -> A		EJF14_30017
36491	T -> A		EJF14_30017
36497	T -> C		EJF14_30017
36497	T -> C		EJF14_30017
36515	G -> A		EJF14_30017
36515	G -> A		EJF14_30017
36608	T -> G		EJF14_30017
36608	T -> G		EJF14_30017
36617	G -> A		EJF14_30017
36617	G -> A		EJF14_30017
36785	T -> C		EJF14_30017
36785	T -> C		EJF14_30017
36853	G -> A	G -> E	EJF14_30017
36853	G -> A	G -> E	EJF14_30017
36866	T -> C		EJF14_30017
36866	T -> C		EJF14_30017
36953	T -> C		EJF14_30017
36953	T -> C		EJF14_30017
36985	C -> G
37003	G -> A
37008	T -> C
37018	G -> T
37032	C -> T
37046	A -> C
37099	T -> G
37148	G -> A
37198	A -> C
37272	T -> C
37280	G -> A
37337	T -> C
37340	C -> G
37384	A -> G
37388	A -> C
37418	T -> C
37464	A -> T
37477	T -> A
37480	T -> C
37511	T -> A
37516	G -> A
37524	G -> T
37526	T -> C
37537	T -> C
37552	C -> A
37560	C -> T
37585	T -> C
37646	C -> G
37670	G -> A
37718	G -> A
37873	T -> C		EJF14_30018
37873	T -> C		EJF14_30018
38149	T -> C		EJF14_30018
38149	T -> C		EJF14_30018
38167	C -> T		EJF14_30018
38167	C -> T		EJF14_30018
38188	T -> A		EJF14_30018
38188	T -> A		EJF14_30018
38269	T -> C		EJF14_30018
38269	T -> C		EJF14_30018
38278	G -> A		EJF14_30018
38278	G -> A		EJF14_30018
38386	A -> C	K -> N	EJF14_30018
38386	A -> C	K -> N	EJF14_30018
38410	C -> T		EJF14_30018
38410	C -> T		EJF14_30018
38497	C -> T		EJF14_30018
38497	C -> T		EJF14_30018
38512	A -> G		EJF14_30018
38512	A -> G		EJF14_30018
38623	G -> T		EJF14_30018
38623	G -> T		EJF14_30018
38686	T -> C		EJF14_30018
38686	T -> C		EJF14_30018
38749	C -> T		EJF14_30018
38749	C -> T		EJF14_30018
38773	C -> T		EJF14_30018
38773	C -> T		EJF14_30018
38812	A -> G		EJF14_30018
38812	A -> G		EJF14_30018
38998	A -> C		EJF14_30018
38998	A -> C		EJF14_30018
39010	T -> C		EJF14_30018
39010	T -> C		EJF14_30018
39037	C -> T		EJF14_30018
39037	C -> T		EJF14_30018
39043	A -> G		EJF14_30018
39043	A -> G		EJF14_30018
39061	C -> T		EJF14_30018
39061	C -> T		EJF14_30018
39112	A -> T		EJF14_30018
39112	A -> T		EJF14_30018
39148	A -> G		EJF14_30018
39148	A -> G		EJF14_30018
39244	A -> C		EJF14_30018
39244	A -> C		EJF14_30018
39262	T -> G		EJF14_30018
39262	T -> G		EJF14_30018
39301	C -> T		EJF14_30018
39301	C -> T		EJF14_30018
39304	T -> C		EJF14_30018
39304	T -> C		EJF14_30018
39350	G -> A	D -> N	EJF14_30018
39350	G -> A	D -> N	EJF14_30018
39394	G -> A		EJF14_30018
39394	G -> A		EJF14_30018
39402	A -> T	Y -> F	EJF14_30018
39402	A -> T	Y -> F	EJF14_30018
39412	A -> T		EJF14_30018
39412	A -> T		EJF14_30018
39415	T -> C		EJF14_30018
39415	T -> C		EJF14_30018
39427	A -> C		EJF14_30018
39427	A -> C		EJF14_30018
39436	C -> T		EJF14_30018
39436	C -> T		EJF14_30018
39519	A -> G	D -> G	EJF14_30018
39519	A -> G	D -> G	EJF14_30018
39574	A -> G		EJF14_30018
39574	A -> G		EJF14_30018
39769	G -> A		EJF14_30018
39769	G -> A		EJF14_30018
39789	G -> T
39864	T -> C
39885	G -> A
39887	G -> C
39897	A -> T
39907	T -> C
39918	A -> G
39919	A -> G
39920	A -> G
39921	G -> C
39946	A -> C
39949	T -> A
40041	A -> T
40055	C -> T
40067	T -> A
40075	A -> C
40084	T -> C
40158	G -> A
40161	C -> T
40165	T -> C
40166	T -> A
40167	A -> G
40169	A -> T
40178	C -> T
40208	A -> G
40409	C -> T		EJF14_30019
40409	C -> T		EJF14_30019
40495	A -> C	S -> A	EJF14_30019
40495	A -> C	S -> A	EJF14_30019
40649	T -> C
40660	A -> T
40704	T -> C
40762	C -> A
40763	C -> G
40774	G -> C
40805	T -> G
40865	T -> C
40980	G -> A	A -> V	EJF14_30020
40980	G -> A	A -> V	EJF14_30020
41129	C -> T		EJF14_30020
41129	C -> T		EJF14_30020
41171	T -> C		EJF14_30020
41171	T -> C		EJF14_30020
41191	T -> C	S -> G	EJF14_30020
41191	T -> C	S -> G	EJF14_30020
41294	A -> T		EJF14_30020
41294	A -> T		EJF14_30020
41341	A -> G		EJF14_30020
41341	A -> G		EJF14_30020
41411	G -> A		EJF14_30020
41411	G -> A		EJF14_30020
41429	A -> T	D -> E	EJF14_30020
41429	A -> T	D -> E	EJF14_30020
41456	G -> A		EJF14_30020
41456	G -> A		EJF14_30020
41486	C -> T		EJF14_30020
41486	C -> T		EJF14_30020
41591	C -> T		EJF14_30020
41591	C -> T		EJF14_30020
41645	A -> G		EJF14_30020
41645	A -> G		EJF14_30020
41660	T -> G		EJF14_30020
41660	T -> G		EJF14_30020
41699	G -> A		EJF14_30020
41699	G -> A		EJF14_30020
41809	A -> G	S -> P	EJF14_30020
41809	A -> G	S -> P	EJF14_30020
41827	G -> A	H -> Y	EJF14_30020
41827	G -> A	H -> Y	EJF14_30020
41852	C -> G	E -> D	EJF14_30020
41852	C -> G	E -> D	EJF14_30020
41986	T -> G
42102	A -> G
42138	T -> C
42187	C -> T
42192	A -> G
42208	C -> T
42229	T -> C
42239	T -> A
42241	T -> G
42250	A -> T
42252	A -> G
42328	C -> T
42334	T -> C
42374	A -> G
42378	A -> C
42382	A -> G
42414	C -> G
42417	A -> G
42437	A -> C
42477	A -> G		EJF14_30021
42477	A -> G		EJF14_30021
42507	C -> T		EJF14_30021
42507	C -> T		EJF14_30021
42570	G -> T		EJF14_30021
42570	G -> T		EJF14_30021
42594	A -> C		EJF14_30021
42594	A -> C		EJF14_30021
42603	G -> C		EJF14_30021
42603	G -> C		EJF14_30021
42696	A -> G		EJF14_30021
42696	A -> G		EJF14_30021
42735	G -> A		EJF14_30021
42735	G -> A		EJF14_30021
42744	T -> C		EJF14_30021
42744	T -> C		EJF14_30021
42876	A -> G		EJF14_30021
42876	A -> G		EJF14_30021
42921	T -> C		EJF14_30021
42921	T -> C		EJF14_30021
42948	C -> T		EJF14_30021
42948	C -> T		EJF14_30021
42956	T -> C	T -> A	EJF14_30021
42956	T -> C	T -> A	EJF14_30021
43065	A -> G		EJF14_30021
43065	A -> G		EJF14_30021
43092	G -> A		EJF14_30021
43092	G -> A		EJF14_30021
43110	C -> T		EJF14_30021
43110	C -> T		EJF14_30021
43122	C -> A	K -> N	EJF14_30021
43122	C -> A	K -> N	EJF14_30021
43202	T -> C	N -> D	EJF14_30021
43202	T -> C	N -> D	EJF14_30021
43203	A -> G		EJF14_30021
43203	A -> G		EJF14_30021
43317	G -> A		EJF14_30021
43317	G -> A		EJF14_30021
43452	G -> A		EJF14_30021
43452	G -> A		EJF14_30021
43530	A -> G		EJF14_30021
43530	A -> G		EJF14_30021
43590	G -> A		EJF14_30021
43590	G -> A		EJF14_30021
43776	T -> C		EJF14_30021
43776	T -> C		EJF14_30021
43788	C -> G		EJF14_30021
43788	C -> G		EJF14_30021
43866	T -> C		EJF14_30021
43866	T -> C		EJF14_30021
43908	T -> C		EJF14_30021
43908	T -> C		EJF14_30021
43923	C -> T		EJF14_30021
43923	C -> T		EJF14_30021
43929	T -> C		EJF14_30021
43929	T -> C		EJF14_30021
43959	A -> G		EJF14_30021
43959	A -> G		EJF14_30021
43986	C -> T		EJF14_30021
43986	C -> T		EJF14_30021
44016	T -> G		EJF14_30021
44016	T -> G		EJF14_30021
44025	G -> A		EJF14_30021
44025	G -> A		EJF14_30021
44055	C -> A		EJF14_30021
44055	C -> A		EJF14_30021
44169	A -> T		EJF14_30021
44169	A -> T		EJF14_30021
44184	T -> C		EJF14_30021
44184	T -> C		EJF14_30021
44196	T -> A		EJF14_30021
44196	T -> A		EJF14_30021
44205	C -> T		EJF14_30021
44205	C -> T		EJF14_30021
44208	C -> T		EJF14_30021
44208	C -> T		EJF14_30021
44270	T -> C	I -> V	EJF14_30021
44270	T -> C	I -> V	EJF14_30021
44313	G -> A		EJF14_30021
44313	G -> A		EJF14_30021
44415	T -> C		EJF14_30021
44415	T -> C		EJF14_30021
44439	A -> G		EJF14_30021
44439	A -> G		EJF14_30021
44472	C -> T		EJF14_30021
44472	C -> T		EJF14_30021
44742	A -> G		EJF14_30021
44742	A -> G		EJF14_30021
44934	T -> A		EJF14_30021
44934	T -> A		EJF14_30021
45408	C -> T		EJF14_30021
45408	C -> T		EJF14_30021
45703	A -> G
45829	A -> G		EJF14_30022
45829	A -> G		EJF14_30022
45874	T -> C		EJF14_30022
45874	T -> C		EJF14_30022
46012	G -> A		EJF14_30022
46012	G -> A		EJF14_30022
46076	T -> C
46104	A -> G
46110	A -> C
46111	T -> C
46118	G -> A
46132	A -> G
46156	G -> A
46159	C -> T
46162	C -> A
46167	G -> A
46172	G -> A
46180	C -> T
46181	C -> A
46188	G -> A
46192	G -> C
46200	A -> C
46219	G -> A
46221	T -> G
46222	C -> A
46224	T -> A
46229	G -> T
46230	T -> C
46232	A -> T
46234	G -> A
46237	G -> C
46248	T -> C
46266	C -> T
46278	A -> G
46294	T -> C
46296	C -> G
46311	A -> T
46314	G -> A
46315	A -> C
46317	T -> C
46364	T -> C
46417	T -> C
46435	C -> T
46560	T -> C
46589	T -> A
46705	G -> A		EJF14_30023
46705	G -> A		EJF14_30023
46798	A -> G		EJF14_30023
46798	A -> G		EJF14_30023
46844	T -> G	S -> A	EJF14_30023
46844	T -> G	S -> A	EJF14_30023
46852	C -> T		EJF14_30023
46852	C -> T		EJF14_30023
47050	C -> T		EJF14_30023
47050	C -> T		EJF14_30023
47089	G -> A		EJF14_30023
47089	G -> A		EJF14_30023
47128	G -> C		EJF14_30023
47128	G -> C		EJF14_30023
47188	A -> G		EJF14_30023
47188	A -> G		EJF14_30023
47302	C -> T		EJF14_30023
47302	C -> T		EJF14_30023
47398	A -> G		EJF14_30023
47398	A -> G		EJF14_30023
47476	C -> G		EJF14_30023
47476	C -> G		EJF14_30023
47515	G -> C		EJF14_30023
47515	G -> C		EJF14_30023
47539	C -> G		EJF14_30023
47539	C -> G		EJF14_30023
47665	T -> C		EJF14_30023
47665	T -> C		EJF14_30023
47710	C -> T		EJF14_30023
47710	C -> T		EJF14_30023
47803	T -> C		EJF14_30023
47803	T -> C		EJF14_30023
47899	A -> G		EJF14_30023
47899	A -> G		EJF14_30023
47950	T -> G		EJF14_30023
47950	T -> G		EJF14_30023
48055	A -> G		EJF14_30023
48055	A -> G		EJF14_30023
48188	T -> A
48194	A -> G
48208	C -> A
48209	A -> C
48210	C -> A
48211	A -> T
48212	A -> G
48327	C -> T
48332	G -> A
48344	C -> T
48546	C -> T
48549	T -> C
48572	G -> A
48603	T -> A
48607	G -> A
48613	C -> T
48625	C -> A
48629	A -> C
48636	G -> A
48667	C -> T
48685	C -> T
48690	T -> C
48699	C -> T
48747	A -> T
48847	C -> G
48995	C -> A		EJF14_30024
48995	C -> A		EJF14_30024
49058	T -> C		EJF14_30024
49058	T -> C		EJF14_30024
49196	A -> G		EJF14_30024
49196	A -> G		EJF14_30024
49388	T -> C		EJF14_30024
49388	T -> C		EJF14_30024
49463	T -> C		EJF14_30024
49463	T -> C		EJF14_30024
49562	C -> T		EJF14_30024
49562	C -> T		EJF14_30024
49634	A -> G		EJF14_30024
49634	A -> G		EJF14_30024
49694	G -> A		EJF14_30024
49694	G -> A		EJF14_30024
49745	T -> A		EJF14_30024
49745	T -> A		EJF14_30024
49821	G -> A	E -> K	EJF14_30024
49821	G -> A	E -> K	EJF14_30024
50589	C -> T
50616	G -> A
50627	G -> T
50653	A -> G
50675	A -> C
50685	A -> G
50686	C -> T
50695	A -> G
50702	G -> A
50703	A -> G
50706	G -> A
50712	T -> C
50713	T -> C
50742	G -> T
50743	A -> G
50745	A -> C
50772	C -> T
50775	G -> T
50786	A -> G
50804	C -> T
50835	C -> T
50989	G -> A		EJF14_30025
50989	G -> A		EJF14_30025
51223	G -> A		EJF14_30025
51223	G -> A		EJF14_30025
51543	A -> C
51545	T -> A
51560	A -> T
51572	C -> A
51632	T -> G
51638	A -> C
51643	C -> T
51652	A -> G
51683	T -> A
51728	A -> G
51734	C -> T
51751	A -> G
51752	A -> G
51816	C -> T
51824	C -> T
51840	G -> A
51863	G -> T
51867	C -> T
51870	T -> C
51928	C -> A
51943	G -> A
51952	T -> C
51963	C -> A
51991	C -> T
52001	G -> C
52034	C -> G
52036	C -> G
52052	A -> G
52053	G -> A
52060	C -> T
52087	A -> T
52107	C -> A
52126	A -> T
52158	C -> T
52181	T -> A
52247	G -> C
52257	C -> A
52266	C -> T
52274	C -> G
52296	C -> T
52300	G -> T
52301	A -> T
52315	A -> G
52328	C -> T
52338	A -> T
52360	C -> T
52383	A -> G	I -> V	EJF14_30026
52383	A -> G	I -> V	EJF14_30026
52454	C -> A		EJF14_30026
52454	C -> A		EJF14_30026
52517	T -> G		EJF14_30026
52517	T -> G		EJF14_30026
52547	G -> C		EJF14_30026
52547	G -> C		EJF14_30026
52559	T -> C		EJF14_30026
52559	T -> C		EJF14_30026
52583	A -> T		EJF14_30026
52583	A -> T		EJF14_30026
52625	C -> T		EJF14_30026
52625	C -> T		EJF14_30026
52649	T -> C		EJF14_30026
52649	T -> C		EJF14_30026
52667	T -> C		EJF14_30026
52667	T -> C		EJF14_30026
52910	G -> A		EJF14_30026
52910	G -> A		EJF14_30026
52919	G -> A		EJF14_30026
52919	G -> A		EJF14_30026
52961	C -> T		EJF14_30026
52961	C -> T		EJF14_30026
53006	A -> C		EJF14_30026
53006	A -> C		EJF14_30026
53009	A -> G		EJF14_30026
53009	A -> G		EJF14_30026
53039	C -> T		EJF14_30026
53039	C -> T		EJF14_30026
53043	C -> T		EJF14_30026
53043	C -> T		EJF14_30026
53081	T -> A		EJF14_30026
53081	T -> A		EJF14_30026
53108	A -> T		EJF14_30026
53108	A -> T		EJF14_30026
53111	A -> C		EJF14_30026
53111	A -> C		EJF14_30026
53204	G -> A		EJF14_30026
53204	G -> A		EJF14_30026
53237	G -> A		EJF14_30026
53237	G -> A		EJF14_30026
53327	T -> A		EJF14_30026
53327	T -> A		EJF14_30026
53441	T -> C		EJF14_30026
53441	T -> C		EJF14_30026
53442	G -> A	A -> T	EJF14_30026
53442	G -> A	A -> T	EJF14_30026
53600	G -> A		EJF14_30026
53600	G -> A		EJF14_30026
53633	A -> G		EJF14_30026
53633	A -> G		EJF14_30026
53642	C -> T		EJF14_30026
53642	C -> T		EJF14_30026
53708	T -> C		EJF14_30026
53708	T -> C		EJF14_30026
53849	C -> T
53868	T -> A
53876	A -> T
53881	C -> G
53891	C -> A
54031	G -> A		EJF14_30027
54031	G -> A		EJF14_30027
54053	G -> A	A -> T	EJF14_30027
54053	G -> A	A -> T	EJF14_30027
54071	A -> G	I -> V	EJF14_30027
54071	A -> G	I -> V	EJF14_30027
54107	A -> G	N -> D	EJF14_30027
54107	A -> G	N -> D	EJF14_30027
54139	T -> C		EJF14_30027
54139	T -> C		EJF14_30027
54166	C -> A	D -> E	EJF14_30027
54166	C -> A	D -> E	EJF14_30027
54172	T -> C		EJF14_30027
54172	T -> C		EJF14_30027
54225	C -> T	A -> V	EJF14_30027
54225	C -> T	A -> V	EJF14_30027
54284	G -> C	D -> H	EJF14_30027
54284	G -> C	D -> H	EJF14_30027
54295	C -> T		EJF14_30027
54295	C -> T		EJF14_30027
54346	C -> T		EJF14_30027
54346	C -> T		EJF14_30027
54364	G -> A		EJF14_30027
54364	G -> A		EJF14_30027
54379	G -> A		EJF14_30027
54379	G -> A		EJF14_30027
54406	C -> T		EJF14_30027
54406	C -> T		EJF14_30027
54493	C -> T		EJF14_30027
54493	C -> T		EJF14_30027
54505	A -> C		EJF14_30027
54505	A -> C		EJF14_30027
54532	A -> G		EJF14_30027
54532	A -> G		EJF14_30027
54616	C -> T		EJF14_30027
54616	C -> T		EJF14_30027
54625	G -> A		EJF14_30027
54625	G -> A		EJF14_30027
54673	G -> A		EJF14_30027
54673	G -> A		EJF14_30027
54682	A -> G		EJF14_30027
54682	A -> G		EJF14_30027
54716	T -> A	S -> T	EJF14_30027
54716	T -> A	S -> T	EJF14_30027
54763	G -> T		EJF14_30027
54763	G -> T		EJF14_30027
54964	T -> A		EJF14_30027
54964	T -> A		EJF14_30027
55129	C -> A	D -> E	EJF14_30027
55129	C -> A	D -> E	EJF14_30027
55155	G -> A	R -> K	EJF14_30027
55155	G -> A	R -> K	EJF14_30027
55441	A -> G		EJF14_30027
55441	A -> G		EJF14_30027
55546	A -> G		EJF14_30027
55546	A -> G		EJF14_30027
55555	G -> A		EJF14_30027
55555	G -> A		EJF14_30027
55558	T -> C		EJF14_30027
55558	T -> C		EJF14_30027
55635	T -> C	H -> R	EJF14_30028
55635	T -> C	H -> R	EJF14_30028
55648	T -> C	K -> E	EJF14_30028
55648	T -> C	K -> E	EJF14_30028
55711	C -> G	V -> S	EJF14_30028
55711	C -> G	V -> S	EJF14_30028
55717	A -> C	C -> G	EJF14_30028
55717	A -> C	C -> G	EJF14_30028
55718	T -> C		EJF14_30028
55718	T -> C		EJF14_30028
55745	C -> T		EJF14_30028
55745	C -> T		EJF14_30028
55759	C -> T	D -> N	EJF14_30028
55759	C -> T	D -> N	EJF14_30028
55760	A -> T	N -> K	EJF14_30028
55760	A -> T	N -> K	EJF14_30028
55769	A -> T	N -> K	EJF14_30028
55769	A -> T	N -> K	EJF14_30028
55802	C -> T		EJF14_30028
55802	C -> T		EJF14_30028
55847	G -> C		EJF14_30028
55847	G -> C		EJF14_30028
55862	T -> G		EJF14_30028
55862	T -> G		EJF14_30028
55889	C -> T		EJF14_30028
55889	C -> T		EJF14_30028
55933	T -> A	T -> S	EJF14_30028
55933	T -> A	T -> S	EJF14_30028
55961	T -> C		EJF14_30028
55961	T -> C		EJF14_30028
56132	C -> G		EJF14_30028
56132	C -> G		EJF14_30028
56135	T -> G		EJF14_30028
56135	T -> G		EJF14_30028
56189	G -> C		EJF14_30028
56189	G -> C		EJF14_30028
56270	A -> G		EJF14_30028
56270	A -> G		EJF14_30028
56348	G -> A		EJF14_30028
56348	G -> A		EJF14_30028
56393	G -> A		EJF14_30028
56393	G -> A		EJF14_30028
56402	T -> C		EJF14_30028
56402	T -> C		EJF14_30028
56429	C -> T		EJF14_30028
56429	C -> T		EJF14_30028
56435	T -> C		EJF14_30028
56435	T -> C		EJF14_30028
56558	C -> A
56560	A -> C
56575	T -> C
56595	A -> G
56627	C -> T
56677	T -> G
56681	A -> G
56764	A -> G		EJF14_30029
56764	A -> G		EJF14_30029
56842	T -> C		EJF14_30029
56842	T -> C		EJF14_30029
56860	T -> C		EJF14_30029
56860	T -> C		EJF14_30029
56875	G -> A		EJF14_30029
56875	G -> A		EJF14_30029
56914	A -> G		EJF14_30029
56914	A -> G		EJF14_30029
56953	T -> C		EJF14_30029
56953	T -> C		EJF14_30029
56974	G -> A		EJF14_30029
56974	G -> A		EJF14_30029
56980	A -> G		EJF14_30029
56980	A -> G		EJF14_30029
56992	A -> T		EJF14_30029
56992	A -> T		EJF14_30029
57430	T -> G
57459	G -> T
57528	C -> G
57553	C -> A
57560	A -> T
57562	G -> A
57586	C -> T
57613	A -> C
57664	G -> A	D -> N	EJF14_30030
57664	G -> A	D -> N	EJF14_30030
57720	G -> A		EJF14_30030
57720	G -> A		EJF14_30030
57865	T -> C
57909	A -> G
57952	C -> T
58490	C -> T
58610	T -> G
58768	A -> G
58836	G -> C
58840	A -> C
58841	A -> T
58874	A -> T
58955	T -> C
58964	C -> T
58972	C -> A
59035	T -> A
59042	T -> C
59109	C -> T
59154	C -> T
59211	C -> T
59319	G -> A
59378	A -> G
59402	A -> C
59411	C -> T
59422	C -> T
59426	G -> T
59430	T -> A
59431	A -> C
59442	A -> G
59449	T -> C
59494	C -> A
59502	C -> T
59503	C -> A
59511	A -> G
59623	G -> A		EJF14_30031
59623	G -> A		EJF14_30031
59626	T -> C		EJF14_30031
59626	T -> C		EJF14_30031
59671	T -> C		EJF14_30031
59671	T -> C		EJF14_30031
59714	T -> C	K -> R	EJF14_30031
59714	T -> C	K -> R	EJF14_30031
59809	A -> G		EJF14_30031
59809	A -> G		EJF14_30031
60022	A -> C		EJF14_30031
60022	A -> C		EJF14_30031
60031	A -> T		EJF14_30031
60031	A -> T		EJF14_30031
60085	G -> A		EJF14_30031
60085	G -> A		EJF14_30031
60144	T -> A	M -> L	EJF14_30031
60144	T -> A	M -> L	EJF14_30031
60145	A -> G		EJF14_30031
60145	A -> G		EJF14_30031
60148	A -> G		EJF14_30031
60148	A -> G		EJF14_30031
60166	A -> G		EJF14_30031
60166	A -> G		EJF14_30031
60172	C -> T		EJF14_30031
60172	C -> T		EJF14_30031
60181	G -> A		EJF14_30031
60181	G -> A		EJF14_30031
60184	A -> G		EJF14_30031
60184	A -> G		EJF14_30031
60187	G -> A		EJF14_30031
60187	G -> A		EJF14_30031
60196	T -> A		EJF14_30031
60196	T -> A		EJF14_30031
60205	A -> G		EJF14_30031
60205	A -> G		EJF14_30031
60211	C -> T		EJF14_30031
60211	C -> T		EJF14_30031
60319	T -> G		EJF14_30031
60319	T -> G		EJF14_30031
60325	T -> C		EJF14_30031
60325	T -> C		EJF14_30031
60358	G -> A		EJF14_30031
60358	G -> A		EJF14_30031
60472	G -> A		EJF14_30031
60472	G -> A		EJF14_30031
60481	C -> T		EJF14_30031
60481	C -> T		EJF14_30031
60616	G -> A		EJF14_30031
60616	G -> A		EJF14_30031
60619	C -> T		EJF14_30031
60619	C -> T		EJF14_30031
60760	T -> A		EJF14_30031
60760	T -> A		EJF14_30031
60808	T -> C		EJF14_30031
60808	T -> C		EJF14_30031
61230	A -> G
61348	T -> G
61474	G -> T
61515	A -> T
61557	G -> A
61570	C -> T
61622	C -> T
61630	G -> T
61653	T -> C
61663	T -> C
61664	A -> C
61666	T -> G
61667	T -> G
61670	T -> G
61697	T -> A
61720	G -> A
61734	C -> A
61750	A -> T
61802	G -> C
61805	T -> C
61809	C -> T
61817	C -> T
61822	T -> C
61823	T -> C
61872	G -> A
61881	G -> A
61901	A -> G
61907	T -> A
61926	C -> T
61934	A -> G
61959	T -> C
61974	T -> C
61986	G -> T
61987	G -> A
61998	C -> T
62001	T -> C
62019	G -> A
62024	T -> G
62025	A -> T
62029	C -> T
62032	C -> T
62036	G -> T
62076	G -> A
62078	G -> A
62090	A -> G
62093	G -> A
62103	C -> T
62107	C -> T
62121	G -> T
62125	A -> G
62126	G -> A
62134	G -> A
62139	G -> C
62144	A -> T
62169	G -> A
62277	A -> T
62279	A -> T
62293	T -> C
62327	G -> T
62365	G -> A
62380	T -> C
62391	C -> G
62401	C -> T
62412	G -> A
62419	A -> T
62429	A -> G
62469	A -> G
62508	T -> C
62520	T -> C
62523	A -> C
62526	T -> C
62529	A -> G
62563	T -> C
62593	G -> C	G -> A	EJF14_30032
62593	G -> C	G -> A	EJF14_30032
62617	A -> G	Q -> R	EJF14_30032
62617	A -> G	Q -> R	EJF14_30032
62628	C -> G	H -> D	EJF14_30032
62628	C -> G	H -> D	EJF14_30032
62642	G -> T		EJF14_30032
62642	G -> T		EJF14_30032
62681	C -> T		EJF14_30032
62681	C -> T		EJF14_30032
62724	A -> C	I -> L	EJF14_30032
62724	A -> C	I -> L	EJF14_30032
62743	C -> T	T -> M	EJF14_30032
62743	C -> T	T -> M	EJF14_30032
62752	T -> C	L -> S	EJF14_30032
62752	T -> C	L -> S	EJF14_30032
62757	T -> G
62764	T -> C
62765	C -> G
62777	T -> C
62782	C -> A
62790	G -> T
62798	G -> A
62814	A -> C
62822	C -> A
62837	A -> T
62879	C -> A
63060	C -> T		EJF14_30033
63060	C -> T		EJF14_30033
63195	T -> C		EJF14_30033
63195	T -> C		EJF14_30033
63264	G -> T		EJF14_30033
63264	G -> T		EJF14_30033
63372	G -> A		EJF14_30033
63372	G -> A		EJF14_30033
63399	G -> A		EJF14_30033
63399	G -> A		EJF14_30033
63435	C -> T		EJF14_30033
63435	C -> T		EJF14_30033
63444	G -> C		EJF14_30033
63444	G -> C		EJF14_30033
63552	G -> T		EJF14_30033
63552	G -> T		EJF14_30033
63579	G -> A		EJF14_30033
63579	G -> A		EJF14_30033
63632	T -> A	T -> S	EJF14_30033
63632	T -> A	T -> S	EJF14_30033
63795	G -> A		EJF14_30033
63795	G -> A		EJF14_30033
63831	C -> T		EJF14_30033
63831	C -> T		EJF14_30033
63909	T -> C		EJF14_30033
63909	T -> C		EJF14_30033
63945	A -> G		EJF14_30033
63945	A -> G		EJF14_30033
63951	G -> A		EJF14_30033
63951	G -> A		EJF14_30033
63987	G -> A		EJF14_30033
63987	G -> A		EJF14_30033
64065	C -> G		EJF14_30033
64065	C -> G		EJF14_30033
64098	G -> T
64196	G -> A
64238	T -> A
64260	C -> G
64274	T -> C
64282	C -> T
64290	A -> C
64297	A -> T
64307	C -> T
64312	T -> C
64318	A -> G
64334	C -> T
64367	T -> C
64413	T -> A
64420	T -> G
64434	T -> C
64439	T -> C
64531	T -> A
64541	T -> C
64568	T -> C
64642	A -> G
64705	A -> T	L -> F	EJF14_30034
64705	A -> T	L -> F	EJF14_30034
64724	C -> T		EJF14_30034
64724	C -> T		EJF14_30034
64745	A -> C	I -> L	EJF14_30034
64745	A -> C	I -> L	EJF14_30034
64760	G -> A	A -> T	EJF14_30034
64760	G -> A	A -> T	EJF14_30034
64792	G -> T		EJF14_30034
64792	G -> T		EJF14_30034
64829	G -> A	A -> T	EJF14_30034
64829	G -> A	A -> T	EJF14_30034
64838	C -> T	L -> F	EJF14_30034
64838	C -> T	L -> F	EJF14_30034
64846	T -> A		EJF14_30034
64846	T -> A		EJF14_30034
64868	G -> T	A -> S	EJF14_30034
64868	G -> T	A -> S	EJF14_30034
64907	C -> G	Q -> E	EJF14_30034
64907	C -> G	Q -> E	EJF14_30034
64925	G -> A	V -> M	EJF14_30034
64925	G -> A	V -> M	EJF14_30034
64939	A -> C		EJF14_30034
64939	A -> C		EJF14_30034
64942	C -> T		EJF14_30034
64942	C -> T		EJF14_30034
64945	C -> G		EJF14_30034
64945	C -> G		EJF14_30034
64984	G -> A		EJF14_30034
64984	G -> A		EJF14_30034
65010	T -> C	V -> A	EJF14_30034
65010	T -> C	V -> A	EJF14_30034
65013	G -> A	S -> N	EJF14_30034
65013	G -> A	S -> N	EJF14_30034
65031	C -> A	P -> Q	EJF14_30034
65031	C -> A	P -> Q	EJF14_30034
65170	G -> A		EJF14_30034
65170	G -> A		EJF14_30034
65174	A -> G	I -> V	EJF14_30034
65174	A -> G	I -> V	EJF14_30034
65245	A -> G		EJF14_30034
65245	A -> G		EJF14_30034
65249	C -> G	P -> A	EJF14_30034
65249	C -> G	P -> A	EJF14_30034
65260	C -> T		EJF14_30034
65260	C -> T		EJF14_30034
65302	T -> G		EJF14_30034
65302	T -> G		EJF14_30034
65407	C -> A		EJF14_30034
65407	C -> A		EJF14_30034
65408	A -> T	T -> S	EJF14_30034
65408	A -> T	T -> S	EJF14_30034
65650	G -> A		EJF14_30034
65650	G -> A		EJF14_30034
65653	C -> T		EJF14_30034
65653	C -> T		EJF14_30034
65725	T -> C		EJF14_30034
65725	T -> C		EJF14_30034
65765	A -> C	N -> H	EJF14_30034
65765	A -> C	N -> H	EJF14_30034
65944	C -> T		EJF14_30034
65944	C -> T		EJF14_30034
65965	G -> A		EJF14_30034
65965	G -> A		EJF14_30034
65977	C -> G		EJF14_30034
65977	C -> G		EJF14_30034
65983	A -> G		EJF14_30034
65983	A -> G		EJF14_30034
66016	T -> G		EJF14_30034
66016	T -> G		EJF14_30034
66025	G -> A		EJF14_30034
66025	G -> A		EJF14_30034
66040	C -> T		EJF14_30034
66040	C -> T		EJF14_30034
66142	A -> T		EJF14_30034
66142	A -> T		EJF14_30034
66178	T -> C		EJF14_30034
66178	T -> C		EJF14_30034
66190	T -> G		EJF14_30034
66190	T -> G		EJF14_30034
66233	G -> A	A -> T	EJF14_30034
66233	G -> A	A -> T	EJF14_30034
66241	T -> A		EJF14_30034
66241	T -> A		EJF14_30034
66289	C -> T		EJF14_30034
66289	C -> T		EJF14_30034
66310	G -> A		EJF14_30034
66310	G -> A		EJF14_30034
66379	A -> C	L -> F	EJF14_30034
66379	A -> C	L -> F	EJF14_30034
66391	C -> T		EJF14_30034
66391	C -> T		EJF14_30034
66436	C -> T		EJF14_30034
66436	C -> T		EJF14_30034
66629	C -> T	R -> K	EJF14_30035
66629	C -> T	R -> K	EJF14_30035
66703	A -> T		EJF14_30035
66703	A -> T		EJF14_30035
66919	A -> G		EJF14_30035
66919	A -> G		EJF14_30035
66950	C -> T	R -> H	EJF14_30035
66950	C -> T	R -> H	EJF14_30035
66985	C -> A		EJF14_30035
66985	C -> A		EJF14_30035
67003	A -> G		EJF14_30035
67003	A -> G		EJF14_30035
67195	C -> G		EJF14_30035
67195	C -> G		EJF14_30035
67327	C -> T		EJF14_30035
67327	C -> T		EJF14_30035
67345	T -> C		EJF14_30035
67345	T -> C		EJF14_30035
67453	C -> T		EJF14_30035
67453	C -> T		EJF14_30035
67492	G -> A		EJF14_30035
67492	G -> A		EJF14_30035
67495	A -> G		EJF14_30035
67495	A -> G		EJF14_30035
67498	A -> C		EJF14_30035
67498	A -> C		EJF14_30035
67528	G -> A		EJF14_30035
67528	G -> A		EJF14_30035
67534	A -> C		EJF14_30035
67534	A -> C		EJF14_30035
67588	A -> G		EJF14_30035
67588	A -> G		EJF14_30035
67612	T -> C		EJF14_30035
67612	T -> C		EJF14_30035
67702	A -> G		EJF14_30035
67702	A -> G		EJF14_30035
67714	C -> A		EJF14_30035
67714	C -> A		EJF14_30035
67876	G -> A		EJF14_30035
67876	G -> A		EJF14_30035
67936	A -> G		EJF14_30035
67936	A -> G		EJF14_30035
68011	T -> C		EJF14_30035
68011	T -> C		EJF14_30035
68053	A -> C		EJF14_30035
68053	A -> C		EJF14_30035
68080	T -> G		EJF14_30035
68080	T -> G		EJF14_30035
68086	T -> G		EJF14_30035
68086	T -> G		EJF14_30035
68131	T -> C		EJF14_30035
68131	T -> C		EJF14_30035
68137	G -> A		EJF14_30035
68137	G -> A		EJF14_30035
68263	T -> C		EJF14_30035
68263	T -> C		EJF14_30035
68305	T -> C		EJF14_30035
68305	T -> C		EJF14_30035
68323	C -> T		EJF14_30035
68323	C -> T		EJF14_30035
68371	T -> C		EJF14_30035
68371	T -> C		EJF14_30035
68398	A -> G		EJF14_30035
68398	A -> G		EJF14_30035
68409	T -> C	I -> V	EJF14_30035
68409	T -> C	I -> V	EJF14_30035
68416	G -> A		EJF14_30035
68416	G -> A		EJF14_30035
68437	A -> G		EJF14_30035
68437	A -> G		EJF14_30035
68529	T -> C
68530	G -> T
68531	C -> T
68614	T -> C
68615	C -> T
68629	C -> G
68676	C -> T
68683	G -> T
68744	G -> A
[truncated: 38,234 more rows]
