# Supplementary material for: Comparative Genomics for the Elucidation of Multidrug Resistance in Candida lusitaniae
Source: mBio. 2019 Dec 24;10(6):e02512-19. doi: 10.1128/mBio.02512-19 (PMC6935856; doi:10.1128/mBio.02512-19)
Supplement: FILE S2 [file mBio.02512-19-sd002.xlsx]

## Sheet: ATCC42720  vs P1 Chr 4
Minimum	Change	Amino Acid Change	locus_tag
48811	C -> T	V -> I	EJF14_40026
48811	C -> T	V -> I	EJF14_40026
63191	C -> G		EJF14_40031
63191	C -> G		EJF14_40031
63195	G -> A	A -> V	EJF14_40031
63195	G -> A	A -> V	EJF14_40031
63204	C -> T	S -> N	EJF14_40031
63204	C -> T	S -> N	EJF14_40031
63248	A -> T		EJF14_40031
63248	A -> T		EJF14_40031
63257	T -> C		EJF14_40031
63257	T -> C		EJF14_40031
63305	A -> G		EJF14_40031
63305	A -> G		EJF14_40031
63323	T -> G		EJF14_40031
63323	T -> G		EJF14_40031
63414	C -> A	R -> S	EJF14_40031
63414	C -> A	R -> S	EJF14_40031
63422	C -> T		EJF14_40031
63422	C -> T		EJF14_40031
63428	T -> C		EJF14_40031
63428	T -> C		EJF14_40031
63461	T -> G		EJF14_40031
63461	T -> G		EJF14_40031
63488	A -> G		EJF14_40031
63488	A -> G		EJF14_40031
63503	T -> C		EJF14_40031
63503	T -> C		EJF14_40031
63515	G -> A		EJF14_40031
63515	G -> A		EJF14_40031
63539	G -> C		EJF14_40031
63539	G -> C		EJF14_40031
63578	T -> C		EJF14_40031
63578	T -> C		EJF14_40031
63589	G -> T	H -> N	EJF14_40031
63589	G -> T	H -> N	EJF14_40031
63593	G -> C		EJF14_40031
63593	G -> C		EJF14_40031
63596	T -> A		EJF14_40031
63596	T -> A		EJF14_40031
63632	G -> A		EJF14_40031
63632	G -> A		EJF14_40031
63658	T -> G		EJF14_40031
63658	T -> G		EJF14_40031
63792	A -> T
63802	G -> A
63806	A -> T
63836	C -> G
63844	A -> G
63859	G -> C
63888	A -> G
63898	A -> G
63927	T -> C
63932	G -> A
63942	G -> T
63973	A -> G
63983	A -> G
63987	G -> T
63988	A -> T
64019	A -> C
64025	A -> T
64026	A -> G
64028	G -> A
64037	T -> A
64040	G -> C
64045	A -> T
64046	A -> T
64047	A -> T
64049	A -> G
64050	A -> C
64051	G -> A
64054	G -> A
64057	G -> C
64059	C -> T
64072	T -> A
64073	A -> T
64074	A -> G
64076	C -> T
64081	G -> A
64086	T -> C
64088	G -> A
64097	A -> G
64106	T -> C
64121	C -> G
64137	T -> C
64156	G -> A
64171	A -> G
64180	T -> A
64182	G -> A
64184	C -> T
64188	A -> G
64221	C -> A
64223	C -> T
64225	G -> A
64229	T -> A
64234	A -> T
64247	G -> A
64248	A -> G
64259	G -> A
64261	C -> T
64272	T -> A
64273	C -> T
64275	A -> G
64281	C -> A
64282	T -> A
64283	T -> C
64289	T -> C
64300	C -> T
64313	C -> T
64319	T -> C
64321	C -> G
64322	G -> A
64324	T -> C
64325	C -> T
64329	A -> C
64334	A -> T
64335	A -> C
64337	G -> A
64339	C -> G
64340	A -> G
64342	A -> C
64355	G -> T
64390	G -> T
64391	T -> G
64406	G -> A
64414	A -> G
64415	C -> T
64417	T -> C
64429	G -> A
64432	G -> A
64441	T -> C
64461	T -> C
64469	G -> A
64480	C -> A
64482	G -> A
64496	A -> C
64497	C -> A
64503	A -> T
64505	G -> A
64519	T -> C
64524	A -> G
64528	A -> G
64529	A -> G
64530	T -> C
64536	C -> T
64537	A -> C
64550	T -> C
64555	C -> T
64565	T -> C
64574	T -> C
64591	T -> C
64617	G -> C
64624	T -> G
64626	T -> C
64636	C -> T
64648	C -> T
64655	T -> G
64664	G -> C
64675	G -> A
64681	A -> T
64683	T -> A
64685	T -> A
64687	C -> T
64689	C -> T
64696	A -> T
64703	G -> A
64707	G -> C
64710	T -> C
64712	G -> A
64713	C -> T
64714	C -> G
64715	G -> T
64716	A -> G
64718	G -> C
64719	A -> T
64725	A -> G
64733	C -> T
64735	T -> G
64740	A -> G
64745	A -> T
64752	G -> A
64761	C -> A
64762	G -> A
64775	C -> T
64776	T -> C
64783	G -> A
64791	G -> A
64796	C -> T
64815	G -> T
64816	G -> T
64822	T -> C
64827	T -> C
64828	C -> G
64835	G -> A
64837	T -> G
64840	G -> A
64841	G -> A
64852	A -> G
64857	C -> A
64860	C -> T
64912	G -> A
64998	A -> T
65007	T -> A
65014	T -> C
65023	T -> C
65041	A -> C
65042	G -> T
65049	T -> C
65068	A -> C
65076	T -> C
65128	G -> A
65143	T -> G
65149	A -> C
65199	C -> T
65200	A -> G	M -> V	EJF14_40032
65200	A -> G	M -> V	EJF14_40032
65217	A -> G		EJF14_40032
65217	A -> G		EJF14_40032
65220	T -> C		EJF14_40032
65220	T -> C		EJF14_40032
65257	C -> T	L -> F	EJF14_40032
65257	C -> T	L -> F	EJF14_40032
65292	T -> C		EJF14_40032
65292	T -> C		EJF14_40032
65325	T -> C		EJF14_40032
65325	T -> C		EJF14_40032
65328	G -> A		EJF14_40032
65328	G -> A		EJF14_40032
65335	T -> C	Y -> H	EJF14_40032
65335	T -> C	Y -> H	EJF14_40032
65340	C -> T		EJF14_40032
65340	C -> T		EJF14_40032
65346	T -> C		EJF14_40032
65346	T -> C		EJF14_40032
65350	T -> A	S -> T	EJF14_40032
65350	T -> A	S -> T	EJF14_40032
65362	C -> G	L -> V	EJF14_40032
65362	C -> G	L -> V	EJF14_40032
65382	C -> G	N -> K	EJF14_40032
65382	C -> G	N -> K	EJF14_40032
65385	A -> C		EJF14_40032
65385	A -> C		EJF14_40032
65386	C -> A	L -> I	EJF14_40032
65386	C -> A	L -> I	EJF14_40032
65394	A -> G		EJF14_40032
65394	A -> G		EJF14_40032
65395	G -> C	E -> Q	EJF14_40032
65395	G -> C	E -> Q	EJF14_40032
65424	T -> A	D -> E	EJF14_40032
65424	T -> A	D -> E	EJF14_40032
65448	G -> A		EJF14_40032
65448	G -> A		EJF14_40032
65466	C -> T		EJF14_40032
65466	C -> T		EJF14_40032
65490	T -> C		EJF14_40032
65490	T -> C		EJF14_40032
65505	G -> C	Q -> H	EJF14_40032
65505	G -> C	Q -> H	EJF14_40032
65518	G -> A	E -> K	EJF14_40032
65518	G -> A	E -> K	EJF14_40032
65524	T -> C	Y -> H	EJF14_40032
65524	T -> C	Y -> H	EJF14_40032
65527	A -> G	N -> D	EJF14_40032
65527	A -> G	N -> D	EJF14_40032
65541	G -> C	E -> D	EJF14_40032
65541	G -> C	E -> D	EJF14_40032
65569	T -> A	S -> T	EJF14_40032
65569	T -> A	S -> T	EJF14_40032
65582	C -> A	A -> D	EJF14_40032
65582	C -> A	A -> D	EJF14_40032
65585	A -> T	D -> V	EJF14_40032
65585	A -> T	D -> V	EJF14_40032
65592	A -> C	E -> D	EJF14_40032
65592	A -> C	E -> D	EJF14_40032
65594	A -> G	E -> G	EJF14_40032
65594	A -> G	E -> G	EJF14_40032
65610	C -> G	D -> E	EJF14_40032
65610	C -> G	D -> E	EJF14_40032
65621	A -> G	N -> S	EJF14_40032
65621	A -> G	N -> S	EJF14_40032
65625	A -> G		EJF14_40032
65625	A -> G		EJF14_40032
65631	T -> C		EJF14_40032
65631	T -> C		EJF14_40032
65634	C -> T		EJF14_40032
65634	C -> T		EJF14_40032
65635	A -> G	T -> A	EJF14_40032
65635	A -> G	T -> A	EJF14_40032
65642	G -> A	R -> K	EJF14_40032
65642	G -> A	R -> K	EJF14_40032
65658	C -> T		EJF14_40032
65658	C -> T		EJF14_40032
65664	A -> G		EJF14_40032
65664	A -> G		EJF14_40032
65668	A -> C	N -> H	EJF14_40032
65668	A -> C	N -> H	EJF14_40032
65672	C -> T	A -> V	EJF14_40032
65672	C -> T	A -> V	EJF14_40032
65679	C -> T		EJF14_40032
65679	C -> T		EJF14_40032
65683	C -> G	R -> G	EJF14_40032
65683	C -> G	R -> G	EJF14_40032
65686	T -> C	S -> P	EJF14_40032
65686	T -> C	S -> P	EJF14_40032
65689	C -> G	Q -> E	EJF14_40032
65689	C -> G	Q -> E	EJF14_40032
65703	C -> T		EJF14_40032
65703	C -> T		EJF14_40032
65707	A -> G	I -> V	EJF14_40032
65707	A -> G	I -> V	EJF14_40032
65727	A -> G		EJF14_40032
65727	A -> G		EJF14_40032
65739	C -> G		EJF14_40032
65739	C -> G		EJF14_40032
65776	A -> G	N -> D	EJF14_40032
65776	A -> G	N -> D	EJF14_40032
65783	A -> C	N -> T	EJF14_40032
65783	A -> C	N -> T	EJF14_40032
65793	A -> G		EJF14_40032
65793	A -> G		EJF14_40032
65800	T -> A	L -> I	EJF14_40032
65800	T -> A	L -> I	EJF14_40032
65808	C -> T		EJF14_40032
65808	C -> T		EJF14_40032
65812	A -> G	I -> V	EJF14_40032
65812	A -> G	I -> V	EJF14_40032
65826	C -> T		EJF14_40032
65826	C -> T		EJF14_40032
65829	T -> C		EJF14_40032
65829	T -> C		EJF14_40032
65838	G -> A		EJF14_40032
65838	G -> A		EJF14_40032
65860	A -> T	T -> S	EJF14_40032
65860	A -> T	T -> S	EJF14_40032
65865	A -> G		EJF14_40032
65865	A -> G		EJF14_40032
65866	A -> G	N -> D	EJF14_40032
65866	A -> G	N -> D	EJF14_40032
65880	C -> T		EJF14_40032
65880	C -> T		EJF14_40032
65913	T -> C		EJF14_40032
65913	T -> C		EJF14_40032
65917	G -> A	E -> K	EJF14_40032
65917	G -> A	E -> K	EJF14_40032
65940	C -> T		EJF14_40032
65940	C -> T		EJF14_40032
65943	C -> T		EJF14_40032
65943	C -> T		EJF14_40032
65967	A -> T		EJF14_40032
65967	A -> T		EJF14_40032
65973	C -> T		EJF14_40032
65973	C -> T		EJF14_40032
65985	T -> C		EJF14_40032
65985	T -> C		EJF14_40032
65988	A -> G		EJF14_40032
65988	A -> G		EJF14_40032
66000	T -> C		EJF14_40032
66000	T -> C		EJF14_40032
66030	T -> A		EJF14_40032
66030	T -> A		EJF14_40032
66031	A -> G	N -> D	EJF14_40032
66031	A -> G	N -> D	EJF14_40032
66039	C -> T		EJF14_40032
66039	C -> T		EJF14_40032
66043	T -> A	S -> T	EJF14_40032
66043	T -> A	S -> T	EJF14_40032
66054	T -> G	F -> L	EJF14_40032
66054	T -> G	F -> L	EJF14_40032
66060	G -> T		EJF14_40032
66060	G -> T		EJF14_40032
66075	C -> T		EJF14_40032
66075	C -> T		EJF14_40032
66084	C -> T		EJF14_40032
66084	C -> T		EJF14_40032
66085	G -> A	A -> T	EJF14_40032
66085	G -> A	A -> T	EJF14_40032
66088	G -> T	G -> W	EJF14_40032
66088	G -> T	G -> W	EJF14_40032
66094	A -> G	S -> G	EJF14_40032
66094	A -> G	S -> G	EJF14_40032
66102	T -> C		EJF14_40032
66102	T -> C		EJF14_40032
66115	G -> A	V -> I	EJF14_40032
66115	G -> A	V -> I	EJF14_40032
66118	C -> G	P -> A	EJF14_40032
66118	C -> G	P -> A	EJF14_40032
66129	T -> G	I -> M	EJF14_40032
66129	T -> G	I -> M	EJF14_40032
66150	G -> A		EJF14_40032
66150	G -> A		EJF14_40032
66159	C -> T		EJF14_40032
66159	C -> T		EJF14_40032
66201	T -> C		EJF14_40032
66201	T -> C		EJF14_40032
66204	T -> C		EJF14_40032
66204	T -> C		EJF14_40032
66208	C -> G	Q -> E	EJF14_40032
66208	C -> G	Q -> E	EJF14_40032
66222	A -> G		EJF14_40032
66222	A -> G		EJF14_40032
66231	T -> A		EJF14_40032
66231	T -> A		EJF14_40032
66234	C -> A		EJF14_40032
66234	C -> A		EJF14_40032
66249	C -> T		EJF14_40032
66249	C -> T		EJF14_40032
66277	G -> C	A -> P	EJF14_40032
66277	G -> C	A -> P	EJF14_40032
66280	G -> A	E -> K	EJF14_40032
66280	G -> A	E -> K	EJF14_40032
66284	A -> T	Y -> F	EJF14_40032
66284	A -> T	Y -> F	EJF14_40032
66287	A -> G	D -> G	EJF14_40032
66287	A -> G	D -> G	EJF14_40032
66293	A -> C	K -> T	EJF14_40032
66293	A -> C	K -> T	EJF14_40032
66300	C -> T		EJF14_40032
66300	C -> T		EJF14_40032
66303	C -> A		EJF14_40032
66303	C -> A		EJF14_40032
66324	C -> T		EJF14_40032
66324	C -> T		EJF14_40032
66336	C -> A		EJF14_40032
66336	C -> A		EJF14_40032
66406	G -> A	V -> I	EJF14_40032
66406	G -> A	V -> I	EJF14_40032
66414	G -> A		EJF14_40032
66414	G -> A		EJF14_40032
66421	C -> G	Q -> E	EJF14_40032
66421	C -> G	Q -> E	EJF14_40032
66439	A -> G	S -> G	EJF14_40032
66439	A -> G	S -> G	EJF14_40032
66442	A -> G	T -> A	EJF14_40032
66442	A -> G	T -> A	EJF14_40032
66456	T -> A		EJF14_40032
66456	T -> A		EJF14_40032
66504	C -> T		EJF14_40032
66504	C -> T		EJF14_40032
66523	A -> G	T -> A	EJF14_40032
66523	A -> G	T -> A	EJF14_40032
66533	C -> T	T -> M	EJF14_40032
66533	C -> T	T -> M	EJF14_40032
66565	A -> G
66597	T -> C
66617	T -> A
66631	A -> G
66687	A -> T
66735	T -> C
66749	C -> T
66781	A -> T
66782	C -> T
66783	T -> C
66787	C -> T
66788	A -> C
66793	A -> G
66798	T -> G
66812	G -> T
66814	T -> C
66815	A -> G
66824	T -> C
66830	T -> G
66834	A -> G
66849	C -> A
66851	T -> C
66854	A -> G
66859	T -> C
66866	T -> C
66871	G -> A
66872	T -> A
66879	T -> C
66906	G -> A
66908	T -> C
66930	T -> A
66953	T -> G
66954	T -> C
66961	G -> T
66984	G -> A
67003	G -> A
67102	A -> T
67113	A -> T
67115	T -> C
67119	A -> C
67122	A -> C
67128	G -> C
67130	A -> T
67140	T -> C
67160	C -> T
67180	A -> G
67250	T -> G
67253	T -> A
67256	G -> A
67314	G -> A
67344	T -> C	S -> P	EJF14_40033
67344	T -> C	S -> P	EJF14_40033
67353	T -> A	S -> T	EJF14_40033
67353	T -> A	S -> T	EJF14_40033
67394	T -> A		EJF14_40033
67394	T -> A		EJF14_40033
67397	T -> C		EJF14_40033
67397	T -> C		EJF14_40033
67431	G -> A	G -> S	EJF14_40033
67431	G -> A	G -> S	EJF14_40033
67442	G -> C		EJF14_40033
67442	G -> C		EJF14_40033
67447	T -> A	V -> E	EJF14_40033
67447	T -> A	V -> E	EJF14_40033
67454	T -> C		EJF14_40033
67454	T -> C		EJF14_40033
67466	G -> A		EJF14_40033
67466	G -> A		EJF14_40033
67538	T -> C		EJF14_40033
67538	T -> C		EJF14_40033
67559	C -> T		EJF14_40033
67559	C -> T		EJF14_40033
67650	C -> T	P -> S	EJF14_40033
67650	C -> T	P -> S	EJF14_40033
67654	T -> C	L -> P	EJF14_40033
67654	T -> C	L -> P	EJF14_40033
67665	A -> C	I -> L	EJF14_40033
67665	A -> C	I -> L	EJF14_40033
67712	A -> T	E -> D	EJF14_40033
67712	A -> T	E -> D	EJF14_40033
67718	C -> T		EJF14_40033
67718	C -> T		EJF14_40033
67728	C -> G	H -> D	EJF14_40033
67728	C -> G	H -> D	EJF14_40033
67800	T -> A	Y -> N	EJF14_40033
67800	T -> A	Y -> N	EJF14_40033
67826	T -> C		EJF14_40033
67826	T -> C		EJF14_40033
67893	A -> C	I -> L	EJF14_40033
67893	A -> C	I -> L	EJF14_40033
67922	A -> G		EJF14_40033
67922	A -> G		EJF14_40033
67974	A -> G	K -> E	EJF14_40033
67974	A -> G	K -> E	EJF14_40033
68003	T -> G		EJF14_40033
68003	T -> G		EJF14_40033
68015	T -> C		EJF14_40033
68015	T -> C		EJF14_40033
68017	A -> G	D -> G	EJF14_40033
68017	A -> G	D -> G	EJF14_40033
68036	C -> T		EJF14_40033
68036	C -> T		EJF14_40033
68038	A -> T	Q -> S	EJF14_40033
68038	A -> T	Q -> S	EJF14_40033
68045	G -> A		EJF14_40033
68045	G -> A		EJF14_40033
68061	A -> T	T -> S	EJF14_40033
68061	A -> T	T -> S	EJF14_40033
68067	A -> C	T -> P	EJF14_40033
68067	A -> C	T -> P	EJF14_40033
68129	T -> C		EJF14_40033
68129	T -> C		EJF14_40033
68147	G -> A		EJF14_40033
68147	G -> A		EJF14_40033
68162	T -> C		EJF14_40033
68162	T -> C		EJF14_40033
68171	A -> T	E -> D	EJF14_40033
68171	A -> T	E -> D	EJF14_40033
68174	C -> T		EJF14_40033
68174	C -> T		EJF14_40033
68184	C -> A	P -> T	EJF14_40033
68184	C -> A	P -> T	EJF14_40033
68205	C -> T	L -> F	EJF14_40033
68205	C -> T	L -> F	EJF14_40033
68215	C -> A	A -> D	EJF14_40033
68215	C -> A	A -> D	EJF14_40033
68218	T -> A	F -> Y	EJF14_40033
68218	T -> A	F -> Y	EJF14_40033
68255	A -> C	R -> S	EJF14_40033
68255	A -> C	R -> S	EJF14_40033
68303	T -> C		EJF14_40033
68303	T -> C		EJF14_40033
68318	A -> G		EJF14_40033
68318	A -> G		EJF14_40033
68329	C -> A	A -> E	EJF14_40033
68329	C -> A	A -> E	EJF14_40033
68345	T -> C		EJF14_40033
68345	T -> C		EJF14_40033
68360	G -> T		EJF14_40033
68360	G -> T		EJF14_40033
68389	T -> C	I -> T	EJF14_40033
68389	T -> C	I -> T	EJF14_40033
68393	T -> C		EJF14_40033
68393	T -> C		EJF14_40033
68675	G -> T
68680	T -> C
68681	T -> C
68698	G -> A
68701	A -> G
68705	G -> A
68788	T -> C
68807	T -> C
68821	G -> A
68825	C -> T
68829	G -> A
68835	T -> A
68836	C -> T
68844	G -> A
68877	G -> A
68899	C -> T
68924	T -> G
68951	A -> T
69009	C -> T
69095	A -> G
69228	T -> C
69246	C -> T
69256	A -> C
69265	T -> C
69267	C -> T
69271	T -> C
69402	C -> T	P -> S	EJF14_40034
69402	C -> T	P -> S	EJF14_40034
69429	A -> G	N -> D	EJF14_40034
69429	A -> G	N -> D	EJF14_40034
69434	A -> G		EJF14_40034
69434	A -> G		EJF14_40034
69443	T -> G	I -> M	EJF14_40034
69443	T -> G	I -> M	EJF14_40034
69451	T -> A	F -> Y	EJF14_40034
69451	T -> A	F -> Y	EJF14_40034
69454	A -> T	Y -> F	EJF14_40034
69454	A -> T	Y -> F	EJF14_40034
69464	T -> C		EJF14_40034
69464	T -> C		EJF14_40034
69491	G -> A		EJF14_40034
69491	G -> A		EJF14_40034
69497	C -> G	I -> M	EJF14_40034
69497	C -> G	I -> M	EJF14_40034
69512	T -> C		EJF14_40034
69512	T -> C		EJF14_40034
69530	G -> A		EJF14_40034
69530	G -> A		EJF14_40034
69542	T -> C		EJF14_40034
69542	T -> C		EJF14_40034
69560	C -> T		EJF14_40034
69560	C -> T		EJF14_40034
69593	G -> A		EJF14_40034
69593	G -> A		EJF14_40034
69608	T -> C		EJF14_40034
69608	T -> C		EJF14_40034
69644	G -> T		EJF14_40034
69644	G -> T		EJF14_40034
69647	T -> A		EJF14_40034
69647	T -> A		EJF14_40034
69665	A -> T		EJF14_40034
69665	A -> T		EJF14_40034
69668	T -> C		EJF14_40034
69668	T -> C		EJF14_40034
69779	T -> C		EJF14_40034
69779	T -> C		EJF14_40034
69809	A -> G		EJF14_40034
69809	A -> G		EJF14_40034
69862	T -> C	I -> T	EJF14_40034
69862	T -> C	I -> T	EJF14_40034
69874	C -> T	S -> F	EJF14_40034
69874	C -> T	S -> F	EJF14_40034
69908	T -> C		EJF14_40034
69908	T -> C		EJF14_40034
69938	T -> G		EJF14_40034
69938	T -> G		EJF14_40034
69951	T -> A	F -> I	EJF14_40034
69951	T -> A	F -> I	EJF14_40034
70073	A -> C		EJF14_40034
70073	A -> C		EJF14_40034
70142	T -> G		EJF14_40034
70142	T -> G		EJF14_40034
70161	G -> T	V -> F	EJF14_40034
70161	G -> T	V -> F	EJF14_40034
70289	T -> A	N -> K	EJF14_40034
70289	T -> A	N -> K	EJF14_40034
70340	A -> T		EJF14_40034
70340	A -> T		EJF14_40034
70402	C -> A	A -> D	EJF14_40034
70402	C -> A	A -> D	EJF14_40034
70406	T -> C		EJF14_40034
70406	T -> C		EJF14_40034
70421	T -> A		EJF14_40034
70421	T -> A		EJF14_40034
70472	T -> C		EJF14_40034
70472	T -> C		EJF14_40034
70481	C -> A		EJF14_40034
70481	C -> A		EJF14_40034
70499	C -> T		EJF14_40034
70499	C -> T		EJF14_40034
70522	T -> C	I -> T	EJF14_40034
70522	T -> C	I -> T	EJF14_40034
70572	G -> A	G -> S	EJF14_40034
70572	G -> A	G -> S	EJF14_40034
70597	C -> G	A -> G	EJF14_40034
70597	C -> G	A -> G	EJF14_40034
70646	C -> T		EJF14_40034
70646	C -> T		EJF14_40034
70659	T -> A	L -> M	EJF14_40034
70659	T -> A	L -> M	EJF14_40034
70673	G -> A		EJF14_40034
70673	G -> A		EJF14_40034
70684	T -> C
70694	T -> A
70709	T -> A
70715	A -> C
70719	T -> A
70720	T -> C
70722	G -> A
70740	C -> T
70764	A -> C
70792	T -> C
70853	G -> A
70856	G -> T
70878	A -> T
70879	T -> G
70883	G -> A
70906	C -> T
70907	C -> T
70945	G -> A
70946	T -> C
70951	C -> A
70962	C -> T
70970	C -> T
70976	A -> G
70983	A -> G
71015	C -> T
71017	A -> G
71018	T -> C
71019	T -> G
71029	A -> G
71048	A -> C
71070	T -> G
71073	C -> T
71076	G -> A
71081	T -> C
71088	C -> A
71093	C -> T
71110	T -> A
71112	C -> T
71113	T -> G
71114	C -> T
71116	G -> C
71120	A -> C
71135	C -> T
71155	C -> A
71174	A -> C
71181	C -> T
71228	C -> A
71238	T -> G
71241	C -> T
71257	A -> G
71294	G -> A
71295	A -> G
71300	T -> C
71301	C -> A
71303	G -> A
71304	T -> A
71325	T -> A
71335	A -> G
71351	T -> C
71352	C -> T
71356	C -> A
71357	A -> C
71397	A -> G
71398	G -> C
71407	G -> C
71426	C -> A
71440	C -> G
71450	T -> C
71453	T -> C
71485	T -> C
71490	G -> A
71491	T -> C
71512	G -> A
71540	A -> G
71560	T -> A
71584	C -> T
71591	C -> T
71630	C -> T
71652	T -> C
71655	T -> C
71676	C -> T
71678	G -> T
71680	T -> C
71688	A -> T
71689	A -> G
71707	T -> G
71784	T -> C		EJF14_40035
71784	T -> C		EJF14_40035
71859	C -> T		EJF14_40035
71859	C -> T		EJF14_40035
71979	A -> G		EJF14_40035
71979	A -> G		EJF14_40035
72102	A -> G		EJF14_40035
72102	A -> G		EJF14_40035
72105	A -> G		EJF14_40035
72105	A -> G		EJF14_40035
72300	C -> T		EJF14_40035
72300	C -> T		EJF14_40035
72333	T -> C		EJF14_40035
72333	T -> C		EJF14_40035
72351	A -> G		EJF14_40035
72351	A -> G		EJF14_40035
72372	A -> T		EJF14_40035
72372	A -> T		EJF14_40035
72477	A -> G		EJF14_40035
72477	A -> G		EJF14_40035
72498	A -> G
72502	A -> T
72514	T -> C
72523	A -> T	M -> L	EJF14_40036
72523	A -> T	M -> L	EJF14_40036
72528	C -> T		EJF14_40036
72528	C -> T		EJF14_40036
72565	G -> A	D -> N	EJF14_40036
72565	G -> A	D -> N	EJF14_40036
72593	A -> G	H -> R	EJF14_40036
72593	A -> G	H -> R	EJF14_40036
72610	T -> G	L -> V	EJF14_40036
72610	T -> G	L -> V	EJF14_40036
72657	G -> T		EJF14_40036
72657	G -> T		EJF14_40036
72684	A -> C		EJF14_40036
72684	A -> C		EJF14_40036
72744	A -> G		EJF14_40036
72744	A -> G		EJF14_40036
72774	T -> C		EJF14_40036
72774	T -> C		EJF14_40036
72837	T -> G		EJF14_40036
72837	T -> G		EJF14_40036
72855	T -> C		EJF14_40036
72855	T -> C		EJF14_40036
72906	G -> A		EJF14_40036
72906	G -> A		EJF14_40036
72910	C -> A	H -> N	EJF14_40036
72910	C -> A	H -> N	EJF14_40036
72940	T -> G	L -> V	EJF14_40036
72940	T -> G	L -> V	EJF14_40036
72975	T -> C		EJF14_40036
72975	T -> C		EJF14_40036
72993	A -> T	K -> N	EJF14_40036
72993	A -> T	K -> N	EJF14_40036
72994	C -> A	Q -> K	EJF14_40036
72994	C -> A	Q -> K	EJF14_40036
73011	A -> G		EJF14_40036
73011	A -> G		EJF14_40036
73014	C -> T		EJF14_40036
73014	C -> T		EJF14_40036
73022	C -> A	T -> N	EJF14_40036
73022	C -> A	T -> N	EJF14_40036
73107	T -> C		EJF14_40036
73107	T -> C		EJF14_40036
73125	T -> G		EJF14_40036
73125	T -> G		EJF14_40036
73128	A -> G		EJF14_40036
73128	A -> G		EJF14_40036
73137	T -> C		EJF14_40036
73137	T -> C		EJF14_40036
73146	T -> A		EJF14_40036
73146	T -> A		EJF14_40036
73191	T -> C		EJF14_40036
73191	T -> C		EJF14_40036
73195	G -> A	E -> K	EJF14_40036
73195	G -> A	E -> K	EJF14_40036
73243	C -> A
73255	T -> A
73258	T -> G
73277	C -> A
73279	A -> T
73285	G -> A
73330	T -> C
73335	G -> A
73389	C -> G
73397	A -> T
73402	T -> A
73403	C -> A
73410	C -> G
73428	C -> T
73474	T -> G
73488	A -> G
73511	A -> T
73514	G -> A
73544	A -> G
73545	T -> C
73563	A -> G
73564	A -> G
73570	A -> G
73608	G -> C
73622	T -> A
73623	A -> C
73626	A -> G
73633	G -> T
73670	T -> C
73699	G -> A
73720	T -> C
73730	A -> G
73731	A -> C
73733	C -> A
73739	T -> A
73740	T -> A
73746	C -> A
73758	A -> C
73760	T -> C
73761	A -> T
73765	A -> T
73777	G -> T
73779	T -> C
73839	T -> C
73847	G -> A
73899	C -> A
74289	C -> T
74308	C -> G
74333	G -> A
74334	A -> G
74343	G -> A
74366	T -> C
74370	A -> T
74433	C -> T
74460	A -> G
74475	T -> A
74481	G -> A
74483	T -> A
74489	A -> G
74490	A -> G
74493	G -> C
74513	T -> A
74525	T -> C
74581	C -> T
74641	A -> G	T -> A	EJF14_40037
74641	A -> G	T -> A	EJF14_40037
74698	A -> G	T -> A	EJF14_40037
74698	A -> G	T -> A	EJF14_40037
74710	G -> T	D -> Y	EJF14_40037
74710	G -> T	D -> Y	EJF14_40037
74757	G -> T		EJF14_40037
74757	G -> T		EJF14_40037
74805	G -> A		EJF14_40037
74805	G -> A		EJF14_40037
74811	G -> A		EJF14_40037
74811	G -> A		EJF14_40037
74814	C -> T		EJF14_40037
74814	C -> T		EJF14_40037
74838	C -> T		EJF14_40037
74838	C -> T		EJF14_40037
74850	C -> A		EJF14_40037
74850	C -> A		EJF14_40037
74897	A -> G	N -> S	EJF14_40037
74897	A -> G	N -> S	EJF14_40037
74919	C -> T		EJF14_40037
74919	C -> T		EJF14_40037
74922	G -> A		EJF14_40037
74922	G -> A		EJF14_40037
74931	G -> A		EJF14_40037
74931	G -> A		EJF14_40037
74977	T -> C		EJF14_40037
74977	T -> C		EJF14_40037
74988	T -> C		EJF14_40037
74988	T -> C		EJF14_40037
74997	T -> C		EJF14_40037
74997	T -> C		EJF14_40037
75024	T -> C		EJF14_40037
75024	T -> C		EJF14_40037
75048	G -> C		EJF14_40037
75048	G -> C		EJF14_40037
75063	T -> C		EJF14_40037
75063	T -> C		EJF14_40037
75071	G -> A	R -> H	EJF14_40037
75071	G -> A	R -> H	EJF14_40037
75132	A -> G		EJF14_40037
75132	A -> G		EJF14_40037
75135	C -> T		EJF14_40037
75135	C -> T		EJF14_40037
75144	C -> T		EJF14_40037
75144	C -> T		EJF14_40037
75159	A -> G		EJF14_40037
75159	A -> G		EJF14_40037
75189	A -> C		EJF14_40037
75189	A -> C		EJF14_40037
75192	T -> C		EJF14_40037
75192	T -> C		EJF14_40037
75198	A -> G		EJF14_40037
75198	A -> G		EJF14_40037
75213	C -> T		EJF14_40037
75213	C -> T		EJF14_40037
75285	T -> C		EJF14_40037
75285	T -> C		EJF14_40037
75297	T -> C		EJF14_40037
75297	T -> C		EJF14_40037
75315	A -> G		EJF14_40037
75315	A -> G		EJF14_40037
75420	T -> G		EJF14_40037
75420	T -> G		EJF14_40037
75456	A -> G		EJF14_40037
75456	A -> G		EJF14_40037
75492	T -> C		EJF14_40037
75492	T -> C		EJF14_40037
75528	C -> T		EJF14_40037
75528	C -> T		EJF14_40037
75546	A -> G		EJF14_40037
75546	A -> G		EJF14_40037
75555	A -> G		EJF14_40037
75555	A -> G		EJF14_40037
75561	C -> T		EJF14_40037
75561	C -> T		EJF14_40037
75569	C -> T	A -> V	EJF14_40037
75569	C -> T	A -> V	EJF14_40037
75579	C -> T		EJF14_40037
75579	C -> T		EJF14_40037
75605	A -> G	D -> G	EJF14_40037
75605	A -> G	D -> G	EJF14_40037
75636	T -> C		EJF14_40037
75636	T -> C		EJF14_40037
75652	G -> C	A -> P	EJF14_40037
75652	G -> C	A -> P	EJF14_40037
75762	G -> A		EJF14_40037
75762	G -> A		EJF14_40037
75775	A -> C	I -> L	EJF14_40037
75775	A -> C	I -> L	EJF14_40037
75804	C -> T		EJF14_40037
75804	C -> T		EJF14_40037
75885	C -> T		EJF14_40037
75885	C -> T		EJF14_40037
75959	T -> C	M -> T	EJF14_40037
75959	T -> C	M -> T	EJF14_40037
75965	C -> T	T -> I	EJF14_40037
75965	C -> T	T -> I	EJF14_40037
75984	T -> A		EJF14_40037
75984	T -> A		EJF14_40037
75987	A -> G	L -> S	EJF14_40037
75987	A -> G	L -> S	EJF14_40037
75990	C -> T		EJF14_40037
75990	C -> T		EJF14_40037
76011	C -> T		EJF14_40037
76011	C -> T		EJF14_40037
76025	C -> T	A -> V	EJF14_40037
76025	C -> T	A -> V	EJF14_40037
76119	C -> T		EJF14_40037
76119	C -> T		EJF14_40037
76140	T -> A		EJF14_40037
76140	T -> A		EJF14_40037
76158	T -> C		EJF14_40037
76158	T -> C		EJF14_40037
76191	C -> T		EJF14_40037
76191	C -> T		EJF14_40037
76227	A -> G		EJF14_40037
76227	A -> G		EJF14_40037
76305	G -> T	L -> F	EJF14_40037
76305	G -> T	L -> F	EJF14_40037
76389	T -> C		EJF14_40037
76389	T -> C		EJF14_40037
76392	T -> G		EJF14_40037
76392	T -> G		EJF14_40037
76424	A -> T	E -> V	EJF14_40037
76424	A -> T	E -> V	EJF14_40037
76438	G -> C	G -> R	EJF14_40037
76438	G -> C	G -> R	EJF14_40037
76487	C -> T	S -> F	EJF14_40037
76487	C -> T	S -> F	EJF14_40037
76569	C -> T		EJF14_40037
76569	C -> T		EJF14_40037
76675	T -> C
76711	G -> T
76712	C -> G
76740	A -> C
76745	G -> A
76746	A -> G
76749	A -> T
76765	T -> C
76820	T -> C
76864	C -> A
76984	G -> T		EJF14_40038
76984	G -> T		EJF14_40038
77038	A -> G		EJF14_40038
77038	A -> G		EJF14_40038
77062	C -> T		EJF14_40038
77062	C -> T		EJF14_40038
77074	A -> C		EJF14_40038
77074	A -> C		EJF14_40038
77089	G -> A		EJF14_40038
77089	G -> A		EJF14_40038
77248	C -> T		EJF14_40038
77248	C -> T		EJF14_40038
77320	C -> T		EJF14_40038
77320	C -> T		EJF14_40038
77380	C -> T		EJF14_40038
77380	C -> T		EJF14_40038
77434	A -> C		EJF14_40038
77434	A -> C		EJF14_40038
77518	A -> C		EJF14_40038
77518	A -> C		EJF14_40038
77608	G -> A		EJF14_40038
77608	G -> A		EJF14_40038
77611	A -> G		EJF14_40038
77611	A -> G		EJF14_40038
77776	G -> T		EJF14_40038
77776	G -> T		EJF14_40038
77806	A -> G		EJF14_40038
77806	A -> G		EJF14_40038
77815	G -> A		EJF14_40038
77815	G -> A		EJF14_40038
77983	G -> T		EJF14_40038
77983	G -> T		EJF14_40038
78001	A -> G		EJF14_40038
78001	A -> G		EJF14_40038
78085	A -> G		EJF14_40038
78085	A -> G		EJF14_40038
78262	G -> C		EJF14_40038
78262	G -> C		EJF14_40038
78310	A -> G		EJF14_40038
78310	A -> G		EJF14_40038
78400	T -> C		EJF14_40038
78400	T -> C		EJF14_40038
78409	A -> G		EJF14_40038
78409	A -> G		EJF14_40038
78454	A -> G		EJF14_40038
78454	A -> G		EJF14_40038
78700	G -> C		EJF14_40038
78700	G -> C		EJF14_40038
78814	C -> G		EJF14_40038
78814	C -> G		EJF14_40038
78960	A -> G
78963	A -> G
78964	G -> C
78980	C -> T
79103	A -> C
79107	A -> G
79132	T -> C
79134	A -> C
79135	C -> T
79156	C -> T
79160	A -> T
79186	T -> A
79200	G -> A
79303	T -> C
79314	G -> T
79372	A -> T
79376	G -> A
79399	T -> G
79400	G -> C
79412	C -> G
79437	A -> G
79439	A -> T
79447	A -> G
79488	T -> G
79489	T -> A
79518	G -> A
79520	T -> A
79524	T -> G
79525	G -> A
79527	T -> G
79531	G -> A
79535	G -> T
79547	T -> A
79558	A -> G
79561	T -> C
79591	A -> G
79598	G -> A
79628	G -> A
79643	A -> G
79666	C -> T
79689	G -> T
79726	C -> T
79730	C -> A
79739	C -> A
79741	C -> T
79744	T -> G
79748	G -> C
79765	T -> C
79821	A -> G
79834	G -> A
79850	C -> G
79905	C -> T
79908	G -> A
79939	A -> T
79952	A -> C
79971	G -> T
79976	C -> T
79994	G -> A
79998	T -> G
80032	T -> A
80041	C -> A
80044	A -> G
80051	A -> C
80106	G -> A
80108	A -> T
80111	T -> A
80112	G -> A
80127	T -> A
80130	C -> T
80143	A -> G
80144	G -> C
80147	T -> A
80149	G -> A
80156	T -> C
80166	A -> G
80183	A -> T
80186	G -> A
80187	A -> G
80188	C -> A
80189	G -> C
80194	A -> G
80200	T -> C
80220	A -> G
80237	T -> G
80239	T -> C
80242	A -> T
80243	T -> C
80249	A -> G
80269	G -> T
80296	T -> A
80309	A -> C
80318	A -> G
80329	C -> T
80362	C -> T
80379	T -> G
80391	T -> G
80394	G -> A
80397	T -> G
80406	T -> A
80436	A -> G
80440	G -> A
80460	A -> G
80518	C -> G
80522	G -> C
80550	C -> T
80555	A -> C
80557	C -> T
80558	C -> T
80568	A -> C
80578	T -> C
80581	T -> C
80584	A -> C
80586	C -> T
80588	T -> C
80593	T -> C
80594	T -> C
80602	C -> T
80607	T -> C
80609	T -> C
80613	T -> C
80614	A -> T
80619	C -> T
80621	T -> C
80640	T -> C
80641	T -> C
80652	C -> T
80664	T -> A
80754	A -> C
80934	A -> G		EJF14_40039
80934	A -> G		EJF14_40039
80994	C -> G		EJF14_40039
80994	C -> G		EJF14_40039
80997	T -> C		EJF14_40039
80997	T -> C		EJF14_40039
81033	T -> C		EJF14_40039
81033	T -> C		EJF14_40039
81114	G -> T		EJF14_40039
81114	G -> T		EJF14_40039
81153	G -> A		EJF14_40039
81153	G -> A		EJF14_40039
81162	C -> A		EJF14_40039
81162	C -> A		EJF14_40039
81225	C -> T		EJF14_40039
81225	C -> T		EJF14_40039
81233	T -> C	V -> A	EJF14_40039
81233	T -> C	V -> A	EJF14_40039
81368	G -> C
81428	C -> T
81430	A -> G
81489	G -> C
81776	T -> A
81846	T -> C
81850	G -> A
81851	T -> A
81857	T -> G
81870	A -> G
81875	A -> T
81881	A -> G
81882	A -> C
81890	C -> A
81893	T -> C
81899	C -> T
81905	G -> T
81908	T -> C
81909	T -> C
81925	G -> A
81932	G -> A
81958	C -> T
81969	T -> A
82021	T -> C
82178	C -> G
82181	T -> G
82226	T -> C
82244	C -> T
82246	T -> C
82253	G -> A
82254	G -> A
82265	A -> T
82292	C -> T
82329	T -> A
82332	C -> T
82621	T -> C
82622	C -> T
82679	A -> C
82772	G -> A
82777	A -> T
82842	T -> G
82912	T -> C
83028	G -> A		EJF14_40040
83028	G -> A		EJF14_40040
83262	A -> G		EJF14_40040
83262	A -> G		EJF14_40040
83521	C -> A	V -> F	EJF14_40040
83521	C -> A	V -> F	EJF14_40040
83531	C -> T
83582	A -> C
83602	T -> A
83688	G -> A
83698	T -> A
83721	C -> T
83735	T -> C
83746	A -> G
83754	A -> G
83768	A -> G
83780	G -> A
83904	G -> A
83919	T -> C
83930	C -> T
83988	G -> A
84046	T -> G
84147	A -> T
84167	T -> C
84172	T -> A
84177	A -> T
84206	T -> A
84214	G -> T
84252	T -> G
84264	A -> T
84268	T -> C
84269	A -> G
84374	C -> T
84375	G -> T
84376	T -> C
84377	G -> T
84378	T -> C
84446	C -> T
84491	C -> T
84494	A -> T
84497	A -> G
84506	T -> G
84519	C -> T
84553	A -> C
84556	T -> G
84738	C -> T	C -> Y	EJF14_40041
84738	C -> T	C -> Y	EJF14_40041
84752	T -> A		EJF14_40041
84752	T -> A		EJF14_40041
84755	T -> A		EJF14_40041
84755	T -> A		EJF14_40041
84761	C -> A	M -> I	EJF14_40041
84761	C -> A	M -> I	EJF14_40041
84774	C -> T	G -> D	EJF14_40041
84774	C -> T	G -> D	EJF14_40041
84785	T -> A		EJF14_40041
84785	T -> A		EJF14_40041
84840	T -> C	K -> R	EJF14_40041
84840	T -> C	K -> R	EJF14_40041
85164	C -> T		EJF14_40042
85164	C -> T		EJF14_40042
85170	C -> T		EJF14_40042
85170	C -> T		EJF14_40042
85245	T -> C		EJF14_40042
85245	T -> C		EJF14_40042
85360	A -> G	I -> V	EJF14_40042
85360	A -> G	I -> V	EJF14_40042
85461	C -> T		EJF14_40042
85461	C -> T		EJF14_40042
85464	T -> C		EJF14_40042
85464	T -> C		EJF14_40042
85483	A -> G	I -> V	EJF14_40042
85483	A -> G	I -> V	EJF14_40042
85500	T -> C		EJF14_40042
85500	T -> C		EJF14_40042
85527	T -> C		EJF14_40042
85527	T -> C		EJF14_40042
85542	A -> G		EJF14_40042
85542	A -> G		EJF14_40042
85557	C -> T		EJF14_40042
85557	C -> T		EJF14_40042
85578	G -> C		EJF14_40042
85578	G -> C		EJF14_40042
85584	T -> C		EJF14_40042
85584	T -> C		EJF14_40042
85668	G -> C	K -> N	EJF14_40042
85668	G -> C	K -> N	EJF14_40042
85713	C -> T		EJF14_40042
85713	C -> T		EJF14_40042
85735	A -> T	T -> S	EJF14_40042
85735	A -> T	T -> S	EJF14_40042
85770	T -> A		EJF14_40042
85770	T -> A		EJF14_40042
85806	T -> C		EJF14_40042
85806	T -> C		EJF14_40042
85824	T -> C		EJF14_40042
85824	T -> C		EJF14_40042
85872	C -> T		EJF14_40042
85872	C -> T		EJF14_40042
85890	G -> A		EJF14_40042
85890	G -> A		EJF14_40042
85962	T -> C		EJF14_40042
85962	T -> C		EJF14_40042
86004	G -> T		EJF14_40042
86004	G -> T		EJF14_40042
86007	G -> A		EJF14_40042
86007	G -> A		EJF14_40042
86008	C -> T	H -> Y	EJF14_40042
86008	C -> T	H -> Y	EJF14_40042
86050	A -> T
86057	T -> C
86062	T -> C
86089	T -> A
86115	A -> G
86505	A -> G
86643	G -> A
86884	G -> C
86916	G -> T
87006	C -> G
87016	A -> G
87017	G -> A
87018	C -> A
87108	A -> T
87215	G -> A	G -> E	EJF14_40043
87215	G -> A	G -> E	EJF14_40043
87221	C -> G	A -> G	EJF14_40043
87221	C -> G	A -> G	EJF14_40043
87270	G -> A		EJF14_40043
87270	G -> A		EJF14_40043
87383	A -> G
87456	G -> A
87474	G -> A
87477	G -> A
87479	A -> G
87481	T -> C
87482	A -> G
87483	G -> T
87498	C -> G
87509	G -> C
87510	T -> G
87514	T -> C
87761	C -> T
87946	A -> G
88009	C -> T
88036	T -> G
88055	T -> A
88098	A -> T
88121	G -> A
88198	A -> T
88199	C -> G
88284	T -> G
89532	C -> A
89624	T -> G
89628	G -> C
89700	G -> A
89732	G -> A
89745	T -> C
89754	A -> C
89765	G -> A
89768	A -> T
89818	T -> A
89826	G -> T
89836	T -> A
89845	A -> G
89849	T -> A
89881	C -> T
89889	C -> T
89894	A -> G
89895	T -> A
89896	G -> A
89898	A -> G
89900	G -> A
89901	A -> G
89902	T -> A
89905	T -> A
89908	T -> A
89909	A -> C
89912	G -> A
89914	A -> T
89916	T -> A
89918	C -> T
89919	C -> T
89926	T -> A
89929	C -> T
89937	C -> A
89938	G -> A
89939	T -> A
89963	G -> A
89966	C -> T
89972	G -> A
89978	A -> G
89979	G -> A
89980	T -> C
89986	A -> T
89987	A -> G
90000	G -> A
90004	A -> T
90039	C -> A
90047	C -> T
90053	A -> T
90069	T -> C
90076	T -> G
90082	T -> C
90105	T -> C
90116	T -> G
90152	G -> C
90155	C -> T
90157	T -> C
90158	T -> G
90179	T -> A
90180	C -> T
90189	G -> A
90204	T -> G
90208	G -> C
90210	C -> T
90212	A -> G
90218	C -> T		EJF14_40045
90218	C -> T		EJF14_40045
90242	T -> C		EJF14_40045
90242	T -> C		EJF14_40045
90287	C -> T		EJF14_40045
90287	C -> T		EJF14_40045
90698	G -> C		EJF14_40045
90698	G -> C		EJF14_40045
90752	A -> G		EJF14_40045
90752	A -> G		EJF14_40045
90782	G -> A		EJF14_40045
90782	G -> A		EJF14_40045
90827	A -> G		EJF14_40045
90827	A -> G		EJF14_40045
90905	C -> G	E -> D	EJF14_40045
90905	C -> G	E -> D	EJF14_40045
90935	A -> C		EJF14_40045
90935	A -> C		EJF14_40045
90947	G -> T		EJF14_40045
90947	G -> T		EJF14_40045
90968	C -> T		EJF14_40045
90968	C -> T		EJF14_40045
91016	A -> G		EJF14_40045
91016	A -> G		EJF14_40045
91073	A -> G		EJF14_40045
91073	A -> G		EJF14_40045
91100	T -> C		EJF14_40045
91100	T -> C		EJF14_40045
91139	A -> G		EJF14_40045
91139	A -> G		EJF14_40045
91346	C -> T		EJF14_40045
91346	C -> T		EJF14_40045
91445	A -> G		EJF14_40045
91445	A -> G		EJF14_40045
91586	A -> G		EJF14_40045
91586	A -> G		EJF14_40045
91610	C -> A		EJF14_40045
91610	C -> A		EJF14_40045
91700	T -> C	I -> M	EJF14_40045
91700	T -> C	I -> M	EJF14_40045
91924	T -> G	K -> Q	EJF14_40045
91924	T -> G	K -> Q	EJF14_40045
91940	G -> A		EJF14_40045
91940	G -> A		EJF14_40045
91952	T -> G		EJF14_40045
91952	T -> G		EJF14_40045
91961	A -> C		EJF14_40045
91961	A -> C		EJF14_40045
92257	C -> T
92396	G -> A
92403	T -> G
92404	A -> T
92409	A -> G
92482	G -> T
92485	T -> G
92527	A -> G
92543	C -> T
92553	T -> C
92559	G -> A
92576	G -> C
92578	A -> G
92585	G -> A
92593	G -> A
92594	T -> C
92597	T -> G
92618	G -> A
92620	A -> T
92622	T -> C
92633	C -> T
92658	C -> T
92665	A -> G
92685	G -> C
92713	A -> G
92714	C -> T
92716	G -> T
92758	G -> T
92759	C -> T
92784	G -> C
92787	T -> A
92788	A -> T
92796	T -> C
92815	C -> T
92834	T -> A
92937	A -> T
92958	G -> A
92974	G -> T
92994	C -> T
92995	A -> G
93029	C -> G
93032	A -> G
93040	T -> G
93068	C -> T
93095	A -> G
93110	A -> T
93125	T -> A
93131	C -> T
93135	T -> C
93136	C -> A
93142	T -> A
93150	A -> T
93162	C -> T
93185	A -> T
93225	T -> C
93228	C -> T
93230	T -> C
93231	C -> T
93232	T -> C
93264	C -> T
93274	T -> G
93276	T -> C
93290	T -> A
93292	G -> A
93296	G -> A
93302	C -> T
93311	A -> G
93321	G -> A
93324	C -> G
93327	G -> A
93342	A -> G
93343	T -> A
93350	A -> G
93354	G -> T
93384	T -> C
93398	T -> G
93400	A -> G
93403	C -> T
93404	T -> C
93405	G -> A
93409	T -> C
93415	A -> G
93429	T -> A
93440	G -> A
93441	T -> G
93462	A -> G	M -> V	EJF14_40046
93462	A -> G	M -> V	EJF14_40046
93475	T -> A	I -> N	EJF14_40046
93475	T -> A	I -> N	EJF14_40046
93477	T -> G	L -> V	EJF14_40046
93477	T -> G	L -> V	EJF14_40046
93493	T -> C	M -> T	EJF14_40046
93493	T -> C	M -> T	EJF14_40046
93538	G -> A	R -> K	EJF14_40046
93538	G -> A	R -> K	EJF14_40046
93540	G -> C	D -> H	EJF14_40046
93540	G -> C	D -> H	EJF14_40046
93546	G -> T	V -> L	EJF14_40046
93546	G -> T	V -> L	EJF14_40046
93559	C -> T	S -> F	EJF14_40046
93559	C -> T	S -> F	EJF14_40046
93561	A -> G	K -> E	EJF14_40046
93561	A -> G	K -> E	EJF14_40046
93594	A -> T	T -> S	EJF14_40046
93594	A -> T	T -> S	EJF14_40046
93597	T -> C	F -> L	EJF14_40046
93597	T -> C	F -> L	EJF14_40046
93620	T -> C		EJF14_40046
93620	T -> C		EJF14_40046
93628	T -> C	L -> S	EJF14_40046
93628	T -> C	L -> S	EJF14_40046
93640	T -> C	L -> S	EJF14_40046
93640	T -> C	L -> S	EJF14_40046
93662	C -> G		EJF14_40046
93662	C -> G		EJF14_40046
93665	A -> G		EJF14_40046
93665	A -> G		EJF14_40046
93668	A -> T		EJF14_40046
93668	A -> T		EJF14_40046
93688	T -> C	V -> A	EJF14_40046
93688	T -> C	V -> A	EJF14_40046
93759	C -> A	Q -> K	EJF14_40046
93759	C -> A	Q -> K	EJF14_40046
93770	C -> T		EJF14_40046
93770	C -> T		EJF14_40046
93788	T -> G		EJF14_40046
93788	T -> G		EJF14_40046
93794	T -> C		EJF14_40046
93794	T -> C		EJF14_40046
93804	C -> A		EJF14_40046
93804	C -> A		EJF14_40046
93830	C -> T		EJF14_40046
93830	C -> T		EJF14_40046
93842	A -> G		EJF14_40046
93842	A -> G		EJF14_40046
93850	A -> G	K -> R	EJF14_40046
93850	A -> G	K -> R	EJF14_40046
93860	C -> A		EJF14_40046
93860	C -> A		EJF14_40046
93862	G -> A	G -> E	EJF14_40046
93862	G -> A	G -> E	EJF14_40046
93864	A -> C	I -> L	EJF14_40046
93864	A -> C	I -> L	EJF14_40046
93901	A -> G	K -> R	EJF14_40046
93901	A -> G	K -> R	EJF14_40046
93930	T -> C	S -> P	EJF14_40046
93930	T -> C	S -> P	EJF14_40046
93962	G -> A		EJF14_40046
93962	G -> A		EJF14_40046
93966	G -> A	A -> T	EJF14_40046
93966	G -> A	A -> T	EJF14_40046
93987	C -> A		EJF14_40046
93987	C -> A		EJF14_40046
94012	G -> A	S -> N	EJF14_40046
94012	G -> A	S -> N	EJF14_40046
94029	T -> C	S -> P	EJF14_40046
94029	T -> C	S -> P	EJF14_40046
94035	G -> A	V -> M	EJF14_40046
94035	G -> A	V -> M	EJF14_40046
94045	A -> C	Y -> S	EJF14_40046
94045	A -> C	Y -> S	EJF14_40046
94055	A -> G		EJF14_40046
94055	A -> G		EJF14_40046
94066	T -> A	V -> E	EJF14_40046
94066	T -> A	V -> E	EJF14_40046
94087	T -> C	V -> A	EJF14_40046
94087	T -> C	V -> A	EJF14_40046
94107	G -> A	D -> N	EJF14_40046
94107	G -> A	D -> N	EJF14_40046
94136	G -> A		EJF14_40046
94136	G -> A		EJF14_40046
94152	A -> C	K -> Q	EJF14_40046
94152	A -> C	K -> Q	EJF14_40046
94176	A -> G	T -> A	EJF14_40046
94176	A -> G	T -> A	EJF14_40046
94181	G -> A		EJF14_40046
94181	G -> A		EJF14_40046
94184	C -> T		EJF14_40046
94184	C -> T		EJF14_40046
94310	C -> T		EJF14_40046
94310	C -> T		EJF14_40046
94373	A -> G		EJF14_40046
94373	A -> G		EJF14_40046
94374	T -> A	L -> M	EJF14_40046
94374	T -> A	L -> M	EJF14_40046
94382	A -> G		EJF14_40046
94382	A -> G		EJF14_40046
94440	A -> C	K -> Q	EJF14_40046
94440	A -> C	K -> Q	EJF14_40046
94444	T -> C	L -> S	EJF14_40046
94444	T -> C	L -> S	EJF14_40046
94477	T -> G	I -> S	EJF14_40046
94477	T -> G	I -> S	EJF14_40046
94508	C -> A		EJF14_40046
94508	C -> A		EJF14_40046
94510	G -> A	G -> D	EJF14_40046
94510	G -> A	G -> D	EJF14_40046
94522	G -> A	S -> N	EJF14_40046
94522	G -> A	S -> N	EJF14_40046
94561	C -> G	S -> C	EJF14_40046
94561	C -> G	S -> C	EJF14_40046
94604	C -> T		EJF14_40046
94604	C -> T		EJF14_40046
94612	G -> A	R -> K	EJF14_40046
94612	G -> A	R -> K	EJF14_40046
94624	T -> C	V -> A	EJF14_40046
94624	T -> C	V -> A	EJF14_40046
94631	T -> C		EJF14_40046
94631	T -> C		EJF14_40046
94637	A -> C		EJF14_40046
94637	A -> C		EJF14_40046
94667	C -> T		EJF14_40046
94667	C -> T		EJF14_40046
94685	C -> G		EJF14_40046
94685	C -> G		EJF14_40046
94688	T -> C		EJF14_40046
94688	T -> C		EJF14_40046
94697	G -> T		EJF14_40046
94697	G -> T		EJF14_40046
94709	G -> C		EJF14_40046
94709	G -> C		EJF14_40046
94724	C -> T		EJF14_40046
94724	C -> T		EJF14_40046
94787	T -> G	I -> M	EJF14_40046
94787	T -> G	I -> M	EJF14_40046
94820	A -> C	E -> D	EJF14_40046
94820	A -> C	E -> D	EJF14_40046
94828	A -> C	D -> A	EJF14_40046
94828	A -> C	D -> A	EJF14_40046
94835	G -> C		EJF14_40046
94835	G -> C		EJF14_40046
94844	C -> T		EJF14_40046
94844	C -> T		EJF14_40046
94934	A -> G		EJF14_40046
94934	A -> G		EJF14_40046
94955	G -> A		EJF14_40046
94955	G -> A		EJF14_40046
94991	T -> C		EJF14_40046
94991	T -> C		EJF14_40046
95005	C -> G	A -> G	EJF14_40046
95005	C -> G	A -> G	EJF14_40046
95034	C -> A	P -> T	EJF14_40046
95034	C -> A	P -> T	EJF14_40046
95046	G -> A	G -> S	EJF14_40046
95046	G -> A	G -> S	EJF14_40046
95051	T -> C		EJF14_40046
95051	T -> C		EJF14_40046
95057	T -> A	D -> E	EJF14_40046
95057	T -> A	D -> E	EJF14_40046
95067	A -> G	T -> A	EJF14_40046
95067	A -> G	T -> A	EJF14_40046
95088	T -> G	W -> G	EJF14_40046
95088	T -> G	W -> G	EJF14_40046
95187	G -> A	E -> K	EJF14_40046
95187	G -> A	E -> K	EJF14_40046
95229	A -> C	N -> H	EJF14_40046
95229	A -> C	N -> H	EJF14_40046
95236	C -> T	S -> L	EJF14_40046
95236	C -> T	S -> L	EJF14_40046
95253	C -> T	P -> S	EJF14_40046
95253	C -> T	P -> S	EJF14_40046
95357	T -> G	H -> Q	EJF14_40046
95357	T -> G	H -> Q	EJF14_40046
95406	A -> T	T -> S	EJF14_40046
95406	A -> T	T -> S	EJF14_40046
95453	C -> T		EJF14_40046
95453	C -> T		EJF14_40046
95490	A -> G	I -> V	EJF14_40046
95490	A -> G	I -> V	EJF14_40046
95494	C -> T	P -> L	EJF14_40046
95494	C -> T	P -> L	EJF14_40046
95522	C -> T		EJF14_40046
95522	C -> T		EJF14_40046
95525	C -> T		EJF14_40046
95525	C -> T		EJF14_40046
95582	C -> T		EJF14_40046
95582	C -> T		EJF14_40046
95583	T -> G	Y -> D	EJF14_40046
95583	T -> G	Y -> D	EJF14_40046
95653	T -> C	L -> S	EJF14_40046
95653	T -> C	L -> S	EJF14_40046
95655	T -> C	S -> P	EJF14_40046
95655	T -> C	S -> P	EJF14_40046
95659	C -> T	P -> L	EJF14_40046
95659	C -> T	P -> L	EJF14_40046
95690	A -> G		EJF14_40046
95690	A -> G		EJF14_40046
95694	A -> G	S -> G	EJF14_40046
95694	A -> G	S -> G	EJF14_40046
95771	G -> A		EJF14_40046
95771	G -> A		EJF14_40046
95801	G -> T		EJF14_40046
95801	G -> T		EJF14_40046
95809	T -> C	I -> T	EJF14_40046
95809	T -> C	I -> T	EJF14_40046
95833	T -> C	L -> S	EJF14_40046
95833	T -> C	L -> S	EJF14_40046
95849	T -> C		EJF14_40046
95849	T -> C		EJF14_40046
95882	C -> T		EJF14_40046
95882	C -> T		EJF14_40046
95963	A -> T		EJF14_40046
95963	A -> T		EJF14_40046
96036	T -> C	C -> R	EJF14_40046
96036	T -> C	C -> R	EJF14_40046
96076	T -> C	I -> T	EJF14_40046
96076	T -> C	I -> T	EJF14_40046
96086	G -> A		EJF14_40046
96086	G -> A		EJF14_40046
96093	G -> C	D -> H	EJF14_40046
96093	G -> C	D -> H	EJF14_40046
96106	A -> G	Q -> R	EJF14_40046
96106	A -> G	Q -> R	EJF14_40046
96113	C -> G		EJF14_40046
96113	C -> G		EJF14_40046
96147	G -> A	D -> N	EJF14_40046
96147	G -> A	D -> N	EJF14_40046
96150	A -> G	I -> V	EJF14_40046
96150	A -> G	I -> V	EJF14_40046
96197	G -> A		EJF14_40046
96197	G -> A		EJF14_40046
96221	C -> T		EJF14_40046
96221	C -> T		EJF14_40046
96226	G -> C	S -> T	EJF14_40046
96226	G -> C	S -> T	EJF14_40046
96230	A -> G		EJF14_40046
96230	A -> G		EJF14_40046
96234	G -> A	A -> T	EJF14_40046
96234	G -> A	A -> T	EJF14_40046
96282	T -> A	L -> M	EJF14_40046
96282	T -> A	L -> M	EJF14_40046
96382	A -> T	N -> I	EJF14_40046
96382	A -> T	N -> I	EJF14_40046
96392	C -> A		EJF14_40046
96392	C -> A		EJF14_40046
96405	T -> C	F -> L	EJF14_40046
96405	T -> C	F -> L	EJF14_40046
96433	T -> C	V -> A	EJF14_40046
96433	T -> C	V -> A	EJF14_40046
96440	C -> T		EJF14_40046
96440	C -> T		EJF14_40046
96532	A -> C
96538	A -> T
96553	A -> T
96554	A -> T
96574	C -> T
96588	C -> A
96637	A -> G
96658	A -> T
96698	T -> C
96711	T -> A
96746	A -> G
96753	T -> C
96755	C -> G
96756	A -> G
96797	G -> A
96866	G -> A
96906	C -> T
96911	T -> G
96918	T -> A
96948	A -> G		EJF14_40047
96948	A -> G		EJF14_40047
96978	C -> T		EJF14_40047
96978	C -> T		EJF14_40047
96996	C -> T		EJF14_40047
96996	C -> T		EJF14_40047
97020	A -> G		EJF14_40047
97020	A -> G		EJF14_40047
97074	A -> T		EJF14_40047
97074	A -> T		EJF14_40047
97086	C -> T		EJF14_40047
97086	C -> T		EJF14_40047
97141	A -> G	S -> P	EJF14_40047
97141	A -> G	S -> P	EJF14_40047
97197	T -> C		EJF14_40047
97197	T -> C		EJF14_40047
97227	A -> G		EJF14_40047
97227	A -> G		EJF14_40047
97293	G -> T		EJF14_40047
97293	G -> T		EJF14_40047
97413	G -> A		EJF14_40047
97413	G -> A		EJF14_40047
97473	A -> G		EJF14_40047
97473	A -> G		EJF14_40047
97479	A -> G		EJF14_40047
97479	A -> G		EJF14_40047
97491	A -> G		EJF14_40047
97491	A -> G		EJF14_40047
97524	G -> A		EJF14_40047
97524	G -> A		EJF14_40047
97620	A -> G		EJF14_40047
97620	A -> G		EJF14_40047
97719	C -> G	E -> D	EJF14_40047
97719	C -> G	E -> D	EJF14_40047
97722	T -> C		EJF14_40047
97722	T -> C		EJF14_40047
97752	A -> G		EJF14_40047
97752	A -> G		EJF14_40047
97824	C -> A		EJF14_40047
97824	C -> A		EJF14_40047
97838	C -> A	A -> S	EJF14_40047
97838	C -> A	A -> S	EJF14_40047
97851	A -> G		EJF14_40047
97851	A -> G		EJF14_40047
97854	A -> G		EJF14_40047
97854	A -> G		EJF14_40047
97947	G -> A		EJF14_40047
97947	G -> A		EJF14_40047
98118	T -> A		EJF14_40047
98118	T -> A		EJF14_40047
98202	A -> G		EJF14_40047
98202	A -> G		EJF14_40047
98208	T -> C		EJF14_40047
98208	T -> C		EJF14_40047
98214	C -> T		EJF14_40047
98214	C -> T		EJF14_40047
98271	C -> T		EJF14_40047
98271	C -> T		EJF14_40047
98466	A -> G		EJF14_40047
98466	A -> G		EJF14_40047
98493	A -> G		EJF14_40047
98493	A -> G		EJF14_40047
98538	C -> T		EJF14_40047
98538	C -> T		EJF14_40047
98598	A -> G		EJF14_40047
98598	A -> G		EJF14_40047
98685	C -> A		EJF14_40047
98685	C -> A		EJF14_40047
98709	G -> A		EJF14_40047
98709	G -> A		EJF14_40047
[truncated: 37,197 more rows]

## Sheet: ATCC42720  vs P1 Chr 5
Minimum	Change	Amino Acid Change	locus_tag
3	T -> A		EJF14_50003
3	T -> A		EJF14_50003
18	A -> G		EJF14_50003
18	A -> G		EJF14_50003
37	G -> A	P -> L	EJF14_50003
37	G -> A	P -> L	EJF14_50003
54	A -> T		EJF14_50003
54	A -> T		EJF14_50003
60	C -> T		EJF14_50003
60	C -> T		EJF14_50003
97	T -> C	H -> R	EJF14_50003
97	T -> C	H -> R	EJF14_50003
110	A -> G
113	G -> T
114	G -> C
116	T -> A
120	T -> A
123	T -> C
132	T -> G
142	T -> C
149	A -> C
173	T -> G
175	G -> A
177	A -> T
184	G -> A
205	A -> T
232	A -> G
238	C -> T
256	C -> T
267	T -> C
269	T -> C
320	A -> G
328	T -> C
350	C -> T
370	T -> C
371	G -> C
377	A -> C
379	T -> A
384	T -> A
387	C -> T
390	T -> C
394	C -> G
396	T -> A
416	G -> A
424	T -> C
460	T -> A
463	C -> T
465	G -> A
486	T -> C
519	T -> C
595	T -> A
610	T -> C
611	T -> C
622	C -> T
624	C -> T
626	G -> A
635	A -> G
640	G -> T
642	A -> C
647	C -> T
649	G -> T
650	G -> T
656	T -> A
667	C -> T
727	G -> C
729	G -> A
747	C -> G
755	A -> T
775	C -> T
779	G -> A
781	G -> T
785	C -> A
789	G -> T
793	C -> T
795	A -> G
798	A -> C
848	A -> G
850	C -> G
852	A -> C
853	C -> T
854	A -> C
864	T -> G
866	C -> A
876	C -> T
899	G -> C
902	T -> A
910	T -> A
936	C -> T
967	C -> A
997	A -> G
1009	A -> G
1011	C -> G
1038	A -> T
1044	C -> T
1047	G -> C
1056	C -> T
1095	T -> C
1133	T -> C
1139	T -> C
1246	A -> T
1463	G -> A	G -> R	EJF14_50004
1463	G -> A	G -> R	EJF14_50004
1776	A -> T	N -> I	EJF14_50004
1776	A -> T	N -> I	EJF14_50004
1936	T -> A		EJF14_50004
1936	T -> A		EJF14_50004
1948	G -> T	K -> N	EJF14_50004
1948	G -> T	K -> N	EJF14_50004
1993	A -> C		EJF14_50004
1993	A -> C		EJF14_50004
2083	T -> A
2092	A -> G		EJF14_50005
2092	A -> G		EJF14_50005
2320	A -> G		EJF14_50005
2320	A -> G		EJF14_50005
2446	G -> C		EJF14_50005
2446	G -> C		EJF14_50005
2503	C -> T		EJF14_50005
2503	C -> T		EJF14_50005
2680	G -> A		EJF14_50005
2680	G -> A		EJF14_50005
2710	A -> G		EJF14_50005
2710	A -> G		EJF14_50005
2794	A -> G		EJF14_50005
2794	A -> G		EJF14_50005
2863	T -> G		EJF14_50005
2863	T -> G		EJF14_50005
2899	T -> A		EJF14_50005
2899	T -> A		EJF14_50005
2968	C -> T		EJF14_50005
2968	C -> T		EJF14_50005
3025	A -> G		EJF14_50005
3025	A -> G		EJF14_50005
3361	G -> A		EJF14_50005
3361	G -> A		EJF14_50005
3388	G -> A		EJF14_50005
3388	G -> A		EJF14_50005
3490	T -> C		EJF14_50005
3490	T -> C		EJF14_50005
3514	G -> A		EJF14_50005
3514	G -> A		EJF14_50005
3925	T -> A
4015	T -> G
4023	G -> A
4044	A -> T
4055	C -> T
4062	A -> G
4083	G -> A
4104	G -> A
4106	T -> C
4109	C -> T
4163	T -> C
4166	A -> G
4168	T -> G
4179	G -> A
4250	A -> G
4472	A -> G
4635	C -> T		EJF14_50006
4635	C -> T		EJF14_50006
6565	A -> G	N -> S	EJF14_50007
6565	A -> G	N -> S	EJF14_50007
6812	T -> C		EJF14_50007
6812	T -> C		EJF14_50007
6947	T -> C		EJF14_50007
6947	T -> C		EJF14_50007
7488	A -> G	K -> E	EJF14_50007
7488	A -> G	K -> E	EJF14_50007
7517	G -> A		EJF14_50007
7517	G -> A		EJF14_50007
7731	A -> G	N -> D	EJF14_50007
7731	A -> G	N -> D	EJF14_50007
8438	A -> C
8540	A -> G		EJF14_50009
8540	A -> G		EJF14_50009
8955	C -> A	P -> T	EJF14_50009
8955	C -> A	P -> T	EJF14_50009
8975	C -> A		EJF14_50009
8975	C -> A		EJF14_50009
8994	G -> C	V -> S	EJF14_50009
8994	G -> C	V -> S	EJF14_50009
9317	C -> T		EJF14_50009
9317	C -> T		EJF14_50009
9506	G -> A		EJF14_50009
9506	G -> A		EJF14_50009
9527	A -> G		EJF14_50009
9527	A -> G		EJF14_50009
9878	C -> G		EJF14_50009
9878	C -> G		EJF14_50009
9968	C -> T		EJF14_50009
9968	C -> T		EJF14_50009
10225	A -> G	N -> S	EJF14_50009
10225	A -> G	N -> S	EJF14_50009
10574	T -> C		EJF14_50009
10574	T -> C		EJF14_50009
10601	T -> G		EJF14_50009
10601	T -> G		EJF14_50009
10716	A -> G
10821	A -> T
10909	T -> A		EJF14_50010
10909	T -> A		EJF14_50010
11182	G -> A		EJF14_50010
11182	G -> A		EJF14_50010
11212	A -> G		EJF14_50010
11212	A -> G		EJF14_50010
11284	G -> T		EJF14_50010
11284	G -> T		EJF14_50010
11782	A -> G		EJF14_50010
11782	A -> G		EJF14_50010
12220	T -> C		EJF14_50010
12220	T -> C		EJF14_50010
12823	A -> G
13585	G -> T		EJF14_50011
13585	G -> T		EJF14_50011
13673	A -> G	L -> P	EJF14_50011
13673	A -> G	L -> P	EJF14_50011
13830	A -> T
14002	A -> G
14083	G -> A
14108	G -> A
14119	A -> T
14378	G -> C
14469	C -> G
14525	A -> G
14580	G -> A
15009	G -> C
15466	C -> G		EJF14_50012
15466	C -> G		EJF14_50012
15610	C -> T		EJF14_50012
15610	C -> T		EJF14_50012
15736	T -> C		EJF14_50012
15736	T -> C		EJF14_50012
15865	G -> A		EJF14_50012
15865	G -> A		EJF14_50012
15877	C -> T		EJF14_50012
15877	C -> T		EJF14_50012
15916	C -> T		EJF14_50012
15916	C -> T		EJF14_50012
16669	T -> C		EJF14_50012
16669	T -> C		EJF14_50012
17506	C -> T		EJF14_50012
17506	C -> T		EJF14_50012
17749	C -> T		EJF14_50012
17749	C -> T		EJF14_50012
17905	C -> T		EJF14_50012
17905	C -> T		EJF14_50012
17950	A -> C		EJF14_50012
17950	A -> C		EJF14_50012
18734	C -> T
19182	C -> T		EJF14_50014
19182	C -> T		EJF14_50014
19358	A -> G	S -> P	EJF14_50014
19358	A -> G	S -> P	EJF14_50014
19571	A -> T	S -> T	EJF14_50014
19571	A -> T	S -> T	EJF14_50014
20068	G -> T	S -> R	EJF14_50015
20068	G -> T	S -> R	EJF14_50015
20641	T -> C		EJF14_50015
20641	T -> C		EJF14_50015
21023	C -> G	R -> T	EJF14_50015
21023	C -> G	R -> T	EJF14_50015
22959	T -> C	T -> A	EJF14_50015
22959	T -> C	T -> A	EJF14_50015
23146	T -> C		EJF14_50015
23146	T -> C		EJF14_50015
23302	A -> C		EJF14_50015
23302	A -> C		EJF14_50015
23344	T -> C		EJF14_50015
23344	T -> C		EJF14_50015
23365	G -> T		EJF14_50015
23365	G -> T		EJF14_50015
23539	A -> G		EJF14_50015
23539	A -> G		EJF14_50015
23630	G -> C	P -> R	EJF14_50015
23630	G -> C	P -> R	EJF14_50015
23658	C -> T	G -> S	EJF14_50015
23658	C -> T	G -> S	EJF14_50015
23679	T -> A	M -> L	EJF14_50015
23679	T -> A	M -> L	EJF14_50015
23754	A -> T
23854	A -> T	W -> R	EJF14_50016
23854	A -> T	W -> R	EJF14_50016
24558	C -> T	R -> H	EJF14_50016
24558	C -> T	R -> H	EJF14_50016
24662	C -> G		EJF14_50016
24662	C -> G		EJF14_50016
25067	C -> T		EJF14_50016
25067	C -> T		EJF14_50016
25097	A -> G		EJF14_50016
25097	A -> G		EJF14_50016
27068	A -> G		EJF14_50017
27068	A -> G		EJF14_50017
27536	T -> C		EJF14_50017
27536	T -> C		EJF14_50017
27566	C -> T		EJF14_50017
27566	C -> T		EJF14_50017
27752	T -> G		EJF14_50017
27752	T -> G		EJF14_50017
28085	A -> T		EJF14_50017
28085	A -> T		EJF14_50017
28499	G -> T	D -> E	EJF14_50017
28499	G -> T	D -> E	EJF14_50017
28987	G -> C
28993	C -> A
29013	A -> C
29023	C -> A
29059	T -> C
29100	G -> T
30181	A -> G
31380	A -> G
31674	T -> G
33589	G -> C
33646	G -> A
33661	G -> A
34315	A -> C
34861	T -> C		EJF14_50023
34861	T -> C		EJF14_50023
35089	C -> T		EJF14_50023
35089	C -> T		EJF14_50023
35902	G -> C		EJF14_50024
35902	G -> C		EJF14_50024
36037	C -> T		EJF14_50024
36037	C -> T		EJF14_50024
36145	C -> T		EJF14_50024
36145	C -> T		EJF14_50024
36763	C -> T
36774	G -> T
37376	T -> C		EJF14_50025
37376	T -> C		EJF14_50025
38669	C -> T		EJF14_50025
38669	C -> T		EJF14_50025
39029	C -> A	F -> L	EJF14_50025
39029	C -> A	F -> L	EJF14_50025
39047	C -> T		EJF14_50025
39047	C -> T		EJF14_50025
39863	G -> A		EJF14_50025
39863	G -> A		EJF14_50025
40217	C -> T		EJF14_50025
40217	C -> T		EJF14_50025
40328	C -> T		EJF14_50025
40328	C -> T		EJF14_50025
41588	C -> T		EJF14_50025
41588	C -> T		EJF14_50025
41789	T -> A		EJF14_50025
41789	T -> A		EJF14_50025
41847	T -> G	S -> A	EJF14_50025
41847	T -> G	S -> A	EJF14_50025
41864	G -> T		EJF14_50025
41864	G -> T		EJF14_50025
43021	A -> G	K -> R	EJF14_50025
43021	A -> G	K -> R	EJF14_50025
43086	G -> C	E -> Q	EJF14_50025
43086	G -> C	E -> Q	EJF14_50025
43094	C -> T		EJF14_50025
43094	C -> T		EJF14_50025
43487	G -> T	E -> D	EJF14_50025
43487	G -> T	E -> D	EJF14_50025
43637	C -> T		EJF14_50025
43637	C -> T		EJF14_50025
43745	T -> G		EJF14_50025
43745	T -> G		EJF14_50025
44158	A -> G	N -> S	EJF14_50025
44158	A -> G	N -> S	EJF14_50025
44180	A -> G		EJF14_50025
44180	A -> G		EJF14_50025
44186	C -> T		EJF14_50025
44186	C -> T		EJF14_50025
44294	T -> C		EJF14_50025
44294	T -> C		EJF14_50025
44297	G -> A		EJF14_50025
44297	G -> A		EJF14_50025
44327	C -> T		EJF14_50025
44327	C -> T		EJF14_50025
44333	A -> T		EJF14_50025
44333	A -> T		EJF14_50025
44344	A -> G	Q -> R	EJF14_50025
44344	A -> G	Q -> R	EJF14_50025
44363	C -> A	D -> E	EJF14_50025
44363	C -> A	D -> E	EJF14_50025
44378	T -> C		EJF14_50025
44378	T -> C		EJF14_50025
44415	C -> A	Q -> K	EJF14_50025
44415	C -> A	Q -> K	EJF14_50025
44786	T -> C		EJF14_50025
44786	T -> C		EJF14_50025
44798	A -> T	K -> N	EJF14_50025
44798	A -> T	K -> N	EJF14_50025
44804	C -> G		EJF14_50025
44804	C -> G		EJF14_50025
44909	T -> G		EJF14_50025
44909	T -> G		EJF14_50025
44912	A -> G		EJF14_50025
44912	A -> G		EJF14_50025
44924	T -> C		EJF14_50025
44924	T -> C		EJF14_50025
44939	T -> C		EJF14_50025
44939	T -> C		EJF14_50025
44999	C -> T		EJF14_50025
44999	C -> T		EJF14_50025
45095	A -> T		EJF14_50025
45095	A -> T		EJF14_50025
45104	C -> T		EJF14_50025
45104	C -> T		EJF14_50025
45212	A -> G		EJF14_50025
45212	A -> G		EJF14_50025
45213	T -> G	S -> A	EJF14_50025
45213	T -> G	S -> A	EJF14_50025
45321	A -> G	K -> E	EJF14_50025
45321	A -> G	K -> E	EJF14_50025
45356	T -> A		EJF14_50025
45356	T -> A		EJF14_50025
45589	G -> A	G -> E	EJF14_50025
45589	G -> A	G -> E	EJF14_50025
45666	C -> A	L -> I	EJF14_50025
45666	C -> A	L -> I	EJF14_50025
45791	C -> T		EJF14_50025
45791	C -> T		EJF14_50025
45818	T -> C		EJF14_50025
45818	T -> C		EJF14_50025
45881	T -> C		EJF14_50025
45881	T -> C		EJF14_50025
45896	T -> A		EJF14_50025
45896	T -> A		EJF14_50025
45932	A -> G		EJF14_50025
45932	A -> G		EJF14_50025
45935	A -> G		EJF14_50025
45935	A -> G		EJF14_50025
45944	A -> G		EJF14_50025
45944	A -> G		EJF14_50025
46160	C -> G		EJF14_50025
46160	C -> G		EJF14_50025
46163	C -> T		EJF14_50025
46163	C -> T		EJF14_50025
46202	A -> G		EJF14_50025
46202	A -> G		EJF14_50025
46247	G -> A		EJF14_50025
46247	G -> A		EJF14_50025
46265	T -> C		EJF14_50025
46265	T -> C		EJF14_50025
46328	C -> T		EJF14_50025
46328	C -> T		EJF14_50025
46643	T -> A	D -> E	EJF14_50025
46643	T -> A	D -> E	EJF14_50025
46670	A -> C		EJF14_50025
46670	A -> C		EJF14_50025
46673	T -> C		EJF14_50025
46673	T -> C		EJF14_50025
46817	A -> C		EJF14_50025
46817	A -> C		EJF14_50025
46844	A -> G		EJF14_50025
46844	A -> G		EJF14_50025
46895	A -> G		EJF14_50025
46895	A -> G		EJF14_50025
47081	T -> C		EJF14_50025
47081	T -> C		EJF14_50025
47491	C -> T	P -> L	EJF14_50025
47491	C -> T	P -> L	EJF14_50025
47627	T -> C		EJF14_50025
47627	T -> C		EJF14_50025
47681	C -> A		EJF14_50025
47681	C -> A		EJF14_50025
47685	C -> G	Q -> E	EJF14_50025
47685	C -> G	Q -> E	EJF14_50025
47739	A -> G	T -> A	EJF14_50025
47739	A -> G	T -> A	EJF14_50025
47753	A -> G		EJF14_50025
47753	A -> G		EJF14_50025
47765	A -> G		EJF14_50025
47765	A -> G		EJF14_50025
47848	T -> C	I -> T	EJF14_50025
47848	T -> C	I -> T	EJF14_50025
47876	T -> C		EJF14_50025
47876	T -> C		EJF14_50025
47888	G -> A		EJF14_50025
47888	G -> A		EJF14_50025
47891	C -> T		EJF14_50025
47891	C -> T		EJF14_50025
47903	C -> G		EJF14_50025
47903	C -> G		EJF14_50025
47906	C -> T		EJF14_50025
47906	C -> T		EJF14_50025
48077	C -> A		EJF14_50025
48077	C -> A		EJF14_50025
48119	A -> G		EJF14_50025
48119	A -> G		EJF14_50025
48188	T -> C		EJF14_50025
48188	T -> C		EJF14_50025
48203	G -> A		EJF14_50025
48203	G -> A		EJF14_50025
48230	C -> T		EJF14_50025
48230	C -> T		EJF14_50025
48260	A -> G		EJF14_50025
48260	A -> G		EJF14_50025
48300	G -> C	V -> L	EJF14_50025
48300	G -> C	V -> L	EJF14_50025
48359	T -> C		EJF14_50025
48359	T -> C		EJF14_50025
48423	T -> C	S -> P	EJF14_50025
48423	T -> C	S -> P	EJF14_50025
48458	G -> A		EJF14_50025
48458	G -> A		EJF14_50025
48555	G -> T	A -> S	EJF14_50025
48555	G -> T	A -> S	EJF14_50025
48620	A -> G		EJF14_50025
48620	A -> G		EJF14_50025
48622	G -> A	S -> N	EJF14_50025
48622	G -> A	S -> N	EJF14_50025
48644	C -> T		EJF14_50025
48644	C -> T		EJF14_50025
48650	C -> T		EJF14_50025
48650	C -> T		EJF14_50025
48668	A -> G		EJF14_50025
48668	A -> G		EJF14_50025
48695	C -> A	N -> K	EJF14_50025
48695	C -> A	N -> K	EJF14_50025
48696	A -> G	T -> A	EJF14_50025
48696	A -> G	T -> A	EJF14_50025
48701	C -> A	N -> K	EJF14_50025
48701	C -> A	N -> K	EJF14_50025
48767	G -> A		EJF14_50025
48767	G -> A		EJF14_50025
48771	G -> A	V -> I	EJF14_50025
48771	G -> A	V -> I	EJF14_50025
48990	A -> G	K -> E	EJF14_50025
48990	A -> G	K -> E	EJF14_50025
49088	A -> G		EJF14_50025
49088	A -> G		EJF14_50025
49091	C -> T		EJF14_50025
49091	C -> T		EJF14_50025
49112	A -> C		EJF14_50025
49112	A -> C		EJF14_50025
49130	C -> T		EJF14_50025
49130	C -> T		EJF14_50025
49158	T -> C	F -> L	EJF14_50025
49158	T -> C	F -> L	EJF14_50025
49169	G -> T		EJF14_50025
49169	G -> T		EJF14_50025
49187	C -> T		EJF14_50025
49187	C -> T		EJF14_50025
49297	A -> G	K -> R	EJF14_50025
49297	A -> G	K -> R	EJF14_50025
49340	A -> T	Q -> H	EJF14_50025
49340	A -> T	Q -> H	EJF14_50025
49475	G -> A		EJF14_50025
49475	G -> A		EJF14_50025
49479	G -> T		EJF14_50025
49479	G -> T		EJF14_50025
49483	A -> G	E -> G	EJF14_50025
49483	A -> G	E -> G	EJF14_50025
49485	T -> C		EJF14_50025
49485	T -> C		EJF14_50025
49796	T -> C		EJF14_50025
49796	T -> C		EJF14_50025
49826	A -> G		EJF14_50025
49826	A -> G		EJF14_50025
49853	T -> A	D -> E	EJF14_50025
49853	T -> A	D -> E	EJF14_50025
50021	T -> A		EJF14_50025
50021	T -> A		EJF14_50025
50039	T -> C		EJF14_50025
50039	T -> C		EJF14_50025
50087	T -> C		EJF14_50025
50087	T -> C		EJF14_50025
50096	A -> T		EJF14_50025
50096	A -> T		EJF14_50025
50120	A -> T	E -> D	EJF14_50025
50120	A -> T	E -> D	EJF14_50025
50126	A -> G		EJF14_50025
50126	A -> G		EJF14_50025
50131	G -> C	G -> A	EJF14_50025
50131	G -> C	G -> A	EJF14_50025
50162	A -> G		EJF14_50025
50162	A -> G		EJF14_50025
50174	A -> T	E -> D	EJF14_50025
50174	A -> T	E -> D	EJF14_50025
50192	A -> C	E -> D	EJF14_50025
50192	A -> C	E -> D	EJF14_50025
50201	C -> T		EJF14_50025
50201	C -> T		EJF14_50025
50208	A -> G	I -> V	EJF14_50025
50208	A -> G	I -> V	EJF14_50025
50225	T -> C		EJF14_50025
50225	T -> C		EJF14_50025
50240	A -> T	E -> D	EJF14_50025
50240	A -> T	E -> D	EJF14_50025
50243	C -> T		EJF14_50025
50243	C -> T		EJF14_50025
50261	G -> A		EJF14_50025
50261	G -> A		EJF14_50025
50297	C -> T		EJF14_50025
50297	C -> T		EJF14_50025
50306	C -> A		EJF14_50025
50306	C -> A		EJF14_50025
50324	T -> C		EJF14_50025
50324	T -> C		EJF14_50025
50339	T -> C		EJF14_50025
50339	T -> C		EJF14_50025
50384	A -> G		EJF14_50025
50384	A -> G		EJF14_50025
50399	T -> C		EJF14_50025
50399	T -> C		EJF14_50025
50447	G -> T		EJF14_50025
50447	G -> T		EJF14_50025
50492	A -> G		EJF14_50025
50492	A -> G		EJF14_50025
50500	C -> T	T -> M	EJF14_50025
50500	C -> T	T -> M	EJF14_50025
50537	T -> A		EJF14_50025
50537	T -> A		EJF14_50025
50690	C -> T		EJF14_50025
50690	C -> T		EJF14_50025
50828	A -> G		EJF14_50025
50828	A -> G		EJF14_50025
50942	A -> T		EJF14_50025
50942	A -> T		EJF14_50025
50960	A -> C		EJF14_50025
50960	A -> C		EJF14_50025
50981	T -> C		EJF14_50025
50981	T -> C		EJF14_50025
51074	C -> T		EJF14_50025
51074	C -> T		EJF14_50025
51242	C -> T		EJF14_50025
51242	C -> T		EJF14_50025
51254	T -> C		EJF14_50025
51254	T -> C		EJF14_50025
51346	A -> T	K -> I	EJF14_50025
51346	A -> T	K -> I	EJF14_50025
51349	C -> T	P -> L	EJF14_50025
51349	C -> T	P -> L	EJF14_50025
51355	G -> C	S -> T	EJF14_50025
51355	G -> C	S -> T	EJF14_50025
51357	C -> A	Q -> K	EJF14_50025
51357	C -> A	Q -> K	EJF14_50025
51461	C -> T		EJF14_50025
51461	C -> T		EJF14_50025
51716	C -> T		EJF14_50025
51716	C -> T		EJF14_50025
51825	G -> A
51831	G -> A
51833	T -> C
51843	G -> A
51854	A -> C
51859	A -> G
51890	T -> G
51893	C -> A
51921	A -> C
51930	T -> C
51999	C -> T
52154	C -> T		EJF14_50026
52154	C -> T		EJF14_50026
52160	C -> T		EJF14_50026
52160	C -> T		EJF14_50026
53935	A -> C	I -> M	EJF14_50027
53935	A -> C	I -> M	EJF14_50027
54252	C -> A	D -> Y	EJF14_50027
54252	C -> A	D -> Y	EJF14_50027
55322	A -> G	I -> T	EJF14_50027
55322	A -> G	I -> T	EJF14_50027
55393	A -> G		EJF14_50027
55393	A -> G		EJF14_50027
55417	T -> C		EJF14_50027
55417	T -> C		EJF14_50027
55449	T -> G		EJF14_50027
55449	T -> G		EJF14_50027
55456	C -> A		EJF14_50027
55456	C -> A		EJF14_50027
55936	C -> T		EJF14_50027
55936	C -> T		EJF14_50027
56098	T -> C		EJF14_50027
56098	T -> C		EJF14_50027
56287	T -> C		EJF14_50027
56287	T -> C		EJF14_50027
56794	A -> G		EJF14_50027
56794	A -> G		EJF14_50027
57103	G -> A		EJF14_50027
57103	G -> A		EJF14_50027
57124	A -> G		EJF14_50027
57124	A -> G		EJF14_50027
57199	G -> A		EJF14_50027
57199	G -> A		EJF14_50027
57286	T -> C		EJF14_50027
57286	T -> C		EJF14_50027
57289	T -> G		EJF14_50027
57289	T -> G		EJF14_50027
57307	T -> C		EJF14_50027
57307	T -> C		EJF14_50027
57436	T -> C		EJF14_50027
57436	T -> C		EJF14_50027
57511	G -> A		EJF14_50027
57511	G -> A		EJF14_50027
57613	C -> T		EJF14_50027
57613	C -> T		EJF14_50027
57718	A -> T		EJF14_50027
57718	A -> T		EJF14_50027
57802	C -> T		EJF14_50027
57802	C -> T		EJF14_50027
57832	T -> C		EJF14_50027
57832	T -> C		EJF14_50027
57844	G -> A		EJF14_50027
57844	G -> A		EJF14_50027
58014	T -> C	K -> E	EJF14_50027
58014	T -> C	K -> E	EJF14_50027
58162	G -> A		EJF14_50027
58162	G -> A		EJF14_50027
58327	C -> A
58333	T -> A
58334	A -> T
58366	C -> G
58384	A -> C
58443	T -> A
58448	G -> A
58528	T -> A
58539	C -> A
58540	A -> G
58544	G -> A
58591	C -> T
58613	A -> G
58622	A -> G
58650	T -> C
58923	T -> C	E -> G	EJF14_50028
58923	T -> C	E -> G	EJF14_50028
58964	G -> T		EJF14_50028
58964	G -> T		EJF14_50028
58973	A -> G		EJF14_50028
58973	A -> G		EJF14_50028
59072	G -> A		EJF14_50028
59072	G -> A		EJF14_50028
59141	A -> C		EJF14_50028
59141	A -> C		EJF14_50028
59204	A -> G		EJF14_50028
59204	A -> G		EJF14_50028
59315	G -> A		EJF14_50028
59315	G -> A		EJF14_50028
59327	C -> T		EJF14_50028
59327	C -> T		EJF14_50028
59345	T -> A		EJF14_50028
59345	T -> A		EJF14_50028
59350	C -> T	V -> M	EJF14_50028
59350	C -> T	V -> M	EJF14_50028
59378	G -> A		EJF14_50028
59378	G -> A		EJF14_50028
59459	G -> A		EJF14_50028
59459	G -> A		EJF14_50028
59492	C -> G		EJF14_50028
59492	C -> G		EJF14_50028
59588	G -> A		EJF14_50028
59588	G -> A		EJF14_50028
59729	G -> C		EJF14_50028
59729	G -> C		EJF14_50028
59879	A -> G		EJF14_50028
59879	A -> G		EJF14_50028
59921	A -> G		EJF14_50028
59921	A -> G		EJF14_50028
60122	A -> G		EJF14_50028
60122	A -> G		EJF14_50028
60212	T -> A	E -> D	EJF14_50028
60212	T -> A	E -> D	EJF14_50028
60254	T -> C		EJF14_50028
60254	T -> C		EJF14_50028
60257	G -> A		EJF14_50028
60257	G -> A		EJF14_50028
60300	C -> G	R -> P	EJF14_50028
60300	C -> G	R -> P	EJF14_50028
60376	T -> C	I -> V	EJF14_50028
60376	T -> C	I -> V	EJF14_50028
60425	A -> G
60436	A -> G
60481	T -> A
60511	A -> G
60517	T -> C
60520	A -> G
60552	G -> A
60762	T -> C
60773	T -> A
60779	G -> A
60806	A -> G
60836	C -> T
60843	A -> G
60925	C -> T	S -> N	EJF14_50031
60925	C -> T	S -> N	EJF14_50031
60939	T -> C		EJF14_50031
60939	T -> C		EJF14_50031
61038	C -> T		EJF14_50031
61038	C -> T		EJF14_50031
61150	G -> A	A -> V	EJF14_50031
61150	G -> A	A -> V	EJF14_50031
61206	C -> A		EJF14_50031
61206	C -> A		EJF14_50031
61304	A -> C	S -> A	EJF14_50031
61304	A -> C	S -> A	EJF14_50031
61377	A -> G		EJF14_50031
61377	A -> G		EJF14_50031
61455	G -> A		EJF14_50031
61455	G -> A		EJF14_50031
61515	A -> G		EJF14_50031
61515	A -> G		EJF14_50031
61528	T -> C	D -> G	EJF14_50031
61528	T -> C	D -> G	EJF14_50031
61535	A -> T	C -> S	EJF14_50031
61535	A -> T	C -> S	EJF14_50031
61626	T -> C		EJF14_50031
61626	T -> C		EJF14_50031
61761	A -> G		EJF14_50031
61761	A -> G		EJF14_50031
61827	T -> C		EJF14_50031
61827	T -> C		EJF14_50031
61854	G -> A		EJF14_50031
61854	G -> A		EJF14_50031
62021	A -> G	F -> L	EJF14_50031
62021	A -> G	F -> L	EJF14_50031
62042	C -> G	A -> P	EJF14_50031
62042	C -> G	A -> P	EJF14_50031
62051	A -> C	S -> A	EJF14_50031
62051	A -> C	S -> A	EJF14_50031
62421	A -> G		EJF14_50031
62421	A -> G		EJF14_50031
62477	A -> G		EJF14_50031
62477	A -> G		EJF14_50031
62615	A -> T	L -> I	EJF14_50031
62615	A -> T	L -> I	EJF14_50031
62619	C -> T		EJF14_50031
62619	C -> T		EJF14_50031
62667	T -> C		EJF14_50031
62667	T -> C		EJF14_50031
62694	A -> G		EJF14_50031
62694	A -> G		EJF14_50031
62697	C -> T		EJF14_50031
62697	C -> T		EJF14_50031
62754	T -> G		EJF14_50031
62754	T -> G		EJF14_50031
62823	A -> G		EJF14_50031
62823	A -> G		EJF14_50031
62862	C -> T		EJF14_50031
62862	C -> T		EJF14_50031
62883	C -> T		EJF14_50031
62883	C -> T		EJF14_50031
62898	C -> G		EJF14_50031
62898	C -> G		EJF14_50031
62953	A -> G	I -> T	EJF14_50031
62953	A -> G	I -> T	EJF14_50031
63000	C -> T		EJF14_50031
63000	C -> T		EJF14_50031
63029	G -> C	P -> A	EJF14_50031
63029	G -> C	P -> A	EJF14_50031
63045	T -> C		EJF14_50031
63045	T -> C		EJF14_50031
63172	G -> A	P -> L	EJF14_50031
63172	G -> A	P -> L	EJF14_50031
63270	A -> T		EJF14_50031
63270	A -> T		EJF14_50031
63327	G -> A		EJF14_50031
63327	G -> A		EJF14_50031
63348	C -> T		EJF14_50031
63348	C -> T		EJF14_50031
63369	T -> A		EJF14_50031
63369	T -> A		EJF14_50031
63501	A -> G		EJF14_50031
63501	A -> G		EJF14_50031
63543	T -> C		EJF14_50031
63543	T -> C		EJF14_50031
63660	C -> T
63737	G -> A
63744	G -> A
63776	A -> T
63851	T -> C
63856	G -> A
63885	C -> A
63912	C -> A
63923	G -> T
64149	A -> G		EJF14_50032
64149	A -> G		EJF14_50032
64311	T -> G		EJF14_50032
64311	T -> G		EJF14_50032
64323	G -> A		EJF14_50032
64323	G -> A		EJF14_50032
64386	G -> A		EJF14_50032
64386	G -> A		EJF14_50032
64431	G -> C		EJF14_50032
64431	G -> C		EJF14_50032
64491	A -> G		EJF14_50032
64491	A -> G		EJF14_50032
64497	A -> G		EJF14_50032
64497	A -> G		EJF14_50032
64548	T -> A		EJF14_50032
64548	T -> A		EJF14_50032
64782	G -> A		EJF14_50032
64782	G -> A		EJF14_50032
64863	C -> T		EJF14_50032
64863	C -> T		EJF14_50032
64910	T -> G
64917	G -> C
64965	A -> T
64994	C -> A
65013	A -> G
65027	A -> G
65028	A -> T
65046	T -> A
65056	C -> T
65082	T -> A
65109	C -> T
65148	C -> A
65176	C -> A
65205	A -> G
65227	G -> A
65237	C -> T
65329	C -> T
65343	T -> C
65361	C -> A
65368	T -> C
65371	T -> G
65403	T -> C
65412	A -> G
65462	A -> C
65527	C -> T		EJF14_50033
65527	C -> T		EJF14_50033
65562	A -> G	S -> P	EJF14_50033
65562	A -> G	S -> P	EJF14_50033
65563	C -> T		EJF14_50033
65563	C -> T		EJF14_50033
65572	T -> C		EJF14_50033
65572	T -> C		EJF14_50033
65626	G -> A		EJF14_50033
65626	G -> A		EJF14_50033
65752	T -> A		EJF14_50033
65752	T -> A		EJF14_50033
65776	G -> A		EJF14_50033
65776	G -> A		EJF14_50033
65825	G -> T	A -> E	EJF14_50033
65825	G -> T	A -> E	EJF14_50033
65932	A -> G		EJF14_50033
65932	A -> G		EJF14_50033
66019	A -> G		EJF14_50033
66019	A -> G		EJF14_50033
66055	A -> C		EJF14_50033
66055	A -> C		EJF14_50033
66058	T -> C		EJF14_50033
66058	T -> C		EJF14_50033
66072	A -> C	S -> A	EJF14_50033
66072	A -> C	S -> A	EJF14_50033
66079	T -> G		EJF14_50033
66079	T -> G		EJF14_50033
66090	G -> A	P -> S	EJF14_50033
66090	G -> A	P -> S	EJF14_50033
66113	T -> A	H -> L	EJF14_50033
66113	T -> A	H -> L	EJF14_50033
66267	A -> C	S -> A	EJF14_50033
66267	A -> C	S -> A	EJF14_50033
66320	C -> T	R -> H	EJF14_50033
66320	C -> T	R -> H	EJF14_50033
66328	G -> C		EJF14_50033
66328	G -> C		EJF14_50033
66331	A -> T		EJF14_50033
66331	A -> T		EJF14_50033
66338	T -> A	Y -> F	EJF14_50033
66338	T -> A	Y -> F	EJF14_50033
66340	C -> T		EJF14_50033
66340	C -> T		EJF14_50033
66367	A -> G		EJF14_50033
66367	A -> G		EJF14_50033
66391	T -> C		EJF14_50033
66391	T -> C		EJF14_50033
66421	A -> T	D -> E	EJF14_50033
66421	A -> T	D -> E	EJF14_50033
66434	T -> C	H -> R	EJF14_50033
66434	T -> C	H -> R	EJF14_50033
66526	C -> T
66536	A -> G
66571	C -> T
66594	G -> C
66614	A -> C
66689	G -> T
66697	G -> C
66710	G -> A
66718	G -> C
66731	T -> G
66736	G -> A
66765	G -> A
66766	C -> A
66954	C -> T		EJF14_50034
66954	C -> T		EJF14_50034
66992	C -> A	T -> K	EJF14_50034
66992	C -> A	T -> K	EJF14_50034
67146	G -> A		EJF14_50034
67146	G -> A		EJF14_50034
67232	A -> G	N -> S	EJF14_50034
67232	A -> G	N -> S	EJF14_50034
67260	C -> T		EJF14_50034
67260	C -> T		EJF14_50034
67270	G -> A	D -> N	EJF14_50034
67270	G -> A	D -> N	EJF14_50034
67320	A -> G		EJF14_50034
67320	A -> G		EJF14_50034
67350	T -> C		EJF14_50034
67350	T -> C		EJF14_50034
67389	T -> C		EJF14_50034
67389	T -> C		EJF14_50034
67446	A -> G		EJF14_50034
67446	A -> G		EJF14_50034
67449	C -> G		EJF14_50034
67449	C -> G		EJF14_50034
67479	T -> C		EJF14_50034
67479	T -> C		EJF14_50034
67518	C -> T
67524	T -> A
67545	T -> G
67548	C -> T
67549	A -> G
67557	A -> G
67582	C -> T
67623	A -> G
67635	A -> G
67643	T -> A
67660	A -> G
67666	A -> T
67684	T -> C
67695	G -> T
67697	A -> G
67924	G -> T		EJF14_50035
67924	G -> T		EJF14_50035
68012	C -> T		EJF14_50035
68012	C -> T		EJF14_50035
68081	G -> A		EJF14_50035
68081	G -> A		EJF14_50035
68094	G -> A	S -> L	EJF14_50035
68094	G -> A	S -> L	EJF14_50035
68105	A -> G		EJF14_50035
68105	A -> G		EJF14_50035
68120	C -> T		EJF14_50035
68120	C -> T		EJF14_50035
68147	G -> A		EJF14_50035
68147	G -> A		EJF14_50035
68183	T -> G		EJF14_50035
68183	T -> G		EJF14_50035
68207	T -> C		EJF14_50035
68207	T -> C		EJF14_50035
68213	G -> A		EJF14_50035
68213	G -> A		EJF14_50035
68227	G -> C	P -> A	EJF14_50035
68227	G -> C	P -> A	EJF14_50035
68252	T -> C		EJF14_50035
68252	T -> C		EJF14_50035
68323	T -> C	S -> G	EJF14_50035
68323	T -> C	S -> G	EJF14_50035
68333	T -> C		EJF14_50035
68333	T -> C		EJF14_50035
68350	C -> T	A -> T	EJF14_50035
68350	C -> T	A -> T	EJF14_50035
68432	A -> T		EJF14_50035
68432	A -> T		EJF14_50035
68594	G -> A		EJF14_50035
68594	G -> A		EJF14_50035
68753	C -> T		EJF14_50035
68753	C -> T		EJF14_50035
68939	C -> G		EJF14_50035
68939	C -> G		EJF14_50035
68984	G -> A		EJF14_50035
68984	G -> A		EJF14_50035
68993	A -> G		EJF14_50035
68993	A -> G		EJF14_50035
69125	T -> C		EJF14_50035
69125	T -> C		EJF14_50035
69152	A -> G		EJF14_50035
69152	A -> G		EJF14_50035
69209	T -> C		EJF14_50035
69209	T -> C		EJF14_50035
69215	T -> C		EJF14_50035
69215	T -> C		EJF14_50035
69245	A -> G		EJF14_50035
69245	A -> G		EJF14_50035
69260	C -> T		EJF14_50035
69260	C -> T		EJF14_50035
69278	A -> T		EJF14_50035
69278	A -> T		EJF14_50035
69344	C -> T		EJF14_50035
69344	C -> T		EJF14_50035
69524	A -> G		EJF14_50035
69524	A -> G		EJF14_50035
69533	T -> C		EJF14_50035
69533	T -> C		EJF14_50035
69586	T -> C
69589	A -> C
69734	C -> A
69738	G -> T
69750	G -> A
69766	G -> C
69789	C -> T
69804	T -> A
69832	A -> T
70288	G -> A		EJF14_50036
70288	G -> A		EJF14_50036
70342	C -> T		EJF14_50036
70342	C -> T		EJF14_50036
70429	C -> T		EJF14_50036
70429	C -> T		EJF14_50036
70459	G -> A		EJF14_50036
70459	G -> A		EJF14_50036
70516	T -> C		EJF14_50036
70516	T -> C		EJF14_50036
70633	C -> A		EJF14_50036
70633	C -> A		EJF14_50036
70696	T -> C		EJF14_50036
70696	T -> C		EJF14_50036
70703	T -> G	K -> T	EJF14_50036
70703	T -> G	K -> T	EJF14_50036
70720	C -> T		EJF14_50036
70720	C -> T		EJF14_50036
70737	T -> C	I -> V	EJF14_50036
70737	T -> C	I -> V	EJF14_50036
70738	A -> C	D -> E	EJF14_50036
70738	A -> C	D -> E	EJF14_50036
70800	C -> T	V -> I	EJF14_50036
70800	C -> T	V -> I	EJF14_50036
70825	A -> G		EJF14_50036
70825	A -> G		EJF14_50036
70918	G -> T	D -> E	EJF14_50036
70918	G -> T	D -> E	EJF14_50036
71020	A -> T		EJF14_50036
71020	A -> T		EJF14_50036
71074	A -> T	D -> E	EJF14_50036
71074	A -> T	D -> E	EJF14_50036
71080	G -> A		EJF14_50036
71080	G -> A		EJF14_50036
71119	T -> C		EJF14_50036
71119	T -> C		EJF14_50036
71286	C -> A	V -> L	EJF14_50036
71286	C -> A	V -> L	EJF14_50036
71292	T -> A	M -> L	EJF14_50036
71292	T -> A	M -> L	EJF14_50036
71296	C -> G	E -> D	EJF14_50036
71296	C -> G	E -> D	EJF14_50036
71300	C -> T	R -> H	EJF14_50036
71300	C -> T	R -> H	EJF14_50036
71411	C -> G	S -> T	EJF14_50036
71411	C -> G	S -> T	EJF14_50036
71599	T -> C		EJF14_50036
71599	T -> C		EJF14_50036
71938	A -> G		EJF14_50036
71938	A -> G		EJF14_50036
71983	T -> C		EJF14_50036
71983	T -> C		EJF14_50036
72085	A -> G		EJF14_50036
72085	A -> G		EJF14_50036
72088	G -> A		EJF14_50036
72088	G -> A		EJF14_50036
72103	T -> C		EJF14_50036
72103	T -> C		EJF14_50036
72136	T -> C		EJF14_50036
72136	T -> C		EJF14_50036
72214	G -> A		EJF14_50036
72214	G -> A		EJF14_50036
72238	G -> A		EJF14_50036
72238	G -> A		EJF14_50036
72351	T -> A
72406	G -> A
72611	A -> G
72657	A -> G
72695	T -> C
72712	T -> C
72714	A -> T
72726	G -> A
72808	G -> A
72908	G -> T
72910	G -> A
72928	G -> C
72943	A -> G
72948	C -> A
72950	C -> T
72976	T -> G
72989	T -> C
72994	G -> A
72999	T -> A
73025	C -> T
73061	A -> G
73063	T -> A
73068	G -> T
73069	G -> A
73070	T -> C
73074	G -> A
73076	G -> T
73087	C -> T
73090	A -> T
73093	T -> C
73134	T -> C
73167	A -> G
73212	C -> A
73213	C -> A
73218	C -> G
73271	T -> A
73319	G -> A
73359	C -> T		EJF14_50037
73359	C -> T		EJF14_50037
73380	A -> G		EJF14_50037
73380	A -> G		EJF14_50037
73460	G -> T		EJF14_50037
73460	G -> T		EJF14_50037
73506	G -> C		EJF14_50037
73506	G -> C		EJF14_50037
73533	T -> C		EJF14_50037
73533	T -> C		EJF14_50037
73541	G -> T		EJF14_50037
73541	G -> T		EJF14_50037
73614	A -> C		EJF14_50037
73614	A -> C		EJF14_50037
73656	A -> T		EJF14_50037
73656	A -> T		EJF14_50037
73686	T -> A		EJF14_50037
73686	T -> A		EJF14_50037
73692	T -> C		EJF14_50037
73692	T -> C		EJF14_50037
73749	A -> G		EJF14_50037
73749	A -> G		EJF14_50037
73776	G -> A		EJF14_50037
73776	G -> A		EJF14_50037
73849	A -> G	F -> S	EJF14_50037
73849	A -> G	F -> S	EJF14_50037
73980	G -> A		EJF14_50037
73980	G -> A		EJF14_50037
74046	T -> A	E -> D	EJF14_50037
74046	T -> A	E -> D	EJF14_50037
74070	G -> A		EJF14_50037
74070	G -> A		EJF14_50037
74097	C -> T		EJF14_50037
74097	C -> T		EJF14_50037
74124	C -> T		EJF14_50037
74124	C -> T		EJF14_50037
74184	C -> T		EJF14_50037
74184	C -> T		EJF14_50037
74205	T -> A		EJF14_50037
74205	T -> A		EJF14_50037
74226	T -> C		EJF14_50037
74226	T -> C		EJF14_50037
74265	G -> A		EJF14_50037
74265	G -> A		EJF14_50037
74289	A -> G		EJF14_50037
74289	A -> G		EJF14_50037
74364	G -> T		EJF14_50037
74364	G -> T		EJF14_50037
74388	A -> G		EJF14_50037
74388	A -> G		EJF14_50037
74509	G -> A
74534	G -> A
74539	C -> G
74548	G -> T
74563	G -> A
74586	T -> A
74611	A -> G
74624	G -> A
74631	A -> T
74635	T -> C
74636	T -> C
74653	A -> G
74709	A -> G
74791	C -> T		EJF14_50038
74791	C -> T		EJF14_50038
74812	G -> A		EJF14_50038
74812	G -> A		EJF14_50038
74815	G -> C		EJF14_50038
74815	G -> C		EJF14_50038
74866	A -> T		EJF14_50038
74866	A -> T		EJF14_50038
74902	A -> T	E -> D	EJF14_50038
74902	A -> T	E -> D	EJF14_50038
74909	C -> A	Q -> K	EJF14_50038
74909	C -> A	Q -> K	EJF14_50038
74945	A -> G	K -> E	EJF14_50038
74945	A -> G	K -> E	EJF14_50038
74965	C -> A		EJF14_50038
74965	C -> A		EJF14_50038
74974	C -> T		EJF14_50038
74974	C -> T		EJF14_50038
75037	T -> C		EJF14_50038
75037	T -> C		EJF14_50038
75134	T -> A	F -> I	EJF14_50038
75134	T -> A	F -> I	EJF14_50038
75139	T -> A		EJF14_50038
75139	T -> A		EJF14_50038
75175	C -> T		EJF14_50038
75175	C -> T		EJF14_50038
75181	C -> A	D -> E	EJF14_50038
75181	C -> A	D -> E	EJF14_50038
75184	C -> T		EJF14_50038
75184	C -> T		EJF14_50038
75196	C -> T		EJF14_50038
75196	C -> T		EJF14_50038
75206	G -> A	E -> K	EJF14_50038
75206	G -> A	E -> K	EJF14_50038
75226	C -> T		EJF14_50038
75226	C -> T		EJF14_50038
75256	G -> T	L -> F	EJF14_50038
75256	G -> T	L -> F	EJF14_50038
75268	G -> A		EJF14_50038
75268	G -> A		EJF14_50038
75283	T -> A		EJF14_50038
75283	T -> A		EJF14_50038
75286	A -> C		EJF14_50038
75286	A -> C		EJF14_50038
75301	C -> G	D -> E	EJF14_50038
75301	C -> G	D -> E	EJF14_50038
75303	A -> G	E -> G	EJF14_50038
75303	A -> G	E -> G	EJF14_50038
75326	G -> A	E -> K	EJF14_50038
75326	G -> A	E -> K	EJF14_50038
75454	C -> T		EJF14_50038
75454	C -> T		EJF14_50038
75568	C -> T		EJF14_50038
75568	C -> T		EJF14_50038
75619	G -> A		EJF14_50038
75619	G -> A		EJF14_50038
75634	G -> A		EJF14_50038
75634	G -> A		EJF14_50038
75703	G -> A		EJF14_50038
75703	G -> A		EJF14_50038
75757	A -> C		EJF14_50038
75757	A -> C		EJF14_50038
75802	C -> T		EJF14_50038
75802	C -> T		EJF14_50038
75859	T -> A	N -> K	EJF14_50038
75859	T -> A	N -> K	EJF14_50038
75895	T -> C		EJF14_50038
75895	T -> C		EJF14_50038
75958	G -> A		EJF14_50038
75958	G -> A		EJF14_50038
76123	A -> G
76144	A -> T
76151	A -> G
76155	G -> A
76159	G -> A
76164	C -> A
76165	A -> G
76166	T -> C
76167	C -> T
76171	T -> A
76297	A -> G
76306	A -> T
76441	A -> T
76621	C -> T
76644	A -> G
76653	G -> A
76654	G -> A
76661	A -> T
76663	C -> A
76664	A -> C
76685	A -> G
76696	G -> A
76873	G -> A		EJF14_50039
76873	G -> A		EJF14_50039
76888	G -> A		EJF14_50039
76888	G -> A		EJF14_50039
76891	G -> A		EJF14_50039
76891	G -> A		EJF14_50039
76930	G -> A		EJF14_50039
76930	G -> A		EJF14_50039
77124	T -> G
77137	A -> G
77145	C -> T
77157	A -> G
77173	A -> G
77226	T -> A
77259	A -> G
77268	G -> A
77269	C -> G
77280	T -> C
77284	C -> A
77318	T -> C
77323	A -> G
77334	G -> T
77345	T -> C
77371	G -> A
77383	G -> A
77412	T -> C
77574	T -> C		EJF14_50040
77574	T -> C		EJF14_50040
77805	G -> A		EJF14_50040
77805	G -> A		EJF14_50040
77832	A -> G		EJF14_50040
77832	A -> G		EJF14_50040
77862	C -> T		EJF14_50040
77862	C -> T		EJF14_50040
77875	G -> A	V -> I	EJF14_50040
77875	G -> A	V -> I	EJF14_50040
77898	A -> G		EJF14_50040
77898	A -> G		EJF14_50040
77900	T -> C	F -> S	EJF14_50040
77900	T -> C	F -> S	EJF14_50040
77908	C -> A	H -> N	EJF14_50040
77908	C -> A	H -> N	EJF14_50040
77983	C -> T	L -> F	EJF14_50040
77983	C -> T	L -> F	EJF14_50040
77999	G -> T	R -> L	EJF14_50040
77999	G -> T	R -> L	EJF14_50040
78079	A -> T	M -> L	EJF14_50040
78079	A -> T	M -> L	EJF14_50040
78146	G -> A	R -> K	EJF14_50040
78146	G -> A	R -> K	EJF14_50040
78163	G -> A	E -> K	EJF14_50040
78163	G -> A	E -> K	EJF14_50040
78214	T -> A	L -> I	EJF14_50040
78214	T -> A	L -> I	EJF14_50040
78218	G -> T	C -> F	EJF14_50040
78218	G -> T	C -> F	EJF14_50040
78267	A -> G		EJF14_50040
78267	A -> G		EJF14_50040
78270	T -> C		EJF14_50040
78270	T -> C		EJF14_50040
78334	A -> G	I -> V	EJF14_50040
78334	A -> G	I -> V	EJF14_50040
78341	C -> A	T -> N	EJF14_50040
78341	C -> A	T -> N	EJF14_50040
78381	C -> T		EJF14_50040
78381	C -> T		EJF14_50040
78390	C -> G		EJF14_50040
78390	C -> G		EJF14_50040
78462	A -> C	L -> F	EJF14_50040
78462	A -> C	L -> F	EJF14_50040
78546	T -> G		EJF14_50040
78546	T -> G		EJF14_50040
78612	G -> A		EJF14_50040
78612	G -> A		EJF14_50040
78645	A -> G		EJF14_50040
78645	A -> G		EJF14_50040
78687	A -> G		EJF14_50040
78687	A -> G		EJF14_50040
78696	T -> C		EJF14_50040
78696	T -> C		EJF14_50040
78704	A -> T	Q -> S	EJF14_50040
78704	A -> T	Q -> S	EJF14_50040
78714	C -> T		EJF14_50040
78714	C -> T		EJF14_50040
78893	C -> A	T -> N	EJF14_50040
78893	C -> A	T -> N	EJF14_50040
78933	T -> C		EJF14_50040
78933	T -> C		EJF14_50040
78948	G -> T		EJF14_50040
78948	G -> T		EJF14_50040
78990	T -> A	D -> E	EJF14_50040
78990	T -> A	D -> E	EJF14_50040
78991	G -> A	E -> K	EJF14_50040
78991	G -> A	E -> K	EJF14_50040
78995	A -> T	Q -> S	EJF14_50040
78995	A -> T	Q -> S	EJF14_50040
79007	T -> C	I -> T	EJF14_50040
79007	T -> C	I -> T	EJF14_50040
79050	G -> A		EJF14_50040
79050	G -> A		EJF14_50040
79071	T -> C		EJF14_50040
79071	T -> C		EJF14_50040
79086	G -> A		EJF14_50040
79086	G -> A		EJF14_50040
79130	A -> C	K -> T	EJF14_50040
79130	A -> C	K -> T	EJF14_50040
79185	G -> A		EJF14_50040
79185	G -> A		EJF14_50040
79254	C -> T		EJF14_50040
79254	C -> T		EJF14_50040
79296	T -> A		EJF14_50040
79296	T -> A		EJF14_50040
79377	T -> C		EJF14_50040
79377	T -> C		EJF14_50040
79496	C -> A	S -> Y	EJF14_50040
79496	C -> A	S -> Y	EJF14_50040
79584	G -> A		EJF14_50040
79584	G -> A		EJF14_50040
79611	A -> T		EJF14_50040
79611	A -> T		EJF14_50040
79719	C -> T		EJF14_50040
79719	C -> T		EJF14_50040
79905	A -> G		EJF14_50040
79905	A -> G		EJF14_50040
79908	C -> T		EJF14_50040
79908	C -> T		EJF14_50040
80043	T -> C		EJF14_50040
80043	T -> C		EJF14_50040
80049	T -> C		EJF14_50040
80049	T -> C		EJF14_50040
80109	C -> T		EJF14_50040
80109	C -> T		EJF14_50040
80167	C -> A
80201	A -> T
80291	T -> C	K -> E	EJF14_50041
80291	T -> C	K -> E	EJF14_50041
80315	C -> A	A -> S	EJF14_50041
80315	C -> A	A -> S	EJF14_50041
80340	A -> G		EJF14_50041
80340	A -> G		EJF14_50041
80346	T -> G	E -> D	EJF14_50041
80346	T -> G	E -> D	EJF14_50041
80428	C -> T	R -> K	EJF14_50041
80428	C -> T	R -> K	EJF14_50041
80435	T -> C	T -> A	EJF14_50041
80435	T -> C	T -> A	EJF14_50041
80504	A -> C	S -> A	EJF14_50041
80504	A -> C	S -> A	EJF14_50041
80550	A -> G		EJF14_50041
80550	A -> G		EJF14_50041
80582	C -> T	V -> I	EJF14_50041
80582	C -> T	V -> I	EJF14_50041
80589	C -> T		EJF14_50041
80589	C -> T		EJF14_50041
80604	A -> G		EJF14_50041
80604	A -> G		EJF14_50041
80694	C -> T		EJF14_50041
80694	C -> T		EJF14_50041
80718	T -> C		EJF14_50041
80718	T -> C		EJF14_50041
80769	A -> G		EJF14_50041
80769	A -> G		EJF14_50041
80805	T -> C		EJF14_50041
80805	T -> C		EJF14_50041
80814	G -> A		EJF14_50041
80814	G -> A		EJF14_50041
80817	T -> C		EJF14_50041
80817	T -> C		EJF14_50041
80898	G -> A		EJF14_50041
80898	G -> A		EJF14_50041
80946	A -> G		EJF14_50041
80946	A -> G		EJF14_50041
81016	T -> G	H -> P	EJF14_50041
81016	T -> G	H -> P	EJF14_50041
81063	T -> A		EJF14_50041
81063	T -> A		EJF14_50041
81077	G -> T	S -> M	EJF14_50041
81077	G -> T	S -> M	EJF14_50041
81117	C -> A		EJF14_50041
81117	C -> A		EJF14_50041
81189	C -> T		EJF14_50041
81189	C -> T		EJF14_50041
81279	A -> G		EJF14_50041
81279	A -> G		EJF14_50041
81330	G -> A		EJF14_50041
81330	G -> A		EJF14_50041
81333	G -> A		EJF14_50041
81333	G -> A		EJF14_50041
81555	A -> G		EJF14_50041
81555	A -> G		EJF14_50041
81597	T -> C		EJF14_50041
81597	T -> C		EJF14_50041
81657	A -> G		EJF14_50041
81657	A -> G		EJF14_50041
81669	C -> G		EJF14_50041
81669	C -> G		EJF14_50041
81720	A -> G		EJF14_50041
81720	A -> G		EJF14_50041
81749	C -> T	V -> I	EJF14_50041
81749	C -> T	V -> I	EJF14_50041
81788	A -> C	S -> A	EJF14_50041
81788	A -> C	S -> A	EJF14_50041
81802	G -> C	P -> R	EJF14_50041
81802	G -> C	P -> R	EJF14_50041
81858	C -> T		EJF14_50041
81858	C -> T		EJF14_50041
82171	T -> C
82184	C -> T
82199	G -> C
82208	A -> T
82238	T -> A
82247	C -> G
82294	A -> G
82351	A -> G
82506	G -> A
82567	T -> C
82576	G -> C
82615	G -> A
82652	A -> T
82660	C -> T
82663	G -> A
82680	G -> A
82682	A -> G
82824	T -> C
82920	G -> A
82921	T -> G
82961	T -> G
83003	C -> T
83026	T -> C
83039	C -> T
83071	T -> A
83072	C -> T
83074	T -> G
83255	T -> C
83372	C -> G
83562	C -> T
83567	G -> A
83646	C -> T	V -> I	EJF14_50042
83646	C -> T	V -> I	EJF14_50042
83683	C -> G		EJF14_50042
83683	C -> G		EJF14_50042
83704	C -> T		EJF14_50042
83704	C -> T		EJF14_50042
83812	G -> A		EJF14_50042
83812	G -> A		EJF14_50042
84124	T -> A		EJF14_50042
84124	T -> A		EJF14_50042
84141	C -> T	A -> T	EJF14_50042
84141	C -> T	A -> T	EJF14_50042
84169	C -> T		EJF14_50042
84169	C -> T		EJF14_50042
84182	T -> C	N -> S	EJF14_50042
84182	T -> C	N -> S	EJF14_50042
84211	A -> G		EJF14_50042
84211	A -> G		EJF14_50042
84220	G -> A		EJF14_50042
84220	G -> A		EJF14_50042
84379	A -> G		EJF14_50042
84379	A -> G		EJF14_50042
84406	G -> A		EJF14_50042
84406	G -> A		EJF14_50042
84633	G -> T	S -> M	EJF14_50042
84633	G -> T	S -> M	EJF14_50042
84655	A -> G		EJF14_50042
84655	A -> G		EJF14_50042
84676	A -> T		EJF14_50042
84676	A -> T		EJF14_50042
84706	G -> A		EJF14_50042
84706	G -> A		EJF14_50042
84717	T -> C	I -> V	EJF14_50042
84717	T -> C	I -> V	EJF14_50042
84736	T -> C		EJF14_50042
84736	T -> C		EJF14_50042
84793	C -> T		EJF14_50042
84793	C -> T		EJF14_50042
84796	A -> T	H -> Q	EJF14_50042
84796	A -> T	H -> Q	EJF14_50042
84802	A -> G		EJF14_50042
84802	A -> G		EJF14_50042
84835	C -> T		EJF14_50042
84835	C -> T		EJF14_50042
84907	A -> C		EJF14_50042
84907	A -> C		EJF14_50042
85021	A -> G		EJF14_50042
85021	A -> G		EJF14_50042
85024	A -> G		EJF14_50042
85024	A -> G		EJF14_50042
85033	A -> G		EJF14_50042
85033	A -> G		EJF14_50042
85159	C -> T		EJF14_50042
85159	C -> T		EJF14_50042
85174	T -> C		EJF14_50042
85174	T -> C		EJF14_50042
85447	C -> T	S -> L	EJF14_50042
85447	C -> T	S -> L	EJF14_50042
85452	G -> A	P -> S	EJF14_50042
85452	G -> A	P -> S	EJF14_50042
85456	A -> G		EJF14_50042
85456	A -> G		EJF14_50042
85461	T -> G	M -> S	EJF14_50042
85461	T -> G	M -> S	EJF14_50042
85543	T -> C		EJF14_50042
85543	T -> C		EJF14_50042
85568	A -> G
85574	T -> C
85598	T -> C
85602	A -> G
85664	A -> T
85702	A -> G
85705	A -> T
85762	G -> C
85777	T -> C
85813	C -> T
85823	A -> G
85841	G -> A
85877	A -> C
85894	T -> C
85895	A -> G
85908	A -> C
85914	A -> T
85937	C -> T
85957	T -> C
85965	T -> A
85997	A -> G
86009	G -> A
86011	A -> G
86012	T -> C
86022	T -> C
86141	G -> A	L -> F	EJF14_50043
86141	G -> A	L -> F	EJF14_50043
86178	A -> C		EJF14_50043
86178	A -> C		EJF14_50043
86248	G -> T	T -> K	EJF14_50043
86248	G -> T	T -> K	EJF14_50043
86391	A -> G		EJF14_50043
86391	A -> G		EJF14_50043
86397	C -> T		EJF14_50043
86397	C -> T		EJF14_50043
86435	G -> C	L -> V	EJF14_50043
86435	G -> C	L -> V	EJF14_50043
86481	C -> T		EJF14_50043
86481	C -> T		EJF14_50043
86499	G -> A		EJF14_50043
86499	G -> A		EJF14_50043
86538	T -> C		EJF14_50043
86538	T -> C		EJF14_50043
86712	T -> G		EJF14_50043
86712	T -> G		EJF14_50043
86778	A -> T		EJF14_50043
86778	A -> T		EJF14_50043
86832	T -> C		EJF14_50043
86832	T -> C		EJF14_50043
86868	A -> G		EJF14_50043
86868	A -> G		EJF14_50043
87213	A -> G		EJF14_50043
87213	A -> G		EJF14_50043
87228	G -> A		EJF14_50043
87228	G -> A		EJF14_50043
87240	G -> A		EJF14_50043
87240	G -> A		EJF14_50043
87342	A -> G		EJF14_50043
87342	A -> G		EJF14_50043
87553	C -> G
87565	A -> G
87583	G -> A
87587	C -> A
87598	G -> A
87607	G -> A
87717	A -> G
87763	G -> C
87794	C -> T
87860	C -> T
87916	T -> C
87927	A -> G
87952	T -> A
87956	A -> G
87957	A -> G
87962	A -> G
87964	G -> A
88091	A -> T
88115	A -> T
88158	A -> G
88186	C -> T
88199	G -> A
88233	A -> G
88286	C -> T
88318	G -> A
88335	G -> C
88426	A -> G
88444	G -> A
88469	A -> T
88563	G -> A
88580	C -> T
88690	A -> C
88726	G -> A
88729	T -> C
88733	T -> A
88747	T -> C
88750	C -> G
88813	T -> C
88843	A -> G
88869	G -> A
89007	T -> C
89112	C -> A
89241	A -> G
89255	T -> A
89418	C -> T		EJF14_50044
89418	C -> T		EJF14_50044
89430	T -> A		EJF14_50044
89430	T -> A		EJF14_50044
89514	T -> C		EJF14_50044
89514	T -> C		EJF14_50044
89569	A -> G	I -> V	EJF14_50044
89569	A -> G	I -> V	EJF14_50044
89574	C -> T		EJF14_50044
89574	C -> T		EJF14_50044
89578	C -> G	L -> V	EJF14_50044
89578	C -> G	L -> V	EJF14_50044
89751	T -> C		EJF14_50044
89751	T -> C		EJF14_50044
89766	A -> T		EJF14_50044
89766	A -> T		EJF14_50044
89771	G -> A	S -> N	EJF14_50044
89771	G -> A	S -> N	EJF14_50044
89805	T -> C		EJF14_50044
89805	T -> C		EJF14_50044
89829	C -> T		EJF14_50044
89829	C -> T		EJF14_50044
89856	C -> T		EJF14_50044
89856	C -> T		EJF14_50044
89865	C -> T		EJF14_50044
89865	C -> T		EJF14_50044
89871	G -> A		EJF14_50044
89871	G -> A		EJF14_50044
89897	G -> A	R -> K	EJF14_50044
89897	G -> A	R -> K	EJF14_50044
90054	C -> T		EJF14_50044
90054	C -> T		EJF14_50044
90063	A -> G		EJF14_50044
90063	A -> G		EJF14_50044
90153	C -> T		EJF14_50044
90153	C -> T		EJF14_50044
90171	T -> C		EJF14_50044
90171	T -> C		EJF14_50044
90202	A -> G	N -> D	EJF14_50044
90202	A -> G	N -> D	EJF14_50044
90250	C -> G	Q -> E	EJF14_50044
90250	C -> G	Q -> E	EJF14_50044
90256	T -> G	S -> A	EJF14_50044
90256	T -> G	S -> A	EJF14_50044
90382	T -> C	F -> L	EJF14_50044
90382	T -> C	F -> L	EJF14_50044
90513	T -> C		EJF14_50044
90513	T -> C		EJF14_50044
90542	G -> A
90547	A -> G
90552	C -> T
90578	C -> T
90617	G -> A
90651	C -> T
90671	T -> C
90675	G -> A
90805	A -> T
90818	T -> A
90868	G -> T
90880	T -> A
90919	A -> G
90936	T -> G
90988	G -> T		EJF14_50045
90988	G -> T		EJF14_50045
91174	G -> A		EJF14_50045
91174	G -> A		EJF14_50045
91204	G -> A		EJF14_50045
91204	G -> A		EJF14_50045
91285	G -> A		EJF14_50045
91285	G -> A		EJF14_50045
91348	C -> T		EJF14_50045
91348	C -> T		EJF14_50045
91501	T -> C		EJF14_50045
91501	T -> C		EJF14_50045
91609	G -> T		EJF14_50045
91609	G -> T		EJF14_50045
91711	T -> C		EJF14_50045
91711	T -> C		EJF14_50045
91804	T -> G		EJF14_50045
91804	T -> G		EJF14_50045
91948	C -> T		EJF14_50045
91948	C -> T		EJF14_50045
91993	A -> G		EJF14_50045
91993	A -> G		EJF14_50045
91996	C -> T		EJF14_50045
91996	C -> T		EJF14_50045
91999	C -> T		EJF14_50045
91999	C -> T		EJF14_50045
92056	G -> A		EJF14_50045
92056	G -> A		EJF14_50045
92128	C -> T		EJF14_50045
92128	C -> T		EJF14_50045
92341	C -> T		EJF14_50045
92341	C -> T		EJF14_50045
92563	A -> G		EJF14_50045
92563	A -> G		EJF14_50045
92761	G -> A
92839	T -> C
92840	G -> C
92854	G -> A
92860	C -> T
92865	T -> G
92889	C -> T
92890	T -> A
92891	G -> A
92892	T -> C
92895	A -> G
92923	T -> G
92937	G -> C
92980	T -> C
93014	T -> C
93024	A -> T
93031	T -> C
93051	A -> G
93082	A -> C
93107	T -> A
93110	C -> T
93122	T -> C
93131	T -> C
93192	C -> T
93214	C -> T
93215	T -> C
93217	A -> G
93219	C -> A
93224	A -> T
93233	T -> C
93234	G -> C
93267	C -> G
93286	T -> G
93287	T -> C
93342	T -> C
93354	T -> A
93358	A -> G
93363	C -> T
93366	T -> C
93379	A -> G
93382	T -> G
93394	A -> G
93396	G -> A
93414	G -> A
93416	G -> C
93420	G -> A
93422	G -> A
93427	A -> C
93436	A -> C
93439	A -> C
93449	A -> G
93469	C -> T
93479	C -> A
93492	G -> T
93523	C -> T
93564	A -> T
93594	T -> A
93605	G -> C
93615	C -> T
93620	T -> C
93657	C -> T
93659	A -> G
93660	G -> T
93687	C -> A
93699	C -> G
93715	G -> T
93720	A -> G
93724	A -> T
93725	C -> A
93802	T -> G	K -> Q	EJF14_50046
93802	T -> G	K -> Q	EJF14_50046
93861	T -> C	K -> R	EJF14_50046
93861	T -> C	K -> R	EJF14_50046
93939	G -> A	S -> F	EJF14_50046
93939	G -> A	S -> F	EJF14_50046
93996	C -> T	R -> Q	EJF14_50046
93996	C -> T	R -> Q	EJF14_50046
93998	G -> C		EJF14_50046
93998	G -> C		EJF14_50046
94043	T -> C		EJF14_50046
94043	T -> C		EJF14_50046
94061	A -> T		EJF14_50046
94061	A -> T		EJF14_50046
94102	C -> G	V -> L	EJF14_50046
94102	C -> G	V -> L	EJF14_50046
94154	A -> G		EJF14_50046
94154	A -> G		EJF14_50046
94184	C -> T		EJF14_50046
94184	C -> T		EJF14_50046
94316	A -> G		EJF14_50046
94316	A -> G		EJF14_50046
94442	A -> T	H -> Q	EJF14_50046
94442	A -> T	H -> Q	EJF14_50046
94506	T -> A
94512	A -> G
94531	A -> C
94566	C -> G
94568	G -> C
94634	C -> G
94717	T -> C
94733	A -> G
94747	T -> C
94818	T -> C		EJF14_50047
94818	T -> C		EJF14_50047
94863	T -> C		EJF14_50047
94863	T -> C		EJF14_50047
94873	C -> T	H -> Y	EJF14_50047
94873	C -> T	H -> Y	EJF14_50047
94890	T -> C		EJF14_50047
94890	T -> C		EJF14_50047
94947	G -> A		EJF14_50047
94947	G -> A		EJF14_50047
94976	T -> C	S -> P	EJF14_50047
94976	T -> C	S -> P	EJF14_50047
95002	C -> T	H -> Y	EJF14_50047
95002	C -> T	H -> Y	EJF14_50047
95113	A -> C	M -> S	EJF14_50047
95113	A -> C	M -> S	EJF14_50047
95119	C -> G	H -> D	EJF14_50047
95119	C -> G	H -> D	EJF14_50047
95160	G -> A		EJF14_50047
95160	G -> A		EJF14_50047
95187	A -> C		EJF14_50047
95187	A -> C		EJF14_50047
95337	T -> C		EJF14_50047
95337	T -> C		EJF14_50047
95535	G -> A		EJF14_50047
95535	G -> A		EJF14_50047
95679	G -> A
95774	G -> A		EJF14_50048
95774	G -> A		EJF14_50048
95897	T -> C		EJF14_50048
95897	T -> C		EJF14_50048
96002	A -> G		EJF14_50048
96002	A -> G		EJF14_50048
96046	G -> C	G -> A	EJF14_50048
96046	G -> C	G -> A	EJF14_50048
96356	T -> C		EJF14_50048
96356	T -> C		EJF14_50048
96455	A -> G
96484	G -> A
96485	A -> G
96499	G -> T
96529	C -> T
96552	C -> A
96554	C -> A
96567	C -> A
96583	T -> C
96585	C -> T
96604	T -> C
96814	T -> C		EJF14_50049
96814	T -> C		EJF14_50049
96877	G -> A		EJF14_50049
96877	G -> A		EJF14_50049
[truncated: 39,490 more rows]

## Sheet: ATCC42720  vs P1 Chr 6
Minimum	Change	Amino Acid Change	locus_tag
9	T -> A
47	C -> T
57	A -> G
62	T -> A
63	A -> G
64	A -> G
66	T -> A
99	A -> C
101	T -> A
140	C -> T
145	G -> A
177	T -> G
188	G -> C
202	T -> C
205	G -> T
245	G -> T
247	G -> A
270	A -> T
271	A -> G
288	A -> T
289	C -> G
301	A -> C
305	A -> T
318	G -> A
324	C -> A
346	A -> G
349	T -> C
352	C -> T
360	G -> A
363	A -> C
380	G -> T
382	C -> T
391	A -> T
404	T -> G
408	A -> G
413	T -> A
419	T -> A
470	A -> G
479	T -> A
490	A -> C
525	A -> T
594	A -> G
606	C -> T
623	G -> T
644	A -> T
659	A -> T
677	C -> T
678	A -> T
698	A -> G
739	C -> G
742	G -> A
755	C -> T
792	G -> A
794	A -> G
820	A -> G
833	G -> A
842	A -> G
847	T -> A
873	G -> A
876	A -> G
889	A -> G
897	G -> A
899	T -> C
903	C -> T
904	C -> G
911	T -> C
915	C -> A
958	G -> A
994	C -> T
1047	T -> C
1056	T -> C
1064	G -> A
1065	C -> T
1085	C -> G
1089	G -> A
1102	T -> G
1116	C -> T
1118	T -> C
1159	C -> G
1162	C -> T
1221	G -> T
1223	A -> T
1336	G -> T
1343	A -> C
1406	G -> A
1410	C -> T
1517	C -> T
1587	A -> T
1772	A -> G
1797	C -> T
1813	T -> G
1814	A -> G
1815	A -> C
1824	T -> C
1829	G -> A
1839	T -> C
1859	T -> C
1866	C -> T
1870	A -> G
1875	A -> T
1880	G -> A
1886	T -> C
1911	C -> T
1912	G -> T
1918	A -> T
1948	C -> T
1965	T -> G
1967	C -> A
2022	A -> T
2061	C -> G
2087	A -> C
2097	C -> T
2107	G -> A
2209	T -> A		EJF14_60001
2209	T -> A		EJF14_60001
2335	T -> A		EJF14_60001
2335	T -> A		EJF14_60001
2361	G -> A	R -> K	EJF14_60001
2361	G -> A	R -> K	EJF14_60001
2407	A -> C		EJF14_60001
2407	A -> C		EJF14_60001
2485	T -> C		EJF14_60001
2485	T -> C		EJF14_60001
2575	C -> T		EJF14_60001
2575	C -> T		EJF14_60001
2608	T -> C		EJF14_60001
2608	T -> C		EJF14_60001
2635	A -> C		EJF14_60001
2635	A -> C		EJF14_60001
2665	G -> C		EJF14_60001
2665	G -> C		EJF14_60001
2668	A -> T		EJF14_60001
2668	A -> T		EJF14_60001
2674	T -> C		EJF14_60001
2674	T -> C		EJF14_60001
2683	A -> G		EJF14_60001
2683	A -> G		EJF14_60001
2719	T -> G		EJF14_60001
2719	T -> G		EJF14_60001
2725	G -> A		EJF14_60001
2725	G -> A		EJF14_60001
2731	A -> G		EJF14_60001
2731	A -> G		EJF14_60001
2740	T -> C		EJF14_60001
2740	T -> C		EJF14_60001
2747	G -> A	V -> I	EJF14_60001
2747	G -> A	V -> I	EJF14_60001
2935	A -> T		EJF14_60001
2935	A -> T		EJF14_60001
2984	G -> A	V -> I	EJF14_60001
2984	G -> A	V -> I	EJF14_60001
3019	A -> G		EJF14_60001
3019	A -> G		EJF14_60001
3083	A -> G	N -> D	EJF14_60001
3083	A -> G	N -> D	EJF14_60001
3091	T -> C		EJF14_60001
3091	T -> C		EJF14_60001
3109	C -> T		EJF14_60001
3109	C -> T		EJF14_60001
3148	T -> C		EJF14_60001
3148	T -> C		EJF14_60001
3154	G -> A		EJF14_60001
3154	G -> A		EJF14_60001
3187	C -> T		EJF14_60001
3187	C -> T		EJF14_60001
3214	G -> A		EJF14_60001
3214	G -> A		EJF14_60001
3217	T -> C		EJF14_60001
3217	T -> C		EJF14_60001
4609	A -> T		EJF14_60001
4609	A -> T		EJF14_60001
4639	T -> C		EJF14_60001
4639	T -> C		EJF14_60001
4647	C -> A	A -> D	EJF14_60001
4647	C -> A	A -> D	EJF14_60001
4672	T -> A		EJF14_60001
4672	T -> A		EJF14_60001
4675	C -> T		EJF14_60001
4675	C -> T		EJF14_60001
4678	G -> A		EJF14_60001
4678	G -> A		EJF14_60001
4687	C -> A	D -> E	EJF14_60001
4687	C -> A	D -> E	EJF14_60001
4705	T -> C		EJF14_60001
4705	T -> C		EJF14_60001
4708	G -> T		EJF14_60001
4708	G -> T		EJF14_60001
4711	A -> T		EJF14_60001
4711	A -> T		EJF14_60001
4723	A -> T		EJF14_60001
4723	A -> T		EJF14_60001
4729	T -> C		EJF14_60001
4729	T -> C		EJF14_60001
4744	T -> C		EJF14_60001
4744	T -> C		EJF14_60001
4748	A -> G	K -> E	EJF14_60001
4748	A -> G	K -> E	EJF14_60001
4774	G -> A		EJF14_60001
4774	G -> A		EJF14_60001
4783	T -> C		EJF14_60001
4783	T -> C		EJF14_60001
4786	T -> A		EJF14_60001
4786	T -> A		EJF14_60001
4789	C -> A		EJF14_60001
4789	C -> A		EJF14_60001
4792	G -> A		EJF14_60001
4792	G -> A		EJF14_60001
4807	T -> C		EJF14_60001
4807	T -> C		EJF14_60001
4933	T -> C		EJF14_60001
4933	T -> C		EJF14_60001
4960	T -> C		EJF14_60001
4960	T -> C		EJF14_60001
4983	A -> G	D -> G	EJF14_60001
4983	A -> G	D -> G	EJF14_60001
4994	T -> C	S -> P	EJF14_60001
4994	T -> C	S -> P	EJF14_60001
5014	A -> T		EJF14_60001
5014	A -> T		EJF14_60001
5170	G -> A		EJF14_60001
5170	G -> A		EJF14_60001
5173	T -> C		EJF14_60001
5173	T -> C		EJF14_60001
5190	C -> T	A -> V	EJF14_60001
5190	C -> T	A -> V	EJF14_60001
5197	G -> T	Q -> H	EJF14_60001
5197	G -> T	Q -> H	EJF14_60001
5212	T -> A		EJF14_60001
5212	T -> A		EJF14_60001
5227	T -> C		EJF14_60001
5227	T -> C		EJF14_60001
5254	T -> C		EJF14_60001
5254	T -> C		EJF14_60001
5263	C -> A		EJF14_60001
5263	C -> A		EJF14_60001
5305	G -> T		EJF14_60001
5305	G -> T		EJF14_60001
5308	C -> A		EJF14_60001
5308	C -> A		EJF14_60001
5326	T -> A		EJF14_60001
5326	T -> A		EJF14_60001
5335	T -> G		EJF14_60001
5335	T -> G		EJF14_60001
5341	T -> C		EJF14_60001
5341	T -> C		EJF14_60001
5374	T -> A	D -> E	EJF14_60001
5374	T -> A	D -> E	EJF14_60001
5377	C -> A		EJF14_60001
5377	C -> A		EJF14_60001
5938	T -> A	D -> E	EJF14_60001
5938	T -> A	D -> E	EJF14_60001
5995	C -> T		EJF14_60001
5995	C -> T		EJF14_60001
6031	A -> T		EJF14_60001
6031	A -> T		EJF14_60001
6046	C -> T		EJF14_60001
6046	C -> T		EJF14_60001
6055	C -> A		EJF14_60001
6055	C -> A		EJF14_60001
6076	G -> A		EJF14_60001
6076	G -> A		EJF14_60001
6091	T -> A		EJF14_60001
6091	T -> A		EJF14_60001
6100	C -> T		EJF14_60001
6100	C -> T		EJF14_60001
6109	T -> A		EJF14_60001
6109	T -> A		EJF14_60001
6115	C -> T		EJF14_60001
6115	C -> T		EJF14_60001
6124	A -> C		EJF14_60001
6124	A -> C		EJF14_60001
6154	T -> C		EJF14_60001
6154	T -> C		EJF14_60001
6160	T -> C		EJF14_60001
6160	T -> C		EJF14_60001
6166	T -> A	D -> E	EJF14_60001
6166	T -> A	D -> E	EJF14_60001
6169	C -> A		EJF14_60001
6169	C -> A		EJF14_60001
6178	T -> C		EJF14_60001
6178	T -> C		EJF14_60001
6211	G -> C		EJF14_60001
6211	G -> C		EJF14_60001
6253	C -> T		EJF14_60001
6253	C -> T		EJF14_60001
6259	T -> A		EJF14_60001
6259	T -> A		EJF14_60001
6268	T -> C		EJF14_60001
6268	T -> C		EJF14_60001
6274	T -> C		EJF14_60001
6274	T -> C		EJF14_60001
6280	T -> A	D -> E	EJF14_60001
6280	T -> A	D -> E	EJF14_60001
6304	A -> G		EJF14_60001
6304	A -> G		EJF14_60001
6325	G -> C		EJF14_60001
6325	G -> C		EJF14_60001
6342	A -> G	N -> S	EJF14_60001
6342	A -> G	N -> S	EJF14_60001
6388	C -> T		EJF14_60001
6388	C -> T		EJF14_60001
6397	T -> C		EJF14_60001
6397	T -> C		EJF14_60001
6430	C -> T		EJF14_60001
6430	C -> T		EJF14_60001
6568	C -> T		EJF14_60001
6568	C -> T		EJF14_60001
6609	C -> T	T -> I	EJF14_60001
6609	C -> T	T -> I	EJF14_60001
6615	A -> C	N -> T	EJF14_60001
6615	A -> C	N -> T	EJF14_60001
6688	A -> T		EJF14_60001
6688	A -> T		EJF14_60001
6712	A -> G		EJF14_60001
6712	A -> G		EJF14_60001
6718	T -> A		EJF14_60001
6718	T -> A		EJF14_60001
6761	G -> C	A -> P	EJF14_60001
6761	G -> C	A -> P	EJF14_60001
6778	T -> A		EJF14_60001
6778	T -> A		EJF14_60001
6791	G -> C	A -> P	EJF14_60001
6791	G -> C	A -> P	EJF14_60001
6798	A -> C	Q -> P	EJF14_60001
6798	A -> C	Q -> P	EJF14_60001
6810	G -> A	S -> N	EJF14_60001
6810	G -> A	S -> N	EJF14_60001
6838	T -> A		EJF14_60001
6838	T -> A		EJF14_60001
6839	A -> T	T -> S	EJF14_60001
6839	A -> T	T -> S	EJF14_60001
6845	G -> C	A -> P	EJF14_60001
6845	G -> C	A -> P	EJF14_60001
6850	C -> T		EJF14_60001
6850	C -> T		EJF14_60001
6852	A -> C	Q -> P	EJF14_60001
6852	A -> C	Q -> P	EJF14_60001
6862	T -> A		EJF14_60001
6862	T -> A		EJF14_60001
6864	G -> A	S -> N	EJF14_60001
6864	G -> A	S -> N	EJF14_60001
6871	T -> C		EJF14_60001
6871	T -> C		EJF14_60001
6875	C -> T	P -> S	EJF14_60001
6875	C -> T	P -> S	EJF14_60001
6892	T -> A		EJF14_60001
6892	T -> A		EJF14_60001
6916	T -> A		EJF14_60001
6916	T -> A		EJF14_60001
6919	C -> T		EJF14_60001
6919	C -> T		EJF14_60001
6929	C -> T	P -> S	EJF14_60001
6929	C -> T	P -> S	EJF14_60001
6949	C -> T		EJF14_60001
6949	C -> T		EJF14_60001
6959	C -> T	P -> S	EJF14_60001
6959	C -> T	P -> S	EJF14_60001
6979	C -> T		EJF14_60001
6979	C -> T		EJF14_60001
7019	T -> C	S -> P	EJF14_60001
7019	T -> C	S -> P	EJF14_60001
7033	C -> T		EJF14_60001
7033	C -> T		EJF14_60001
7163	A -> T
7272	C -> T
7277	C -> T
7340	T -> A
7400	A -> G
7459	T -> C
7471	C -> A
7476	C -> T
7496	A -> G
7500	C -> T
7503	T -> G
7510	C -> T
7528	G -> C
7543	A -> C
7546	T -> G
7564	T -> A
7597	A -> T
7645	G -> T
7701	G -> T
7724	A -> T
7728	T -> C
7763	G -> T
7779	C -> T
7787	T -> G
7790	T -> C
7796	T -> C
7816	T -> C
7817	A -> C
7818	G -> A
7831	A -> T
7832	T -> C
7862	C -> T
7864	C -> G
7944	A -> C
7946	A -> C
7948	C -> G
7956	T -> G
7965	A -> G
8008	T -> C
8044	C -> T
8052	T -> C
8097	A -> T
8113	C -> T
8114	C -> G
8124	T -> C
8151	G -> A
8156	C -> T
8181	A -> G
8193	C -> T
8206	G -> A
8210	C -> G
8272	T -> A
8280	A -> T
8309	A -> G
8320	T -> C
8344	C -> G
8354	T -> G
8356	T -> C
8429	C -> G	N -> K	EJF14_60002
8429	C -> G	N -> K	EJF14_60002
8525	G -> A		EJF14_60002
8525	G -> A		EJF14_60002
8771	A -> G		EJF14_60002
8771	A -> G		EJF14_60002
8810	A -> G		EJF14_60002
8810	A -> G		EJF14_60002
8829	G -> A	E -> K	EJF14_60002
8829	G -> A	E -> K	EJF14_60002
8861	C -> T		EJF14_60002
8861	C -> T		EJF14_60002
9011	A -> C	L -> F	EJF14_60002
9011	A -> C	L -> F	EJF14_60002
9032	C -> T		EJF14_60002
9032	C -> T		EJF14_60002
9116	A -> C		EJF14_60002
9116	A -> C		EJF14_60002
9132	T -> A
9134	C -> T
9142	C -> T
9181	T -> C
9200	C -> T
9209	G -> A
9231	T -> C
9242	G -> C
9247	G -> A
9259	C -> T
9291	G -> A
9321	C -> T
9351	C -> T
9353	A -> C
9401	A -> C
9430	G -> A
9476	C -> G
9550	A -> G
9617	T -> C
9618	A -> G
9684	C -> T
9705	A -> T
9710	G -> T
9711	T -> A
9712	T -> A
9729	C -> G
9752	C -> G
9847	G -> T
9849	C -> T
9875	T -> A
9935	T -> G		EJF14_60003
9935	T -> G		EJF14_60003
9995	T -> A		EJF14_60003
9995	T -> A		EJF14_60003
10001	A -> G		EJF14_60003
10001	A -> G		EJF14_60003
10236	A -> G	V -> A	EJF14_60003
10236	A -> G	V -> A	EJF14_60003
10283	A -> G		EJF14_60003
10283	A -> G		EJF14_60003
10423	C -> T	V -> I	EJF14_60003
10423	C -> T	V -> I	EJF14_60003
10508	A -> G		EJF14_60003
10508	A -> G		EJF14_60003
10892	T -> A		EJF14_60003
10892	T -> A		EJF14_60003
10961	A -> C		EJF14_60003
10961	A -> C		EJF14_60003
10964	A -> G		EJF14_60003
10964	A -> G		EJF14_60003
11084	C -> G		EJF14_60003
11084	C -> G		EJF14_60003
11243	T -> A		EJF14_60003
11243	T -> A		EJF14_60003
11343	A -> T	F -> Y	EJF14_60003
11343	A -> T	F -> Y	EJF14_60003
11345	A -> G		EJF14_60003
11345	A -> G		EJF14_60003
11450	A -> G		EJF14_60003
11450	A -> G		EJF14_60003
11557	G -> C
11598	T -> C
11631	T -> C
11755	G -> A
11828	A -> T
11841	T -> C
11850	G -> C
11851	A -> G
11859	G -> T
11865	A -> T
11887	T -> C
11904	T -> C
11910	A -> T
11927	A -> G
11955	A -> G
12050	G -> A
12070	T -> C
12071	G -> A
12072	T -> C
12073	A -> C
12169	T -> A
12248	G -> A
12272	T -> A
12303	C -> T
12597	C -> T
12609	T -> A
12632	G -> A
12641	A -> T
12679	T -> A
12690	G -> A
12733	T -> A
12744	A -> G
12748	T -> A
12757	C -> G
12782	A -> G
12783	G -> T
12784	T -> C
12785	A -> C
12789	A -> G
12790	T -> G
12791	A -> T
12822	G -> A
12851	A -> G
12858	C -> T
12859	G -> A
12866	A -> T
12870	G -> A
12871	T -> C
12872	A -> G
12878	A -> C
12889	C -> T
12902	T -> G
12911	T -> C
12918	A -> C
12988	G -> A		EJF14_60004
12988	G -> A		EJF14_60004
13036	C -> T		EJF14_60004
13036	C -> T		EJF14_60004
13141	A -> G		EJF14_60004
13141	A -> G		EJF14_60004
13187	A -> G	L -> P	EJF14_60004
13187	A -> G	L -> P	EJF14_60004
13213	A -> G		EJF14_60004
13213	A -> G		EJF14_60004
13258	A -> G		EJF14_60004
13258	A -> G		EJF14_60004
13264	C -> T		EJF14_60004
13264	C -> T		EJF14_60004
13267	T -> C		EJF14_60004
13267	T -> C		EJF14_60004
13294	T -> G		EJF14_60004
13294	T -> G		EJF14_60004
13309	A -> C		EJF14_60004
13309	A -> C		EJF14_60004
13345	C -> T		EJF14_60004
13345	C -> T		EJF14_60004
13354	G -> A		EJF14_60004
13354	G -> A		EJF14_60004
13357	G -> A		EJF14_60004
13357	G -> A		EJF14_60004
13414	A -> C		EJF14_60004
13414	A -> C		EJF14_60004
13444	G -> T		EJF14_60004
13444	G -> T		EJF14_60004
13465	G -> T		EJF14_60004
13465	G -> T		EJF14_60004
13528	T -> C		EJF14_60004
13528	T -> C		EJF14_60004
13591	A -> C		EJF14_60004
13591	A -> C		EJF14_60004
13597	G -> A		EJF14_60004
13597	G -> A		EJF14_60004
13797	A -> C	S -> A	EJF14_60004
13797	A -> C	S -> A	EJF14_60004
14296	C -> G		EJF14_60004
14296	C -> G		EJF14_60004
14323	C -> T		EJF14_60004
14323	C -> T		EJF14_60004
14419	G -> A		EJF14_60004
14419	G -> A		EJF14_60004
14779	T -> C
14861	C -> G
14892	T -> G
14933	C -> T
14974	C -> T		EJF14_60005
14974	C -> T		EJF14_60005
14980	A -> C		EJF14_60005
14980	A -> C		EJF14_60005
15001	C -> T		EJF14_60005
15001	C -> T		EJF14_60005
15061	C -> T		EJF14_60005
15061	C -> T		EJF14_60005
15091	T -> C		EJF14_60005
15091	T -> C		EJF14_60005
15148	T -> C		EJF14_60005
15148	T -> C		EJF14_60005
15205	A -> T		EJF14_60005
15205	A -> T		EJF14_60005
15268	T -> C		EJF14_60005
15268	T -> C		EJF14_60005
15280	G -> T		EJF14_60005
15280	G -> T		EJF14_60005
15292	C -> T		EJF14_60005
15292	C -> T		EJF14_60005
15301	G -> A		EJF14_60005
15301	G -> A		EJF14_60005
15367	G -> C		EJF14_60005
15367	G -> C		EJF14_60005
15397	C -> G		EJF14_60005
15397	C -> G		EJF14_60005
15505	T -> C		EJF14_60005
15505	T -> C		EJF14_60005
15520	C -> T		EJF14_60005
15520	C -> T		EJF14_60005
15550	T -> C		EJF14_60005
15550	T -> C		EJF14_60005
15607	G -> C		EJF14_60005
15607	G -> C		EJF14_60005
15619	C -> T		EJF14_60005
15619	C -> T		EJF14_60005
15628	C -> T		EJF14_60005
15628	C -> T		EJF14_60005
15730	A -> G		EJF14_60005
15730	A -> G		EJF14_60005
15904	A -> G		EJF14_60005
15904	A -> G		EJF14_60005
15913	G -> A		EJF14_60005
15913	G -> A		EJF14_60005
15934	A -> G		EJF14_60005
15934	A -> G		EJF14_60005
16114	G -> A		EJF14_60005
16114	G -> A		EJF14_60005
16117	G -> A		EJF14_60005
16117	G -> A		EJF14_60005
16141	C -> G		EJF14_60005
16141	C -> G		EJF14_60005
16143	T -> A	F -> Y	EJF14_60005
16143	T -> A	F -> Y	EJF14_60005
16183	C -> T		EJF14_60005
16183	C -> T		EJF14_60005
16210	T -> C		EJF14_60005
16210	T -> C		EJF14_60005
16252	A -> G		EJF14_60005
16252	A -> G		EJF14_60005
16261	G -> C		EJF14_60005
16261	G -> C		EJF14_60005
16279	T -> C		EJF14_60005
16279	T -> C		EJF14_60005
16348	G -> A		EJF14_60005
16348	G -> A		EJF14_60005
16366	C -> T		EJF14_60005
16366	C -> T		EJF14_60005
16444	T -> C		EJF14_60005
16444	T -> C		EJF14_60005
16453	C -> G		EJF14_60005
16453	C -> G		EJF14_60005
16480	T -> C		EJF14_60005
16480	T -> C		EJF14_60005
16504	C -> T		EJF14_60005
16504	C -> T		EJF14_60005
16506	A -> G	N -> S	EJF14_60005
16506	A -> G	N -> S	EJF14_60005
16638	T -> A	F -> Y	EJF14_60005
16638	T -> A	F -> Y	EJF14_60005
16660	A -> T		EJF14_60005
16660	A -> T		EJF14_60005
16663	A -> T		EJF14_60005
16663	A -> T		EJF14_60005
16711	G -> A		EJF14_60005
16711	G -> A		EJF14_60005
16724	G -> A	D -> N	EJF14_60005
16724	G -> A	D -> N	EJF14_60005
16731	A -> G	K -> R	EJF14_60005
16731	A -> G	K -> R	EJF14_60005
16747	T -> C		EJF14_60005
16747	T -> C		EJF14_60005
16758	G -> T	R -> L	EJF14_60005
16758	G -> T	R -> L	EJF14_60005
16786	G -> A		EJF14_60005
16786	G -> A		EJF14_60005
16834	C -> T		EJF14_60005
16834	C -> T		EJF14_60005
16861	G -> A		EJF14_60005
16861	G -> A		EJF14_60005
16864	C -> T		EJF14_60005
16864	C -> T		EJF14_60005
16897	C -> G		EJF14_60005
16897	C -> G		EJF14_60005
16942	G -> A		EJF14_60005
16942	G -> A		EJF14_60005
17024	C -> T
17066	C -> T
17068	A -> C
17069	C -> T
17073	A -> C
17077	T -> A
17115	C -> G
17138	G -> C	P -> A	EJF14_60006
17138	G -> C	P -> A	EJF14_60006
17232	A -> G		EJF14_60006
17232	A -> G		EJF14_60006
17375	G -> C	P -> A	EJF14_60006
17375	G -> C	P -> A	EJF14_60006
17565	A -> G		EJF14_60006
17565	A -> G		EJF14_60006
17658	T -> C		EJF14_60006
17658	T -> C		EJF14_60006
17748	T -> C		EJF14_60006
17748	T -> C		EJF14_60006
17808	G -> T	D -> E	EJF14_60006
17808	G -> T	D -> E	EJF14_60006
17970	G -> A		EJF14_60006
17970	G -> A		EJF14_60006
17985	G -> A		EJF14_60006
17985	G -> A		EJF14_60006
18020	A -> G		EJF14_60006
18020	A -> G		EJF14_60006
18105	G -> A		EJF14_60006
18105	G -> A		EJF14_60006
18117	C -> T		EJF14_60006
18117	C -> T		EJF14_60006
18132	A -> T		EJF14_60006
18132	A -> T		EJF14_60006
18207	C -> T
18208	G -> C
18228	A -> T
18236	A -> T
18512	T -> G
18529	A -> G
18534	A -> C
18562	A -> C
18747	G -> A	L -> F	EJF14_60007
18747	G -> A		EJF14_60008
18747	G -> A		EJF14_60008
18747	G -> A	L -> F	EJF14_60007
18790	A -> G		EJF14_60007
18790	A -> G	T -> A	EJF14_60008
18790	A -> G		EJF14_60007
18790	A -> G	T -> A	EJF14_60008
19212	T -> C	T -> A	EJF14_60007
19212	T -> C		EJF14_60008
19212	T -> C		EJF14_60008
19212	T -> C	T -> A	EJF14_60007
19341	G -> C	R -> G	EJF14_60007
19341	G -> C		EJF14_60008
19341	G -> C		EJF14_60008
19341	G -> C	R -> G	EJF14_60007
19434	C -> A	G -> C	EJF14_60007
19434	C -> A		EJF14_60008
19434	C -> A		EJF14_60008
19434	C -> A	G -> C	EJF14_60007
19804	C -> A
19808	A -> G
19826	T -> C
19848	T -> C
19864	C -> T
19869	A -> G
19871	A -> C
19890	T -> G
19891	A -> G
19915	T -> C
19919	A -> C
19937	T -> C
19941	A -> G
19943	T -> C
19944	G -> A
19945	G -> A
19965	A -> G
19969	C -> A
19980	T -> A
19982	T -> A
19984	C -> A
19998	T -> C
20035	T -> C
20039	C -> T
20040	A -> G
20148	C -> G
20149	A -> T
20173	T -> A
20187	A -> C
20196	C -> T
20273	G -> A
20274	A -> T
20288	C -> T
20290	A -> G
20308	C -> G
20330	C -> A
20335	G -> A
20364	T -> C
20372	G -> C
20381	G -> A
20388	T -> G
20401	A -> G
20406	C -> T
20409	A -> G
20427	G -> T
20429	C -> T
20435	T -> C
20445	A -> C
20482	C -> G
20527	G -> A		EJF14_60009
20527	G -> A		EJF14_60009
20599	A -> G		EJF14_60009
20599	A -> G		EJF14_60009
20602	A -> C		EJF14_60009
20602	A -> C		EJF14_60009
20605	T -> A		EJF14_60009
20605	T -> A		EJF14_60009
20668	A -> G		EJF14_60009
20668	A -> G		EJF14_60009
20677	C -> A		EJF14_60009
20677	C -> A		EJF14_60009
20728	C -> G		EJF14_60009
20728	C -> G		EJF14_60009
20761	G -> T		EJF14_60009
20761	G -> T		EJF14_60009
20899	A -> G		EJF14_60009
20899	A -> G		EJF14_60009
20920	C -> A		EJF14_60009
20920	C -> A		EJF14_60009
21037	C -> A		EJF14_60009
21037	C -> A		EJF14_60009
21064	A -> G		EJF14_60009
21064	A -> G		EJF14_60009
21070	A -> G		EJF14_60009
21070	A -> G		EJF14_60009
21133	T -> C		EJF14_60009
21133	T -> C		EJF14_60009
21151	G -> C		EJF14_60009
21151	G -> C		EJF14_60009
21160	C -> A		EJF14_60009
21160	C -> A		EJF14_60009
21232	C -> G		EJF14_60009
21232	C -> G		EJF14_60009
21322	T -> C		EJF14_60009
21322	T -> C		EJF14_60009
21448	C -> T		EJF14_60009
21448	C -> T		EJF14_60009
21472	C -> T		EJF14_60009
21472	C -> T		EJF14_60009
21652	G -> A		EJF14_60009
21652	G -> A		EJF14_60009
21691	C -> T		EJF14_60009
21691	C -> T		EJF14_60009
21733	T -> C		EJF14_60009
21733	T -> C		EJF14_60009
21820	A -> G		EJF14_60009
21820	A -> G		EJF14_60009
21850	T -> C		EJF14_60009
21850	T -> C		EJF14_60009
21868	T -> A		EJF14_60009
21868	T -> A		EJF14_60009
21883	G -> A		EJF14_60009
21883	G -> A		EJF14_60009
22024	A -> G		EJF14_60009
22024	A -> G		EJF14_60009
22044	G -> C	Q -> E	EJF14_60009
22044	G -> C	Q -> E	EJF14_60009
22210	T -> C		EJF14_60009
22210	T -> C		EJF14_60009
22267	G -> A		EJF14_60009
22267	G -> A		EJF14_60009
22297	C -> T		EJF14_60009
22297	C -> T		EJF14_60009
22439	T -> C	N -> S	EJF14_60009
22439	T -> C	N -> S	EJF14_60009
22451	T -> C	N -> S	EJF14_60009
22451	T -> C	N -> S	EJF14_60009
22465	C -> T		EJF14_60009
22465	C -> T		EJF14_60009
22487	A -> T	F -> Y	EJF14_60009
22487	A -> T	F -> Y	EJF14_60009
22558	G -> A		EJF14_60009
22558	G -> A		EJF14_60009
22678	T -> C		EJF14_60009
22678	T -> C		EJF14_60009
22729	A -> G		EJF14_60009
22729	A -> G		EJF14_60009
22753	T -> C		EJF14_60009
22753	T -> C		EJF14_60009
22912	G -> A		EJF14_60009
22912	G -> A		EJF14_60009
23065	G -> T		EJF14_60009
23065	G -> T		EJF14_60009
23072	C -> T	S -> N	EJF14_60009
23072	C -> T	S -> N	EJF14_60009
23074	T -> G		EJF14_60009
23074	T -> G		EJF14_60009
23077	A -> G		EJF14_60009
23077	A -> G		EJF14_60009
23080	T -> C		EJF14_60009
23080	T -> C		EJF14_60009
23176	A -> G		EJF14_60009
23176	A -> G		EJF14_60009
23290	A -> G		EJF14_60009
23290	A -> G		EJF14_60009
23353	C -> T		EJF14_60009
23353	C -> T		EJF14_60009
23359	C -> A		EJF14_60009
23359	C -> A		EJF14_60009
23374	A -> G		EJF14_60009
23374	A -> G		EJF14_60009
23440	T -> G		EJF14_60009
23440	T -> G		EJF14_60009
23518	G -> A		EJF14_60009
23518	G -> A		EJF14_60009
23692	A -> G		EJF14_60009
23692	A -> G		EJF14_60009
23701	A -> C		EJF14_60009
23701	A -> C		EJF14_60009
23767	A -> G		EJF14_60009
23767	A -> G		EJF14_60009
23848	A -> G		EJF14_60009
23848	A -> G		EJF14_60009
23887	C -> T		EJF14_60009
23887	C -> T		EJF14_60009
23892	A -> C	S -> A	EJF14_60009
23892	A -> C	S -> A	EJF14_60009
23899	A -> G		EJF14_60009
23899	A -> G		EJF14_60009
23906	G -> A	A -> V	EJF14_60009
23906	G -> A	A -> V	EJF14_60009
23953	A -> C		EJF14_60009
23953	A -> C		EJF14_60009
23956	G -> A		EJF14_60009
23956	G -> A		EJF14_60009
23991	T -> C	N -> D	EJF14_60009
23991	T -> C	N -> D	EJF14_60009
24019	A -> G		EJF14_60009
24019	A -> G		EJF14_60009
24022	A -> G		EJF14_60009
24022	A -> G		EJF14_60009
24055	G -> A		EJF14_60009
24055	G -> A		EJF14_60009
24154	G -> C		EJF14_60009
24154	G -> C		EJF14_60009
24184	A -> G		EJF14_60009
24184	A -> G		EJF14_60009
24340	C -> T
24397	T -> G
24449	G -> A
24471	A -> G
24491	G -> A
24492	A -> G
24503	A -> T
24634	T -> A
24684	T -> C
24732	T -> G
24740	G -> C
24746	A -> C
24747	A -> G
24748	A -> G
24751	A -> G
24754	T -> G
24757	T -> C
24760	C -> T
24762	T -> C
24776	C -> A
24778	T -> G
24784	G -> C
24802	C -> T
24803	A -> T
24814	C -> T
24816	A -> T
24839	C -> T
24863	A -> T
24886	A -> C
24909	T -> G
24947	G -> A		EJF14_60010
24947	G -> A		EJF14_60010
25000	C -> T	E -> K	EJF14_60010
25000	C -> T	E -> K	EJF14_60010
25003	C -> T	G -> S	EJF14_60010
25003	C -> T	G -> S	EJF14_60010
25019	T -> C		EJF14_60010
25019	T -> C		EJF14_60010
25058	G -> A		EJF14_60010
25058	G -> A		EJF14_60010
25085	G -> A		EJF14_60010
25085	G -> A		EJF14_60010
25097	A -> G		EJF14_60010
25097	A -> G		EJF14_60010
25172	C -> G		EJF14_60010
25172	C -> G		EJF14_60010
25199	T -> C		EJF14_60010
25199	T -> C		EJF14_60010
25244	A -> C		EJF14_60010
25244	A -> C		EJF14_60010
25250	A -> G		EJF14_60010
25250	A -> G		EJF14_60010
25405	C -> T	D -> N	EJF14_60010
25405	C -> T	D -> N	EJF14_60010
25427	G -> C		EJF14_60010
25427	G -> C		EJF14_60010
25463	A -> G		EJF14_60010
25463	A -> G		EJF14_60010
25472	A -> G		EJF14_60010
25472	A -> G		EJF14_60010
25577	A -> T		EJF14_60010
25577	A -> T		EJF14_60010
25743	T -> G
25831	C -> G
25838	G -> A
25840	A -> C
25932	C -> T
25935	G -> A
25962	T -> C
26037	C -> G		EJF14_60011
26037	C -> G		EJF14_60011
26067	T -> C		EJF14_60011
26067	T -> C		EJF14_60011
26163	T -> C		EJF14_60011
26163	T -> C		EJF14_60011
26256	A -> G		EJF14_60011
26256	A -> G		EJF14_60011
26349	A -> G		EJF14_60011
26349	A -> G		EJF14_60011
26469	T -> G		EJF14_60011
26469	T -> G		EJF14_60011
26487	G -> A		EJF14_60011
26487	G -> A		EJF14_60011
26523	G -> A		EJF14_60011
26523	G -> A		EJF14_60011
26529	A -> C		EJF14_60011
26529	A -> C		EJF14_60011
26574	A -> G		EJF14_60011
26574	A -> G		EJF14_60011
26607	G -> A		EJF14_60011
26607	G -> A		EJF14_60011
26679	T -> G		EJF14_60011
26679	T -> G		EJF14_60011
26745	A -> G		EJF14_60011
26745	A -> G		EJF14_60011
26778	T -> C		EJF14_60011
26778	T -> C		EJF14_60011
26811	G -> A		EJF14_60011
26811	G -> A		EJF14_60011
26862	T -> C		EJF14_60011
26862	T -> C		EJF14_60011
26895	C -> G		EJF14_60011
26895	C -> G		EJF14_60011
26901	A -> G		EJF14_60011
26901	A -> G		EJF14_60011
26955	A -> C		EJF14_60011
26955	A -> C		EJF14_60011
26958	T -> G		EJF14_60011
26958	T -> G		EJF14_60011
27105	T -> G		EJF14_60011
27105	T -> G		EJF14_60011
27108	C -> T		EJF14_60011
27108	C -> T		EJF14_60011
27225	T -> A		EJF14_60011
27225	T -> A		EJF14_60011
27237	C -> G		EJF14_60011
27237	C -> G		EJF14_60011
27240	G -> A		EJF14_60011
27240	G -> A		EJF14_60011
27258	A -> G		EJF14_60011
27258	A -> G		EJF14_60011
27264	A -> C		EJF14_60011
27264	A -> C		EJF14_60011
27267	T -> G		EJF14_60011
27267	T -> G		EJF14_60011
27276	A -> G		EJF14_60011
27276	A -> G		EJF14_60011
27410	T -> A	I -> L	EJF14_60011
27410	T -> A	I -> L	EJF14_60011
27614	A -> G
27756	A -> C	S -> A	EJF14_60012
27756	A -> C	S -> A	EJF14_60012
27832	A -> T		EJF14_60012
27832	A -> T		EJF14_60012
28030	C -> G		EJF14_60012
28030	C -> G		EJF14_60012
28072	A -> G		EJF14_60012
28072	A -> G		EJF14_60012
28123	G -> A		EJF14_60012
28123	G -> A		EJF14_60012
28178	T -> A	E -> V	EJF14_60012
28178	T -> A	E -> V	EJF14_60012
28225	C -> T		EJF14_60012
28225	C -> T		EJF14_60012
28261	G -> A		EJF14_60012
28261	G -> A		EJF14_60012
28348	T -> C		EJF14_60012
28348	T -> C		EJF14_60012
28432	C -> T		EJF14_60012
28432	C -> T		EJF14_60012
28438	G -> A		EJF14_60012
28438	G -> A		EJF14_60012
28447	A -> T		EJF14_60012
28447	A -> T		EJF14_60012
28456	A -> G		EJF14_60012
28456	A -> G		EJF14_60012
28498	G -> A		EJF14_60012
28498	G -> A		EJF14_60012
28567	A -> T		EJF14_60012
28567	A -> T		EJF14_60012
28597	A -> G		EJF14_60012
28597	A -> G		EJF14_60012
28894	C -> T		EJF14_60012
28894	C -> T		EJF14_60012
28924	T -> G		EJF14_60012
28924	T -> G		EJF14_60012
28939	A -> T		EJF14_60012
28939	A -> T		EJF14_60012
28978	T -> G		EJF14_60012
28978	T -> G		EJF14_60012
29029	C -> T		EJF14_60012
29029	C -> T		EJF14_60012
29122	C -> A	E -> D	EJF14_60012
29122	C -> A	E -> D	EJF14_60012
29125	G -> T		EJF14_60012
29125	G -> T		EJF14_60012
29128	G -> A		EJF14_60012
29128	G -> A		EJF14_60012
29134	G -> C		EJF14_60012
29134	G -> C		EJF14_60012
29239	C -> G		EJF14_60012
29239	C -> G		EJF14_60012
29266	A -> G		EJF14_60012
29266	A -> G		EJF14_60012
29314	G -> A		EJF14_60012
29314	G -> A		EJF14_60012
29320	C -> T		EJF14_60012
29320	C -> T		EJF14_60012
29323	G -> A		EJF14_60012
29323	G -> A		EJF14_60012
29335	T -> A		EJF14_60012
29335	T -> A		EJF14_60012
29338	A -> T		EJF14_60012
29338	A -> T		EJF14_60012
29343	C -> T	A -> T	EJF14_60012
29343	C -> T	A -> T	EJF14_60012
29386	C -> G		EJF14_60012
29386	C -> G		EJF14_60012
29416	C -> T		EJF14_60012
29416	C -> T		EJF14_60012
29476	A -> G		EJF14_60012
29476	A -> G		EJF14_60012
29639	G -> A
29662	G -> A
29672	A -> G
29697	C -> A
29842	T -> C
29878	A -> G
29886	T -> C
29890	G -> A
29911	C -> T
29924	A -> G
29925	T -> A
29926	T -> A
29944	T -> C
29953	G -> A
29957	G -> A
29959	G -> A
29960	C -> G
29969	C -> T
29973	G -> C
29979	A -> G
30004	T -> G
30012	A -> G
30014	A -> T
30016	T -> A
30037	G -> A
30041	G -> T
30042	T -> A
30044	T -> C
30061	T -> C
30071	C -> A
30178	G -> A		EJF14_60013
30178	G -> A		EJF14_60013
30265	G -> A		EJF14_60013
30265	G -> A		EJF14_60013
30295	G -> A		EJF14_60013
30295	G -> A		EJF14_60013
30441	T -> C	T -> A	EJF14_60013
30441	T -> C	T -> A	EJF14_60013
30445	C -> A		EJF14_60013
30445	C -> A		EJF14_60013
30508	G -> A		EJF14_60013
30508	G -> A		EJF14_60013
30523	C -> T		EJF14_60013
30523	C -> T		EJF14_60013
30532	A -> G		EJF14_60013
30532	A -> G		EJF14_60013
30579	C -> T	V -> I	EJF14_60013
30579	C -> T	V -> I	EJF14_60013
30589	C -> T		EJF14_60013
30589	C -> T		EJF14_60013
30694	G -> A		EJF14_60013
30694	G -> A		EJF14_60013
30703	A -> G		EJF14_60013
30703	A -> G		EJF14_60013
30724	T -> C		EJF14_60013
30724	T -> C		EJF14_60013
30766	G -> A		EJF14_60013
30766	G -> A		EJF14_60013
30798	C -> T	A -> T	EJF14_60013
30798	C -> T	A -> T	EJF14_60013
30802	G -> A		EJF14_60013
30802	G -> A		EJF14_60013
30805	T -> A		EJF14_60013
30805	T -> A		EJF14_60013
30853	A -> G		EJF14_60013
30853	A -> G		EJF14_60013
30865	A -> C		EJF14_60013
30865	A -> C		EJF14_60013
30895	C -> T		EJF14_60013
30895	C -> T		EJF14_60013
30923	C -> T
30925	G -> T
31055	C -> T
31057	G -> C
31093	A -> T
31113	T -> C
31117	A -> G
31205	G -> A
31228	T -> C		EJF14_60014
31228	T -> C		EJF14_60014
31255	A -> G		EJF14_60014
31255	A -> G		EJF14_60014
31363	T -> C		EJF14_60014
31363	T -> C		EJF14_60014
31423	A -> G		EJF14_60014
31423	A -> G		EJF14_60014
31450	G -> A		EJF14_60014
31450	G -> A		EJF14_60014
31528	A -> T		EJF14_60014
31528	A -> T		EJF14_60014
31603	G -> A		EJF14_60014
31603	G -> A		EJF14_60014
31645	G -> A		EJF14_60014
31645	G -> A		EJF14_60014
31657	C -> T		EJF14_60014
31657	C -> T		EJF14_60014
31672	A -> T		EJF14_60014
31672	A -> T		EJF14_60014
31675	G -> C		EJF14_60014
31675	G -> C		EJF14_60014
31771	A -> G		EJF14_60014
31771	A -> G		EJF14_60014
31792	A -> G		EJF14_60014
31792	A -> G		EJF14_60014
31819	T -> A		EJF14_60014
31819	T -> A		EJF14_60014
31831	C -> G		EJF14_60014
31831	C -> G		EJF14_60014
31888	A -> G		EJF14_60014
31888	A -> G		EJF14_60014
32017	T -> C		EJF14_60014
32017	T -> C		EJF14_60014
32089	T -> C		EJF14_60014
32089	T -> C		EJF14_60014
32176	C -> A		EJF14_60014
32176	C -> A		EJF14_60014
32179	G -> A		EJF14_60014
32179	G -> A		EJF14_60014
32191	C -> T		EJF14_60014
32191	C -> T		EJF14_60014
32224	T -> C		EJF14_60014
32224	T -> C		EJF14_60014
32257	G -> A		EJF14_60014
32257	G -> A		EJF14_60014
32347	G -> T		EJF14_60014
32347	G -> T		EJF14_60014
32365	A -> G		EJF14_60014
32365	A -> G		EJF14_60014
32380	G -> A		EJF14_60014
32380	G -> A		EJF14_60014
32383	A -> T		EJF14_60014
32383	A -> T		EJF14_60014
32596	G -> A		EJF14_60014
32596	G -> A		EJF14_60014
32617	G -> C		EJF14_60014
32617	G -> C		EJF14_60014
32646	C -> T	A -> T	EJF14_60014
32646	C -> T	A -> T	EJF14_60014
32662	T -> C		EJF14_60014
32662	T -> C		EJF14_60014
32680	T -> C		EJF14_60014
32680	T -> C		EJF14_60014
32698	G -> T	S -> R	EJF14_60014
32698	G -> T	S -> R	EJF14_60014
32790	C -> T	A -> T	EJF14_60014
32790	C -> T	A -> T	EJF14_60014
32846	G -> A	A -> V	EJF14_60014
32846	G -> A	A -> V	EJF14_60014
32937	C -> T
33133	C -> T
33154	G -> A
33403	T -> A
33404	A -> T
33504	A -> G		EJF14_60015
33504	A -> G		EJF14_60015
33522	G -> A		EJF14_60015
33522	G -> A		EJF14_60015
33549	G -> A		EJF14_60015
33549	G -> A		EJF14_60015
33600	T -> C		EJF14_60015
33600	T -> C		EJF14_60015
33732	G -> T		EJF14_60015
33732	G -> T		EJF14_60015
33735	T -> C		EJF14_60015
33735	T -> C		EJF14_60015
33816	C -> T		EJF14_60015
33816	C -> T		EJF14_60015
33834	G -> C		EJF14_60015
33834	G -> C		EJF14_60015
33840	T -> C		EJF14_60015
33840	T -> C		EJF14_60015
33861	A -> G		EJF14_60015
33861	A -> G		EJF14_60015
33864	T -> G		EJF14_60015
33864	T -> G		EJF14_60015
33921	T -> A		EJF14_60015
33921	T -> A		EJF14_60015
34068	T -> C		EJF14_60015
34068	T -> C		EJF14_60015
34077	A -> G		EJF14_60015
34077	A -> G		EJF14_60015
34115	A -> T	F -> I	EJF14_60015
34115	A -> T	F -> I	EJF14_60015
34206	C -> T		EJF14_60015
34206	C -> T		EJF14_60015
34212	A -> G		EJF14_60015
34212	A -> G		EJF14_60015
34260	T -> C		EJF14_60015
34260	T -> C		EJF14_60015
34796	A -> T
34798	T -> A
34807	A -> T
34847	T -> G
34881	T -> G
34889	A -> G
34899	G -> A
34911	C -> T
34942	T -> C
34954	G -> T
34968	A -> G
34970	T -> C
34988	A -> C
34995	A -> G
35007	T -> C
35023	T -> C
35026	A -> T
35034	A -> C
35071	A -> T
35088	T -> C
35094	A -> C
35095	G -> C
35100	G -> A
35147	G -> A
35206	A -> G
35311	A -> G
35381	T -> A
35382	A -> T
35451	T -> C	F -> L	EJF14_60016
35451	T -> C	F -> L	EJF14_60016
35562	A -> G	I -> V	EJF14_60016
35562	A -> G		EJF14_60017
35562	A -> G		EJF14_60017
35562	A -> G	I -> V	EJF14_60016
35721	C -> T	S -> L	EJF14_60016
35721	C -> T		EJF14_60017
35721	C -> T		EJF14_60017
35721	C -> T	S -> L	EJF14_60016
35727	G -> A	G -> S	EJF14_60016
35727	G -> A		EJF14_60017
35727	G -> A		EJF14_60017
35727	G -> A	G -> S	EJF14_60016
35859	T -> C	S -> P	EJF14_60016
35859	T -> C		EJF14_60017
35859	T -> C		EJF14_60017
35859	T -> C	S -> P	EJF14_60016
35871	A -> G	T -> A	EJF14_60016
35871	A -> G		EJF14_60017
35871	A -> G		EJF14_60017
35871	A -> G	T -> A	EJF14_60016
36066	T -> C	W -> R	EJF14_60016
36066	T -> C		EJF14_60017
36066	T -> C		EJF14_60017
36066	T -> C	W -> R	EJF14_60016
36075	A -> C	S -> R	EJF14_60016
36075	A -> C		EJF14_60017
36075	A -> C		EJF14_60017
36075	A -> C	S -> R	EJF14_60016
36084	G -> A	V -> I	EJF14_60016
36084	G -> A		EJF14_60017
36084	G -> A		EJF14_60017
36084	G -> A	V -> I	EJF14_60016
36159	C -> A	H -> N	EJF14_60016
36159	C -> A		EJF14_60017
36159	C -> A		EJF14_60017
36159	C -> A	H -> N	EJF14_60016
36198	A -> G	N -> D	EJF14_60016
36198	A -> G		EJF14_60017
36198	A -> G		EJF14_60017
36198	A -> G	N -> D	EJF14_60016
36267	T -> C		EJF14_60016
36267	T -> C		EJF14_60017
36267	T -> C		EJF14_60017
36267	T -> C		EJF14_60016
36486	G -> A
36487	A -> G
36621	T -> C
36711	A -> C
36727	C -> T
36729	A -> G
36733	G -> C
36741	G -> A
36746	A -> G
36771	T -> C
36808	G -> A
36822	T -> C
36826	C -> T
36854	C -> T
36862	T -> C
36872	T -> G
36883	C -> A
36888	C -> T
36898	T -> A
36899	G -> T
36904	G -> A
36905	C -> T
36910	T -> G
36920	C -> T
36962	T -> C
36964	C -> A
36981	G -> T
37012	C -> T
37058	A -> G
37060	A -> C
37071	A -> G
37073	C -> T
37079	C -> A
37081	G -> T
37087	T -> C
37102	G -> A
37104	C -> A
37113	T -> G
37114	A -> G
37125	G -> T
37139	T -> C
37142	C -> T
37149	G -> A
37167	G -> A
37175	A -> G
37179	A -> G
37180	G -> A
37183	C -> T
37189	T -> C
37192	A -> C
37197	A -> G
37199	A -> C
37204	C -> T
37206	A -> G
37214	G -> A
37277	C -> T
37326	A -> T
37334	G -> A
37345	A -> G
37348	T -> A
37372	T -> G
37376	T -> A
37389	C -> T
37391	G -> A
37392	C -> A
37399	C -> G
37402	T -> C
37456	G -> A
37469	C -> A
37477	T -> A
37479	A -> T
37485	G -> C
37505	T -> A
37553	T -> C
37554	C -> A
37557	C -> G
37611	A -> G
37612	A -> G
37627	T -> C
37668	A -> G
37735	C -> T
37746	A -> T
37751	G -> T
37753	C -> A
37754	C -> T
37762	T -> C
37764	G -> C
37767	A -> C
37777	T -> A
37778	C -> T
37796	A -> T
37827	A -> T
37838	A -> G
37947	G -> T	S -> I	EJF14_60018
37947	G -> T	S -> I	EJF14_60018
38002	A -> G		EJF14_60018
38002	A -> G		EJF14_60018
38068	C -> T		EJF14_60018
38068	C -> T		EJF14_60018
38116	T -> C		EJF14_60018
38116	T -> C		EJF14_60018
38133	A -> G	N -> S	EJF14_60018
38133	A -> G	N -> S	EJF14_60018
38164	T -> C		EJF14_60018
38164	T -> C		EJF14_60018
38182	C -> T		EJF14_60018
38182	C -> T		EJF14_60018
38209	T -> C		EJF14_60018
38209	T -> C		EJF14_60018
38363	T -> G	Y -> D	EJF14_60018
38363	T -> G	Y -> D	EJF14_60018
38392	G -> T		EJF14_60018
38392	G -> T		EJF14_60018
38401	G -> T		EJF14_60018
38401	G -> T		EJF14_60018
38466	A -> C	D -> A	EJF14_60018
38466	A -> C	D -> A	EJF14_60018
38485	A -> G		EJF14_60018
38485	A -> G		EJF14_60018
38495	G -> A	A -> T	EJF14_60018
38495	G -> A	A -> T	EJF14_60018
38504	A -> G	T -> A	EJF14_60018
38504	A -> G	T -> A	EJF14_60018
38539	C -> T		EJF14_60018
38539	C -> T		EJF14_60018
38542	C -> A		EJF14_60018
38542	C -> A		EJF14_60018
38677	T -> C		EJF14_60018
38677	T -> C		EJF14_60018
38682	A -> G	N -> S	EJF14_60018
38682	A -> G	N -> S	EJF14_60018
38699	C -> A	S -> M	EJF14_60018
38699	C -> A	S -> M	EJF14_60018
38791	C -> T		EJF14_60018
38791	C -> T		EJF14_60018
38801	A -> G	I -> V	EJF14_60018
38801	A -> G	I -> V	EJF14_60018
38887	T -> C		EJF14_60018
38887	T -> C		EJF14_60018
38971	C -> T		EJF14_60018
38971	C -> T		EJF14_60018
38983	G -> A		EJF14_60018
38983	G -> A		EJF14_60018
39033	T -> C	V -> A	EJF14_60018
39033	T -> C	V -> A	EJF14_60018
39181	T -> C		EJF14_60018
39181	T -> C		EJF14_60018
39242	T -> G	S -> A	EJF14_60018
39242	T -> G	S -> A	EJF14_60018
39325	G -> T		EJF14_60018
39325	G -> T		EJF14_60018
39412	C -> T		EJF14_60018
39412	C -> T		EJF14_60018
39434	G -> A	G -> S	EJF14_60018
39434	G -> A	G -> S	EJF14_60018
39580	G -> A		EJF14_60018
39580	G -> A		EJF14_60018
39592	T -> A	H -> Q	EJF14_60018
39592	T -> A	H -> Q	EJF14_60018
39711	G -> A	G -> D	EJF14_60018
39711	G -> A	G -> D	EJF14_60018
39756	C -> T	A -> V	EJF14_60018
39756	C -> T	A -> V	EJF14_60018
39769	G -> A		EJF14_60018
39769	G -> A		EJF14_60018
39778	G -> A		EJF14_60018
39778	G -> A		EJF14_60018
39793	T -> C		EJF14_60018
39793	T -> C		EJF14_60018
39837	G -> A	G -> E	EJF14_60018
39837	G -> A	G -> E	EJF14_60018
39859	C -> T		EJF14_60018
39859	C -> T		EJF14_60018
39910	T -> C		EJF14_60018
39910	T -> C		EJF14_60018
40258	G -> A		EJF14_60018
40258	G -> A		EJF14_60018
40276	G -> A		EJF14_60018
40276	G -> A		EJF14_60018
40304	T -> A	S -> T	EJF14_60018
40304	T -> A	S -> T	EJF14_60018
40433	G -> A	E -> K	EJF14_60018
40433	G -> A	E -> K	EJF14_60018
40465	G -> T		EJF14_60018
40465	G -> T		EJF14_60018
40486	T -> G		EJF14_60018
40486	T -> G		EJF14_60018
40490	G -> A	V -> I	EJF14_60018
40490	G -> A	V -> I	EJF14_60018
40537	C -> A	D -> E	EJF14_60018
40537	C -> A	D -> E	EJF14_60018
40593	A -> G	N -> S	EJF14_60018
40593	A -> G	N -> S	EJF14_60018
40645	A -> G		EJF14_60018
40645	A -> G		EJF14_60018
40666	G -> A		EJF14_60018
40666	G -> A		EJF14_60018
40702	G -> A		EJF14_60018
40702	G -> A		EJF14_60018
40801	A -> T
40803	C -> A
40828	A -> G
40856	C -> T
40911	T -> C
40986	C -> G
40988	T -> A
40990	C -> A
40997	A -> G
41005	T -> A
41242	G -> A		EJF14_60019
41242	G -> A		EJF14_60019
41353	A -> G		EJF14_60019
41353	A -> G		EJF14_60019
41398	A -> T		EJF14_60019
41398	A -> T		EJF14_60019
41434	G -> T		EJF14_60019
41434	G -> T		EJF14_60019
41455	T -> G		EJF14_60019
41455	T -> G		EJF14_60019
41530	G -> T		EJF14_60019
41530	G -> T		EJF14_60019
41545	G -> A		EJF14_60019
41545	G -> A		EJF14_60019
41589	T -> A	I -> L	EJF14_60019
41589	T -> A	I -> L	EJF14_60019
41632	C -> T		EJF14_60019
41632	C -> T		EJF14_60019
41635	G -> A		EJF14_60019
41635	G -> A		EJF14_60019
41650	G -> A		EJF14_60019
41650	G -> A		EJF14_60019
41722	G -> A		EJF14_60019
41722	G -> A		EJF14_60019
41773	C -> T		EJF14_60019
41773	C -> T		EJF14_60019
41788	A -> G		EJF14_60019
41788	A -> G		EJF14_60019
41803	C -> A	E -> D	EJF14_60019
41803	C -> A	E -> D	EJF14_60019
41812	T -> C		EJF14_60019
41812	T -> C		EJF14_60019
42286	G -> A		EJF14_60019
42286	G -> A		EJF14_60019
42418	A -> G
42464	A -> C
42487	A -> T
42498	T -> G
42527	G -> C
42534	T -> C
42539	C -> T
42581	T -> A
42596	C -> G
42603	A -> T
42611	T -> G
42624	C -> T
42626	G -> A
42628	A -> T
42640	G -> A
42648	C -> G
42655	T -> C
42658	T -> C
42675	A -> G
42677	A -> G
42679	A -> G
42694	A -> T
42704	G -> A
42731	A -> G
42738	G -> A
42749	A -> T
42767	T -> C
42784	G -> C
42803	T -> C
42808	A -> G
42819	G -> C
42830	T -> G
42836	G -> A
42882	G -> A
42901	T -> C
42930	T -> C
42946	A -> C
42965	A -> G
42990	A -> C
43092	C -> G	S -> T	EJF14_60020
43092	C -> G	S -> T	EJF14_60020
43094	A -> C	N -> K	EJF14_60020
43094	A -> C	N -> K	EJF14_60020
43130	C -> G	L -> F	EJF14_60020
43130	C -> G	L -> F	EJF14_60020
43148	C -> T		EJF14_60020
43148	C -> T		EJF14_60020
43160	G -> A		EJF14_60020
43160	G -> A		EJF14_60020
43187	G -> A		EJF14_60020
43187	G -> A		EJF14_60020
43217	A -> T		EJF14_60020
43217	A -> T		EJF14_60020
43256	C -> T		EJF14_60020
43256	C -> T		EJF14_60020
43337	T -> C		EJF14_60020
43337	T -> C		EJF14_60020
43373	G -> A		EJF14_60020
43373	G -> A		EJF14_60020
43376	C -> T		EJF14_60020
43376	C -> T		EJF14_60020
43441	A -> G	F -> L	EJF14_60020
43441	A -> G	F -> L	EJF14_60020
43535	C -> T		EJF14_60020
43535	C -> T		EJF14_60020
43538	G -> A		EJF14_60020
43538	G -> A		EJF14_60020
43589	A -> C		EJF14_60020
43589	A -> C		EJF14_60020
43709	A -> G		EJF14_60020
43709	A -> G		EJF14_60020
43718	A -> G		EJF14_60020
43718	A -> G		EJF14_60020
43739	G -> A		EJF14_60020
43739	G -> A		EJF14_60020
43811	G -> A		EJF14_60020
43811	G -> A		EJF14_60020
43877	A -> G		EJF14_60020
43877	A -> G		EJF14_60020
43907	C -> T		EJF14_60020
43907	C -> T		EJF14_60020
43961	A -> G		EJF14_60020
43961	A -> G		EJF14_60020
43967	A -> G		EJF14_60020
43967	A -> G		EJF14_60020
43994	A -> G		EJF14_60020
43994	A -> G		EJF14_60020
44048	A -> G		EJF14_60020
44048	A -> G		EJF14_60020
44051	G -> T		EJF14_60020
44051	G -> T		EJF14_60020
44054	C -> G		EJF14_60020
44054	C -> G		EJF14_60020
44075	C -> G		EJF14_60020
44075	C -> G		EJF14_60020
44111	G -> C		EJF14_60020
44111	G -> C		EJF14_60020
44132	G -> C		EJF14_60020
44132	G -> C		EJF14_60020
44147	G -> A		EJF14_60020
44147	G -> A		EJF14_60020
44240	C -> G		EJF14_60020
44240	C -> G		EJF14_60020
44261	G -> T		EJF14_60020
44261	G -> T		EJF14_60020
44294	A -> G		EJF14_60020
44294	A -> G		EJF14_60020
44309	G -> A		EJF14_60020
44309	G -> A		EJF14_60020
44597	C -> T
44624	G -> A
44645	T -> C
44653	A -> G
44670	A -> T
44683	G -> A
44717	T -> C
44720	T -> C
44722	G -> A
44751	T -> A
44760	A -> T
44765	C -> T
44780	A -> G
44786	C -> T
44797	A -> G
44802	T -> A
44806	A -> G
44818	G -> A
44821	T -> C
44829	T -> C
44838	G -> A
44845	A -> G
44846	T -> G
44855	T -> C
44869	T -> A
44870	T -> C
44891	T -> A
44900	G -> T
44951	G -> T
44963	T -> G
45043	T -> C
45081	T -> A
45093	A -> T
45194	G -> T		EJF14_60021
45194	G -> T		EJF14_60021
45199	C -> T	A -> T	EJF14_60021
45199	C -> T	A -> T	EJF14_60021
45209	T -> C		EJF14_60021
45209	T -> C		EJF14_60021
45257	A -> G		EJF14_60021
45257	A -> G		EJF14_60021
45272	C -> T		EJF14_60021
45272	C -> T		EJF14_60021
45284	T -> C		EJF14_60021
45284	T -> C		EJF14_60021
45350	C -> G		EJF14_60021
45350	C -> G		EJF14_60021
45378	T -> A	K -> I	EJF14_60021
45378	T -> A	K -> I	EJF14_60021
45395	G -> T		EJF14_60021
45395	G -> T		EJF14_60021
45412	C -> T	A -> T	EJF14_60021
45412	C -> T	A -> T	EJF14_60021
45430	T -> G	N -> H	EJF14_60021
45430	T -> G	N -> H	EJF14_60021
45443	G -> C		EJF14_60021
45443	G -> C		EJF14_60021
45524	G -> A		EJF14_60021
45524	G -> A		EJF14_60021
45563	C -> T		EJF14_60021
45563	C -> T		EJF14_60021
45632	A -> G		EJF14_60021
45632	A -> G		EJF14_60021
45974	A -> G		EJF14_60021
45974	A -> G		EJF14_60021
45998	C -> T		EJF14_60021
45998	C -> T		EJF14_60021
46019	T -> C		EJF14_60021
46019	T -> C		EJF14_60021
46028	T -> A		EJF14_60021
46028	T -> A		EJF14_60021
46420	T -> C		EJF14_60022
46420	T -> C		EJF14_60022
46462	T -> C		EJF14_60022
46462	T -> C		EJF14_60022
46531	A -> G		EJF14_60022
46531	A -> G		EJF14_60022
46741	T -> G		EJF14_60022
46741	T -> G		EJF14_60022
46789	C -> T		EJF14_60022
46789	C -> T		EJF14_60022
46921	C -> G		EJF14_60022
46921	C -> G		EJF14_60022
46960	G -> A		EJF14_60022
46960	G -> A		EJF14_60022
47005	A -> T	K -> N	EJF14_60022
47005	A -> T	K -> N	EJF14_60022
47080	T -> C		EJF14_60022
47080	T -> C		EJF14_60022
47083	G -> A		EJF14_60022
47083	G -> A		EJF14_60022
47101	T -> G		EJF14_60022
47101	T -> G		EJF14_60022
47146	T -> C		EJF14_60022
47146	T -> C		EJF14_60022
47194	T -> A		EJF14_60022
47194	T -> A		EJF14_60022
47422	T -> C		EJF14_60022
47422	T -> C		EJF14_60022
47551	G -> A		EJF14_60022
47551	G -> A		EJF14_60022
47587	C -> G		EJF14_60022
47587	C -> G		EJF14_60022
47638	C -> T		EJF14_60022
47638	C -> T		EJF14_60022
47863	C -> T		EJF14_60022
47863	C -> T		EJF14_60022
48115	C -> T		EJF14_60022
48115	C -> T		EJF14_60022
48178	C -> T		EJF14_60022
48178	C -> T		EJF14_60022
48181	A -> G		EJF14_60022
48181	A -> G		EJF14_60022
48184	C -> T		EJF14_60022
48184	C -> T		EJF14_60022
48188	A -> G	T -> A	EJF14_60022
48188	A -> G	T -> A	EJF14_60022
48196	C -> T		EJF14_60022
48196	C -> T		EJF14_60022
48199	T -> C		EJF14_60022
48199	T -> C		EJF14_60022
48274	C -> T		EJF14_60022
48274	C -> T		EJF14_60022
48286	A -> G		EJF14_60022
48286	A -> G		EJF14_60022
48298	T -> C		EJF14_60022
48298	T -> C		EJF14_60022
48401	A -> C
48407	C -> A
48423	C -> T
48432	T -> G
48438	C -> A
48457	T -> C
48471	C -> G
48497	A -> G
48501	A -> T
48522	G -> A
48527	T -> A
48528	T -> A
48543	T -> A
48550	A -> G
48555	C -> T
48557	G -> T
48568	T -> C
48579	T -> A
48584	A -> T
48588	C -> T
48589	A -> T
48605	T -> G
48606	T -> C
48619	A -> G
48631	A -> G
48634	C -> A
48637	C -> T
48640	A -> G
48668	G -> T
48687	C -> T
48693	T -> C
48697	A -> G
48705	G -> A
48706	C -> T
48707	A -> G
48708	T -> G
48709	G -> A
48730	T -> G
48735	A -> T
48737	G -> C
48774	C -> T
48797	C -> T
48805	T -> C
48811	C -> T
48813	T -> G
48816	C -> T
48818	A -> T
48822	T -> G
48825	A -> G
48833	G -> C
48904	T -> G
48906	A -> G
48913	A -> G
48960	G -> T
48962	T -> C
48963	A -> G
48994	C -> G	Q -> E	EJF14_60023
48994	C -> G	Q -> E	EJF14_60023
49197	A -> G		EJF14_60023
49197	A -> G		EJF14_60023
49200	G -> A		EJF14_60023
49200	G -> A		EJF14_60023
49228	A -> C		EJF14_60023
49228	A -> C		EJF14_60023
49239	T -> C		EJF14_60023
49239	T -> C		EJF14_60023
49254	T -> C		EJF14_60023
49254	T -> C		EJF14_60023
49326	G -> A		EJF14_60023
49326	G -> A		EJF14_60023
49331	T -> C	V -> A	EJF14_60023
49331	T -> C	V -> A	EJF14_60023
49356	T -> C		EJF14_60023
49356	T -> C		EJF14_60023
49369	G -> A
49371	A -> T
49377	C -> T
49382	T -> C
49383	T -> C
49394	A -> T
49395	T -> C
49398	T -> C
49416	G -> A
49425	A -> T
49447	C -> A
49454	C -> A
49456	C -> T
49457	A -> G
49472	G -> A
49475	C -> A
49479	A -> T
49490	A -> G
49491	C -> T
49494	G -> T
49495	A -> T
49505	T -> C
49508	T -> A
49509	C -> A
[truncated: 30,435 more rows]

## Sheet: ATCC42720  vs P1 Chr 7
Minimum	Change	Amino Acid Change	locus_tag
3	C -> T
188	T -> A
190	T -> A
214	A -> G
318	A -> C
331	G -> A
337	G -> T
355	T -> C
357	G -> C
365	T -> C
375	T -> C
377	G -> A
378	A -> G
379	C -> A
384	A -> T
388	T -> C
389	A -> G
391	T -> C
392	C -> T
394	T -> C
400	A -> G
411	T -> A
420	T -> G
427	G -> A
428	A -> T
431	C -> T
437	C -> T
440	C -> T
451	T -> A
454	C -> G
455	C -> T
467	C -> T
470	G -> C
486	A -> G
487	A -> T
488	A -> G
491	A -> C
502	A -> G
505	A -> G
516	C -> A
536	A -> C
572	G -> C
578	T -> C
607	T -> C
641	A -> G
643	A -> C
647	G -> A
656	T -> A
696	G -> A
778	T -> C
813	C -> T
836	A -> T
947	T -> C
955	A -> C
1012	T -> C
1055	T -> G
1072	T -> A
1123	C -> T
1135	T -> C
1146	C -> T
1174	G -> A
1199	G -> A		EJF14_70001
1199	G -> A		EJF14_70001
1225	T -> A	M -> L	EJF14_70001
1225	T -> A	M -> L	EJF14_70001
1265	T -> A		EJF14_70001
1265	T -> A		EJF14_70001
1271	A -> T		EJF14_70001
1271	A -> T		EJF14_70001
1278	G -> C	S -> W	EJF14_70001
1278	G -> C	S -> W	EJF14_70001
1293	C -> T	S -> N	EJF14_70001
1293	C -> T	S -> N	EJF14_70001
1316	C -> T		EJF14_70001
1316	C -> T		EJF14_70001
1327	A -> G	C -> R	EJF14_70001
1327	A -> G	C -> R	EJF14_70001
1329	C -> T	R -> Q	EJF14_70001
1329	C -> T	R -> Q	EJF14_70001
1350	G -> A	T -> I	EJF14_70001
1350	G -> A	T -> I	EJF14_70001
1352	T -> A	E -> D	EJF14_70001
1352	T -> A	E -> D	EJF14_70001
1400	G -> T		EJF14_70001
1400	G -> T		EJF14_70001
1526	A -> G		EJF14_70001
1526	A -> G		EJF14_70001
1544	G -> A		EJF14_70001
1544	G -> A		EJF14_70001
1549	G -> A	L -> F	EJF14_70001
1549	G -> A	L -> F	EJF14_70001
1584	C -> G	R -> T	EJF14_70001
1584	C -> G	R -> T	EJF14_70001
1593	C -> T	R -> K	EJF14_70001
1593	C -> T	R -> K	EJF14_70001
1602	A -> G	V -> A	EJF14_70001
1602	A -> G	V -> A	EJF14_70001
1609	A -> G	Y -> H	EJF14_70001
1609	A -> G	Y -> H	EJF14_70001
1637	T -> C	I -> M	EJF14_70001
1637	T -> C	I -> M	EJF14_70001
1700	G -> A		EJF14_70001
1700	G -> A		EJF14_70001
1739	G -> T	D -> E	EJF14_70001
1739	G -> T	D -> E	EJF14_70001
1745	A -> G		EJF14_70001
1745	A -> G		EJF14_70001
1796	A -> G		EJF14_70001
1796	A -> G		EJF14_70001
1963	T -> G	I -> L	EJF14_70001
1963	T -> G	I -> L	EJF14_70001
2009	G -> A		EJF14_70001
2009	G -> A		EJF14_70001
2015	C -> T		EJF14_70001
2015	C -> T		EJF14_70001
2072	C -> A		EJF14_70001
2072	C -> A		EJF14_70001
2129	C -> A	M -> I	EJF14_70001
2129	C -> A	M -> I	EJF14_70001
2137	T -> C	K -> E	EJF14_70001
2137	T -> C	K -> E	EJF14_70001
2172	G -> A	P -> L	EJF14_70001
2172	G -> A	P -> L	EJF14_70001
2176	C -> T	G -> R	EJF14_70001
2176	C -> T	G -> R	EJF14_70001
2183	T -> G		EJF14_70001
2183	T -> G		EJF14_70001
2187	A -> T	F -> Y	EJF14_70001
2187	A -> T	F -> Y	EJF14_70001
2196	G -> A	A -> V	EJF14_70001
2196	G -> A	A -> V	EJF14_70001
2200	G -> T	P -> T	EJF14_70001
2200	G -> T	P -> T	EJF14_70001
2203	T -> A	T -> S	EJF14_70001
2203	T -> A	T -> S	EJF14_70001
2209	A -> G	L -> S	EJF14_70001
2209	A -> G	L -> S	EJF14_70001
2234	C -> G		EJF14_70001
2234	C -> G		EJF14_70001
2242	T -> C	M -> V	EJF14_70001
2242	T -> C	M -> V	EJF14_70001
2248	C -> T	G -> S	EJF14_70001
2248	C -> T	G -> S	EJF14_70001
2260	G -> T	P -> T	EJF14_70001
2260	G -> T	P -> T	EJF14_70001
2288	T -> C		EJF14_70001
2288	T -> C		EJF14_70001
2302	G -> T	P -> T	EJF14_70001
2302	G -> T	P -> T	EJF14_70001
2313	A -> T	I -> N	EJF14_70001
2313	A -> T	I -> N	EJF14_70001
2329	A -> G
2330	C -> T
2331	T -> C
2332	T -> G
2334	A -> T
2337	T -> C
2343	T -> G
2348	G -> A
2354	G -> T
2364	C -> T
2372	T -> C
2374	A -> C
2380	T -> C
2383	A -> G
2386	G -> T
2565	T -> C
2567	T -> C
2568	T -> A
2826	T -> C
2849	C -> T
2855	G -> C
2857	A -> G
2859	G -> T
2860	T -> C
2861	C -> A
2862	T -> C
2865	C -> T
2867	C -> T
2868	C -> G
2869	A -> C
2887	C -> A
2892	G -> A
2903	C -> T
2904	A -> G
2916	T -> C
2917	T -> A
2924	G -> T
2930	G -> A
2931	C -> T
2947	T -> C
2949	C -> T
2957	T -> C
2962	T -> C
2969	C -> A
2976	G -> C
2998	C -> T
2999	C -> T
3005	A -> G
3008	G -> T
3015	T -> A
3039	T -> C
3046	C -> T
3051	A -> G
3053	T -> C
3054	T -> C
3060	G -> T
3077	T -> A
3081	C -> T
3087	T -> A
3088	C -> A
3092	T -> C
3100	C -> T
3105	T -> A
3109	A -> G
3117	T -> C
3125	T -> A
3131	T -> C
3137	C -> T
3148	G -> C
3158	T -> A
3177	C -> G
3187	C -> T
3188	G -> A
3200	C -> T
3208	T -> A
3211	A -> G
3217	G -> A
3218	C -> T
3223	T -> C
3224	G -> A
3232	C -> T
3237	C -> T
3238	C -> A
3243	G -> A
3259	C -> G
3260	T -> C
3264	G -> A
3273	C -> A
3286	G -> A
3293	A -> G
3305	A -> G
3308	C -> G
3309	C -> G
3313	C -> A
3320	A -> G
3323	T -> C
3331	A -> T
3348	G -> C
3349	T -> A
3350	A -> C
3379	A -> C
3388	G -> A
3392	G -> A
3393	G -> A
3400	A -> G
3406	A -> C
3411	T -> C
3413	T -> A
3414	T -> G
3418	G -> A
3422	G -> A
3427	C -> T
3510	A -> G
3511	G -> A
3615	T -> A
3638	A -> C
3644	A -> T
3647	T -> C
3674	A -> G
3683	G -> A
3692	T -> C
3693	T -> G
3705	T -> C
3713	T -> C
3721	C -> T
3725	T -> C
3729	G -> A
3736	T -> C
3744	A -> C
3748	T -> C
3749	C -> A
3751	C -> T
3755	T -> A
3759	G -> A
3762	A -> T
3797	T -> C
3815	T -> C
3831	T -> C
3836	C -> T
3849	C -> T
3852	T -> C
3863	T -> C
3864	T -> A
3866	T -> C
3878	G -> A
3880	T -> C
3896	G -> A
3907	G -> A
3931	G -> A
3932	T -> C
3948	A -> G
3949	G -> C
3972	G -> A
3979	T -> A
3995	C -> T
4012	C -> T
4014	C -> A
4018	G -> C
4022	T -> C
4051	A -> C
4062	A -> G
4082	T -> G
4085	A -> G
4091	A -> G
4097	C -> A
4100	C -> A
4106	G -> A
4107	A -> T
4128	C -> T
4131	G -> T
4142	A -> G
4160	C -> A
4179	C -> T
4181	A -> T
4182	T -> A
4183	C -> T
4212	A -> C
4216	G -> A
4329	C -> A		EJF14_70004
4329	C -> A		EJF14_70004
4347	G -> A		EJF14_70004
4347	G -> A		EJF14_70004
4378	C -> T	R -> K	EJF14_70004
4378	C -> T	R -> K	EJF14_70004
4463	T -> C	I -> V	EJF14_70004
4463	T -> C	I -> V	EJF14_70004
4479	G -> A		EJF14_70004
4479	G -> A		EJF14_70004
4536	A -> G		EJF14_70004
4536	A -> G		EJF14_70004
4569	A -> G		EJF14_70004
4569	A -> G		EJF14_70004
4764	C -> G		EJF14_70004
4764	C -> G		EJF14_70004
4830	A -> G		EJF14_70004
4830	A -> G		EJF14_70004
4839	A -> G		EJF14_70004
4839	A -> G		EJF14_70004
4857	G -> A		EJF14_70004
4857	G -> A		EJF14_70004
4890	A -> G		EJF14_70004
4890	A -> G		EJF14_70004
4905	C -> A		EJF14_70004
4905	C -> A		EJF14_70004
4944	T -> C		EJF14_70004
4944	T -> C		EJF14_70004
5001	G -> C		EJF14_70004
5001	G -> C		EJF14_70004
5082	C -> T		EJF14_70004
5082	C -> T		EJF14_70004
5388	A -> G		EJF14_70004
5388	A -> G		EJF14_70004
5415	A -> G		EJF14_70004
5415	A -> G		EJF14_70004
5439	A -> G		EJF14_70004
5439	A -> G		EJF14_70004
5451	A -> G		EJF14_70004
5451	A -> G		EJF14_70004
5643	G -> A		EJF14_70004
5643	G -> A		EJF14_70004
5760	T -> C		EJF14_70004
5760	T -> C		EJF14_70004
5891	G -> A
5946	A -> C
6031	A -> G
6040	C -> A
6042	A -> G
6050	G -> A
6069	A -> G
6085	A -> C
6089	C -> A
6091	G -> C
6103	C -> A
6110	G -> A
6112	T -> A
6137	G -> C
6163	G -> C
6270	C -> T
6297	T -> C
6311	T -> G
6327	C -> T
6350	C -> A
6363	G -> A
6378	T -> C
6382	T -> C
6405	A -> T
6416	G -> A
6450	G -> C
6454	T -> C
6459	T -> A
6470	G -> A
6471	A -> G
6480	C -> T
6482	A -> C
6489	A -> G
6513	C -> G
6516	G -> A
6536	C -> G
6549	G -> A
6568	T -> G
6575	C -> T
6576	T -> C
6579	T -> C
6605	G -> A
6624	A -> G
6636	C -> A
6669	C -> T
6693	A -> T
6697	C -> T
6705	C -> G
6750	C -> T
6751	C -> T
6802	G -> T
6814	G -> A
6821	T -> A
6824	C -> A
6851	T -> A
6854	T -> A
6865	A -> G
6874	G -> A
6892	G -> T
6927	A -> G
6945	G -> A
6947	A -> G
6952	G -> C
6958	T -> C
6966	A -> T
6973	T -> A
6981	G -> C
7004	C -> T
7029	A -> C
7031	T -> C
7050	C -> T
7051	A -> T
7060	C -> T
7061	T -> A
7077	A -> T
7079	T -> A
7080	G -> A
7081	C -> T
7097	C -> T
7102	C -> A
7111	T -> C
7117	G -> C
7119	G -> A
7127	G -> A
7130	A -> G
7157	T -> C
7161	C -> A
7166	T -> C
7187	T -> A
7195	G -> A
7196	C -> T
7198	A -> T
7210	A -> G
7245	T -> C
7278	A -> T
7281	C -> T
7283	A -> C
7291	C -> T
7293	T -> C
7294	T -> G
7302	T -> C
7305	T -> G
7313	C -> G
7330	G -> A
7342	T -> C
7343	T -> C
7345	T -> A
7351	A -> G
7353	T -> A
7371	T -> C
7373	G -> A
7391	A -> G
7393	G -> A
7399	A -> G
7415	G -> A
7443	G -> C
7464	A -> G
7498	A -> G
7520	C -> A
7548	C -> G
7554	G -> T
7561	A -> C
7562	G -> A
7565	T -> C
7571	T -> C
7573	G -> T
7575	C -> T
7588	G -> A
7599	G -> A
7609	G -> A
7611	G -> T
7617	G -> A
7771	T -> C
7836	G -> A
7841	G -> A
7927	G -> A
7934	G -> T
7937	A -> T
7938	T -> C
7973	T -> C
7979	C -> A
7994	T -> C
8003	C -> T
8004	T -> C
8030	G -> A
8051	C -> T
8053	C -> A
8058	G -> C
8061	C -> A
8062	G -> A
8068	A -> G
8072	A -> T
8086	C -> T
8298	G -> A		EJF14_70005
8298	G -> A		EJF14_70005
8352	G -> T	N -> K	EJF14_70005
8352	G -> T	N -> K	EJF14_70005
8358	G -> A		EJF14_70005
8358	G -> A		EJF14_70005
8391	A -> C	F -> L	EJF14_70005
8391	A -> C	F -> L	EJF14_70005
8460	G -> A		EJF14_70005
8460	G -> A		EJF14_70005
8484	A -> G		EJF14_70005
8484	A -> G		EJF14_70005
8514	G -> A		EJF14_70005
8514	G -> A		EJF14_70005
8556	T -> G		EJF14_70005
8556	T -> G		EJF14_70005
8580	A -> T		EJF14_70005
8580	A -> T		EJF14_70005
8600	T -> C	I -> V	EJF14_70005
8600	T -> C	I -> V	EJF14_70005
8631	A -> C		EJF14_70005
8631	A -> C		EJF14_70005
8646	G -> A		EJF14_70005
8646	G -> A		EJF14_70005
8652	A -> T		EJF14_70005
8652	A -> T		EJF14_70005
8664	A -> G		EJF14_70005
8664	A -> G		EJF14_70005
8688	A -> T		EJF14_70005
8688	A -> T		EJF14_70005
8700	C -> A		EJF14_70005
8700	C -> A		EJF14_70005
8718	A -> T		EJF14_70005
8718	A -> T		EJF14_70005
8727	A -> G		EJF14_70005
8727	A -> G		EJF14_70005
8802	T -> C		EJF14_70005
8802	T -> C		EJF14_70005
8859	C -> T		EJF14_70005
8859	C -> T		EJF14_70005
8925	A -> G		EJF14_70005
8925	A -> G		EJF14_70005
8937	C -> T		EJF14_70005
8937	C -> T		EJF14_70005
9081	A -> G		EJF14_70005
9081	A -> G		EJF14_70005
9096	G -> A		EJF14_70005
9096	G -> A		EJF14_70005
9108	A -> G		EJF14_70005
9108	A -> G		EJF14_70005
9149	T -> C	I -> V	EJF14_70005
9149	T -> C	I -> V	EJF14_70005
9279	A -> G		EJF14_70005
9279	A -> G		EJF14_70005
9293	G -> A	H -> Y	EJF14_70005
9293	G -> A	H -> Y	EJF14_70005
9297	A -> T		EJF14_70005
9297	A -> T		EJF14_70005
9300	A -> G		EJF14_70005
9300	A -> G		EJF14_70005
9306	T -> C		EJF14_70005
9306	T -> C		EJF14_70005
9384	G -> T		EJF14_70005
9384	G -> T		EJF14_70005
9474	T -> A		EJF14_70005
9474	T -> A		EJF14_70005
9543	C -> T		EJF14_70005
9543	C -> T		EJF14_70005
9621	A -> G
9622	C -> A
9639	G -> C
9743	C -> T
9787	C -> T
9824	G -> C
9874	C -> A
9884	G -> A
9914	T -> G
9931	A -> T
9932	A -> T
9956	G -> A
9968	T -> C
9992	C -> T
10020	A -> T
10084	T -> C
10095	C -> T
10174	T -> C
10203	A -> G
10219	C -> T
10237	C -> T
10332	T -> C		EJF14_70006
10332	T -> C		EJF14_70006
10347	G -> A		EJF14_70006
10347	G -> A		EJF14_70006
10374	A -> G		EJF14_70006
10374	A -> G		EJF14_70006
10437	G -> A		EJF14_70006
10437	G -> A		EJF14_70006
10482	G -> A		EJF14_70006
10482	G -> A		EJF14_70006
10502	T -> G	K -> Q	EJF14_70006
10502	T -> G	K -> Q	EJF14_70006
10617	G -> A		EJF14_70006
10617	G -> A		EJF14_70006
10707	A -> G		EJF14_70006
10707	A -> G		EJF14_70006
10722	G -> C		EJF14_70006
10722	G -> C		EJF14_70006
10725	A -> G		EJF14_70006
10725	A -> G		EJF14_70006
10732	T -> C	K -> R	EJF14_70006
10732	T -> C	K -> R	EJF14_70006
10884	A -> G		EJF14_70006
10884	A -> G		EJF14_70006
10977	C -> T		EJF14_70006
10977	C -> T		EJF14_70006
11019	G -> C		EJF14_70006
11019	G -> C		EJF14_70006
11025	C -> T		EJF14_70006
11025	C -> T		EJF14_70006
11070	A -> T		EJF14_70006
11070	A -> T		EJF14_70006
11145	A -> G		EJF14_70006
11145	A -> G		EJF14_70006
11151	A -> G		EJF14_70006
11151	A -> G		EJF14_70006
11169	A -> G		EJF14_70006
11169	A -> G		EJF14_70006
11208	A -> G		EJF14_70006
11208	A -> G		EJF14_70006
11253	T -> G		EJF14_70006
11253	T -> G		EJF14_70006
11265	A -> G		EJF14_70006
11265	A -> G		EJF14_70006
11280	T -> C		EJF14_70006
11280	T -> C		EJF14_70006
11302	G -> A	A -> V	EJF14_70006
11302	G -> A	A -> V	EJF14_70006
11369	C -> T	E -> K	EJF14_70006
11369	C -> T	E -> K	EJF14_70006
11409	T -> C		EJF14_70006
11409	T -> C		EJF14_70006
11587	T -> G
11682	T -> C
11691	C -> T
11724	A -> G
11793	A -> T
11800	G -> T
11804	G -> A
11834	G -> C
11841	A -> G
11842	G -> C
11855	C -> A
11861	T -> A
11878	A -> C
11880	G -> A
11882	G -> A
11889	A -> G
11959	A -> G
11986	G -> C
12056	C -> G
12101	T -> C
12144	T -> C
12152	A -> G
12177	C -> T
12216	C -> A
12225	G -> A
12269	C -> A
12291	G -> A
12395	G -> A		EJF14_70007
12395	G -> A		EJF14_70007
12495	C -> T	R -> K	EJF14_70007
12495	C -> T	R -> K	EJF14_70007
12551	G -> T		EJF14_70007
12551	G -> T		EJF14_70007
12566	G -> C		EJF14_70007
12566	G -> C		EJF14_70007
12589	C -> T	V -> I	EJF14_70007
12589	C -> T	V -> I	EJF14_70007
12596	G -> T		EJF14_70007
12596	G -> T		EJF14_70007
12605	A -> T		EJF14_70007
12605	A -> T		EJF14_70007
12665	G -> A		EJF14_70007
12665	G -> A		EJF14_70007
12677	G -> T		EJF14_70007
12677	G -> T		EJF14_70007
12682	T -> G		EJF14_70007
12682	T -> G		EJF14_70007
12698	C -> T		EJF14_70007
12698	C -> T		EJF14_70007
12710	G -> A		EJF14_70007
12710	G -> A		EJF14_70007
12734	A -> G		EJF14_70007
12734	A -> G		EJF14_70007
12755	A -> G		EJF14_70007
12755	A -> G		EJF14_70007
12794	G -> T		EJF14_70007
12794	G -> T		EJF14_70007
12797	G -> A		EJF14_70007
12797	G -> A		EJF14_70007
12824	A -> T		EJF14_70007
12824	A -> T		EJF14_70007
12830	C -> T		EJF14_70007
12830	C -> T		EJF14_70007
12949	T -> C	T -> A	EJF14_70007
12949	T -> C	T -> A	EJF14_70007
12962	C -> A		EJF14_70007
12962	C -> A		EJF14_70007
12983	G -> A		EJF14_70007
12983	G -> A		EJF14_70007
13061	C -> T	M -> I	EJF14_70007
13061	C -> T	M -> I	EJF14_70007
13223	T -> C		EJF14_70007
13223	T -> C		EJF14_70007
13301	C -> T		EJF14_70007
13301	C -> T		EJF14_70007
13313	A -> G		EJF14_70007
13313	A -> G		EJF14_70007
13520	G -> C		EJF14_70007
13520	G -> C		EJF14_70007
13523	G -> A		EJF14_70007
13523	G -> A		EJF14_70007
13652	G -> A		EJF14_70007
13652	G -> A		EJF14_70007
13664	A -> G		EJF14_70007
13664	A -> G		EJF14_70007
13685	G -> A		EJF14_70007
13685	G -> A		EJF14_70007
13688	A -> T		EJF14_70007
13688	A -> T		EJF14_70007
14189	A -> T
14334	C -> T		EJF14_70008
14334	C -> T		EJF14_70008
14373	G -> A		EJF14_70008
14373	G -> A		EJF14_70008
14406	G -> T		EJF14_70008
14406	G -> T		EJF14_70008
14509	G -> C	A -> G	EJF14_70008
14509	G -> C	A -> G	EJF14_70008
14602	G -> A	A -> V	EJF14_70008
14602	G -> A	A -> V	EJF14_70008
14614	G -> C	A -> G	EJF14_70008
14614	G -> C	A -> G	EJF14_70008
14616	A -> G		EJF14_70008
14616	A -> G		EJF14_70008
14718	A -> C		EJF14_70008
14718	A -> C		EJF14_70008
14736	A -> G		EJF14_70008
14736	A -> G		EJF14_70008
14745	T -> G		EJF14_70008
14745	T -> G		EJF14_70008
14769	C -> T		EJF14_70008
14769	C -> T		EJF14_70008
14784	A -> G		EJF14_70008
14784	A -> G		EJF14_70008
14865	G -> T	H -> Q	EJF14_70008
14865	G -> T	H -> Q	EJF14_70008
14880	A -> G		EJF14_70008
14880	A -> G		EJF14_70008
15036	T -> C		EJF14_70008
15036	T -> C		EJF14_70008
15059	T -> G		EJF14_70008
15059	T -> G		EJF14_70008
15141	T -> C		EJF14_70008
15141	T -> C		EJF14_70008
15216	A -> C		EJF14_70008
15216	A -> C		EJF14_70008
15330	C -> T		EJF14_70008
15330	C -> T		EJF14_70008
15477	C -> T		EJF14_70008
15477	C -> T		EJF14_70008
15504	G -> T		EJF14_70008
15504	G -> T		EJF14_70008
15519	G -> A		EJF14_70008
15519	G -> A		EJF14_70008
15531	T -> C		EJF14_70008
15531	T -> C		EJF14_70008
15537	C -> T		EJF14_70008
15537	C -> T		EJF14_70008
15601	T -> C	K -> R	EJF14_70008
15601	T -> C	K -> R	EJF14_70008
15661	G -> T	T -> N	EJF14_70008
15661	G -> T	T -> N	EJF14_70008
15735	G -> A		EJF14_70008
15735	G -> A		EJF14_70008
15801	A -> C
15807	C -> T
15808	T -> C
15845	G -> A
15881	C -> T
15922	C -> T
15931	A -> G
15934	A -> C
15936	G -> C
15939	C -> T
15946	A -> G
15950	T -> A
15968	T -> G
15979	T -> G
15996	A -> T
16018	A -> G
16027	C -> G
16040	A -> G
16042	T -> C
16043	A -> C
16045	T -> C
16048	T -> C
16054	C -> G
16067	G -> A
16069	G -> A
16073	T -> A
16085	T -> C
16086	A -> C
16087	T -> C
16090	A -> G
16091	G -> A
16116	C -> T
16117	C -> T
16130	C -> G
16150	T -> G
16179	A -> G
16180	C -> T
16182	T -> C
16183	T -> C
16185	T -> C
16196	A -> T
16206	T -> A
16207	A -> G
16211	A -> G
16213	T -> G
16218	G -> A
16227	G -> A
16234	C -> G
16241	A -> T
16257	A -> G
16260	G -> A
16263	A -> G
16280	G -> C
16362	C -> A	L -> I	EJF14_70009
16362	C -> A	L -> I	EJF14_70009
16381	T -> C	V -> A	EJF14_70009
16381	T -> C	V -> A	EJF14_70009
16424	C -> A		EJF14_70009
16424	C -> A		EJF14_70009
16445	A -> T		EJF14_70009
16445	A -> T		EJF14_70009
16481	A -> T		EJF14_70009
16481	A -> T		EJF14_70009
16482	T -> G	S -> A	EJF14_70009
16482	T -> G	S -> A	EJF14_70009
16498	C -> T	S -> L	EJF14_70009
16498	C -> T	S -> L	EJF14_70009
16505	A -> C		EJF14_70009
16505	A -> C		EJF14_70009
16607	A -> G		EJF14_70009
16607	A -> G		EJF14_70009
16610	T -> C		EJF14_70009
16610	T -> C		EJF14_70009
16820	C -> A		EJF14_70009
16820	C -> A		EJF14_70009
16844	C -> T		EJF14_70009
16844	C -> T		EJF14_70009
16850	G -> A		EJF14_70009
16850	G -> A		EJF14_70009
16874	A -> G		EJF14_70009
16874	A -> G		EJF14_70009
16890	T -> C		EJF14_70009
16890	T -> C		EJF14_70009
16913	T -> C		EJF14_70009
16913	T -> C		EJF14_70009
16919	G -> A		EJF14_70009
16919	G -> A		EJF14_70009
16928	T -> C		EJF14_70009
16928	T -> C		EJF14_70009
16931	T -> A		EJF14_70009
16931	T -> A		EJF14_70009
16991	T -> C		EJF14_70009
16991	T -> C		EJF14_70009
17003	T -> C		EJF14_70009
17003	T -> C		EJF14_70009
17006	A -> G		EJF14_70009
17006	A -> G		EJF14_70009
17135	G -> C		EJF14_70009
17135	G -> C		EJF14_70009
17156	T -> C		EJF14_70009
17156	T -> C		EJF14_70009
17468	C -> T		EJF14_70009
17468	C -> T		EJF14_70009
17486	C -> A	N -> K	EJF14_70009
17486	C -> A	N -> K	EJF14_70009
17862	A -> G
17905	G -> A
17953	G -> T
17991	C -> G
17993	T -> G
18020	T -> C
18024	T -> C
18032	T -> C
18054	C -> T
18063	G -> T
18080	A -> T
18081	A -> G
18083	G -> A
18108	C -> A
18123	T -> C
18136	C -> T
18157	C -> T	T -> M	EJF14_70010
18157	C -> T	T -> M	EJF14_70010
18161	G -> A		EJF14_70010
18161	G -> A		EJF14_70010
18172	C -> T	A -> V	EJF14_70010
18172	C -> T	A -> V	EJF14_70010
18174	G -> A	A -> T	EJF14_70010
18174	G -> A	A -> T	EJF14_70010
18178	G -> A	G -> D	EJF14_70010
18178	G -> A	G -> D	EJF14_70010
18184	C -> T	T -> I	EJF14_70010
18184	C -> T	T -> I	EJF14_70010
18186	A -> G	M -> V	EJF14_70010
18186	A -> G	M -> V	EJF14_70010
18190	G -> T	G -> V	EJF14_70010
18190	G -> T	G -> V	EJF14_70010
18194	A -> T	Q -> H	EJF14_70010
18194	A -> T	Q -> H	EJF14_70010
18202	T -> C	L -> S	EJF14_70010
18202	T -> C	L -> S	EJF14_70010
18208	C -> G	A -> G	EJF14_70010
18208	C -> G	A -> G	EJF14_70010
18221	G -> A		EJF14_70010
18221	G -> A		EJF14_70010
18238	A -> T	Y -> F	EJF14_70010
18238	A -> T	Y -> F	EJF14_70010
18246	C -> T	L -> F	EJF14_70010
18246	C -> T	L -> F	EJF14_70010
18302	C -> T		EJF14_70010
18302	C -> T		EJF14_70010
18324	A -> G	T -> A	EJF14_70010
18324	A -> G	T -> A	EJF14_70010
18413	C -> T		EJF14_70010
18413	C -> T		EJF14_70010
18683	T -> C		EJF14_70010
18683	T -> C		EJF14_70010
18830	T -> G		EJF14_70010
18830	T -> G		EJF14_70010
18839	G -> A		EJF14_70010
18839	G -> A		EJF14_70010
18844	A -> C	E -> A	EJF14_70010
18844	A -> C	E -> A	EJF14_70010
18872	T -> C		EJF14_70010
18872	T -> C		EJF14_70010
18890	T -> C		EJF14_70010
18890	T -> C		EJF14_70010
18920	G -> A		EJF14_70010
18920	G -> A		EJF14_70010
18956	A -> T		EJF14_70010
18956	A -> T		EJF14_70010
18983	A -> G		EJF14_70010
18983	A -> G		EJF14_70010
18986	G -> A		EJF14_70010
18986	G -> A		EJF14_70010
19049	G -> A		EJF14_70010
19049	G -> A		EJF14_70010
19055	C -> G		EJF14_70010
19055	C -> G		EJF14_70010
19115	G -> A		EJF14_70010
19115	G -> A		EJF14_70010
19145	T -> C		EJF14_70010
19145	T -> C		EJF14_70010
19217	G -> A		EJF14_70010
19217	G -> A		EJF14_70010
19301	T -> C		EJF14_70010
19301	T -> C		EJF14_70010
19322	A -> T		EJF14_70010
19322	A -> T		EJF14_70010
19343	T -> C		EJF14_70010
19343	T -> C		EJF14_70010
19380	G -> A	V -> I	EJF14_70010
19380	G -> A	V -> I	EJF14_70010
19394	A -> C	R -> S	EJF14_70010
19394	A -> C	R -> S	EJF14_70010
19478	G -> A		EJF14_70010
19478	G -> A		EJF14_70010
19493	T -> C		EJF14_70010
19493	T -> C		EJF14_70010
19547	A -> G		EJF14_70010
19547	A -> G		EJF14_70010
19562	A -> G		EJF14_70010
19562	A -> G		EJF14_70010
19586	G -> A		EJF14_70010
19586	G -> A		EJF14_70010
19628	C -> T		EJF14_70010
19628	C -> T		EJF14_70010
19712	T -> C		EJF14_70010
19712	T -> C		EJF14_70010
19841	G -> A		EJF14_70010
19841	G -> A		EJF14_70010
20069	A -> G		EJF14_70010
20069	A -> G		EJF14_70010
20150	C -> T		EJF14_70010
20150	C -> T		EJF14_70010
20153	C -> A		EJF14_70010
20153	C -> A		EJF14_70010
20165	A -> G		EJF14_70010
20165	A -> G		EJF14_70010
20176	C -> T	A -> V	EJF14_70010
20176	C -> T	A -> V	EJF14_70010
20198	A -> G		EJF14_70010
20198	A -> G		EJF14_70010
20234	A -> G		EJF14_70010
20234	A -> G		EJF14_70010
20330	T -> C		EJF14_70010
20330	T -> C		EJF14_70010
20357	G -> A		EJF14_70010
20357	G -> A		EJF14_70010
20363	T -> C		EJF14_70010
20363	T -> C		EJF14_70010
20402	C -> T		EJF14_70010
20402	C -> T		EJF14_70010
20426	G -> A		EJF14_70010
20426	G -> A		EJF14_70010
20459	C -> T		EJF14_70010
20459	C -> T		EJF14_70010
20498	T -> C		EJF14_70010
20498	T -> C		EJF14_70010
20537	C -> G	D -> E	EJF14_70010
20537	C -> G	D -> E	EJF14_70010
20539	A -> G	E -> G	EJF14_70010
20539	A -> G	E -> G	EJF14_70010
20542	G -> A	S -> N	EJF14_70010
20542	G -> A	S -> N	EJF14_70010
20548	G -> A	R -> H	EJF14_70010
20548	G -> A	R -> H	EJF14_70010
20560	G -> C	R -> P	EJF14_70010
20560	G -> C	R -> P	EJF14_70010
20592	T -> C	F -> L	EJF14_70010
20592	T -> C	F -> L	EJF14_70010
20617	A -> T	H -> L	EJF14_70010
20617	A -> T	H -> L	EJF14_70010
20621	T -> C		EJF14_70010
20621	T -> C		EJF14_70010
20627	G -> A		EJF14_70010
20627	G -> A		EJF14_70010
20646	G -> T
20648	A -> G
20661	G -> T
20672	G -> A
20690	G -> A
20867	G -> A
20921	T -> C
21024	T -> G
21029	A -> G
21030	C -> T
21042	A -> T
21060	A -> G
21065	T -> G
21082	A -> C
21122	A -> T
21178	C -> T		EJF14_70011
21178	C -> T		EJF14_70011
21213	A -> G		EJF14_70011
21213	A -> G		EJF14_70011
21225	C -> T		EJF14_70011
21225	C -> T		EJF14_70011
21267	T -> C		EJF14_70011
21267	T -> C		EJF14_70011
21276	C -> T		EJF14_70011
21276	C -> T		EJF14_70011
21284	C -> T	A -> V	EJF14_70011
21284	C -> T	A -> V	EJF14_70011
21294	A -> C	L -> F	EJF14_70011
21294	A -> C	L -> F	EJF14_70011
21296	C -> G	A -> G	EJF14_70011
21296	C -> G	A -> G	EJF14_70011
21324	G -> A		EJF14_70011
21324	G -> A		EJF14_70011
21328	G -> A	V -> I	EJF14_70011
21328	G -> A	V -> I	EJF14_70011
21346	A -> T	M -> L	EJF14_70011
21346	A -> T	M -> L	EJF14_70011
21387	T -> C		EJF14_70011
21387	T -> C		EJF14_70011
21400	G -> C	E -> Q	EJF14_70011
21400	G -> C	E -> Q	EJF14_70011
21412	G -> A	G -> S	EJF14_70011
21412	G -> A	G -> S	EJF14_70011
21477	T -> C		EJF14_70011
21477	T -> C		EJF14_70011
21480	C -> T		EJF14_70011
21480	C -> T		EJF14_70011
21483	T -> C		EJF14_70011
21483	T -> C		EJF14_70011
21516	G -> A
21530	G -> T
21586	A -> G
21591	T -> C
21614	A -> T
21648	A -> G
21675	C -> A
21676	C -> T
21680	C -> G
21687	T -> A
21697	C -> G
21699	T -> G
21788	C -> T
21807	G -> A
21856	C -> T
21858	C -> T
21914	A -> G
21916	T -> C
21928	A -> G
21929	A -> G
21932	A -> T
21940	G -> T
21960	T -> C
21963	T -> C
21965	A -> C
21970	A -> T
21974	C -> T
21975	C -> G
21979	T -> C
21984	T -> A
21988	C -> G
21995	A -> T
22012	G -> T
22024	C -> G
22030	G -> C
22034	G -> A		EJF14_70012
22034	G -> A		EJF14_70012
22058	G -> A		EJF14_70012
22058	G -> A		EJF14_70012
22082	T -> C		EJF14_70012
22082	T -> C		EJF14_70012
22091	A -> T		EJF14_70012
22091	A -> T		EJF14_70012
22106	G -> A		EJF14_70012
22106	G -> A		EJF14_70012
22166	A -> G		EJF14_70012
22166	A -> G		EJF14_70012
22177	A -> C	L -> V	EJF14_70012
22177	A -> C	L -> V	EJF14_70012
22183	A -> T	S -> T	EJF14_70012
22183	A -> T	S -> T	EJF14_70012
22202	C -> T		EJF14_70012
22202	C -> T		EJF14_70012
22295	C -> T		EJF14_70012
22295	C -> T		EJF14_70012
22304	G -> A		EJF14_70012
22304	G -> A		EJF14_70012
22316	C -> G		EJF14_70012
22316	C -> G		EJF14_70012
22321	T -> C	M -> V	EJF14_70012
22321	T -> C	M -> V	EJF14_70012
22325	T -> C		EJF14_70012
22325	T -> C		EJF14_70012
22400	A -> G		EJF14_70012
22400	A -> G		EJF14_70012
22511	C -> T	M -> I	EJF14_70012
22511	C -> T	M -> I	EJF14_70012
22535	T -> C		EJF14_70012
22535	T -> C		EJF14_70012
22543	C -> A	A -> S	EJF14_70012
22543	C -> A	A -> S	EJF14_70012
22551	A -> G	M -> T	EJF14_70012
22551	A -> G	M -> T	EJF14_70012
22640	T -> C		EJF14_70012
22640	T -> C		EJF14_70012
22782	A -> T	F -> Y	EJF14_70012
22782	A -> T	F -> Y	EJF14_70012
22856	T -> C		EJF14_70012
22856	T -> C		EJF14_70012
22956	T -> A	Y -> F	EJF14_70012
22956	T -> A	Y -> F	EJF14_70012
22969	A -> G		EJF14_70012
22969	A -> G		EJF14_70012
22991	T -> C		EJF14_70012
22991	T -> C		EJF14_70012
23018	T -> C		EJF14_70012
23018	T -> C		EJF14_70012
23147	G -> A		EJF14_70012
23147	G -> A		EJF14_70012
23337	T -> C	K -> R	EJF14_70012
23337	T -> C	K -> R	EJF14_70012
23534	G -> C		EJF14_70012
23534	G -> C		EJF14_70012
23618	C -> T		EJF14_70012
23618	C -> T		EJF14_70012
23669	A -> G		EJF14_70012
23669	A -> G		EJF14_70012
23714	G -> A		EJF14_70012
23714	G -> A		EJF14_70012
23762	C -> T		EJF14_70012
23762	C -> T		EJF14_70012
23834	A -> G		EJF14_70012
23834	A -> G		EJF14_70012
23837	A -> G		EJF14_70012
23837	A -> G		EJF14_70012
24104	G -> A		EJF14_70012
24104	G -> A		EJF14_70012
24140	A -> C		EJF14_70012
24140	A -> C		EJF14_70012
24215	A -> G		EJF14_70012
24215	A -> G		EJF14_70012
24272	G -> A		EJF14_70012
24272	G -> A		EJF14_70012
24281	C -> A		EJF14_70012
24281	C -> A		EJF14_70012
24413	A -> C		EJF14_70012
24413	A -> C		EJF14_70012
24510	C -> T	R -> Q	EJF14_70012
24510	C -> T	R -> Q	EJF14_70012
24586	T -> A
24589	C -> A
24604	A -> T
24644	T -> C
24656	G -> A
24664	T -> C
24839	T -> C
24913	T -> G
24932	C -> G
24961	A -> G
24972	A -> T
24978	T -> C
24980	C -> A
24985	A -> T
24989	G -> A
24990	C -> A
25014	T -> C
25015	T -> C
25024	C -> T
25031	T -> A
25032	C -> T
25039	C -> T
25042	A -> G
25044	A -> G
25095	C -> G
25139	G -> A
25143	T -> C
25144	G -> A
25182	G -> A
25189	A -> T
25191	C -> T
25204	T -> C
25206	A -> G
25213	T -> G
25222	G -> A
25226	G -> A
25285	C -> G
25299	T -> C
25305	A -> T
25307	C -> T
25342	T -> C
25344	G -> A
25346	A -> G
25396	G -> T
25398	A -> T
25405	A -> C
25423	C -> T
25437	T -> A
25466	C -> T
25468	A -> G
25524	A -> G
25569	T -> A
25572	G -> A
25577	A -> G
25579	C -> G
25582	C -> T
25593	A -> G
25718	G -> A
25799	T -> A
25829	C -> T
25849	T -> C
25862	A -> G
25882	C -> A
25887	G -> A
25908	T -> C
25918	G -> A
25919	T -> C
25923	A -> G
25924	A -> C
25929	T -> C
25934	G -> A
25935	T -> C
25940	G -> C
26010	C -> T
26012	T -> C
26032	A -> T		EJF14_70013
26032	A -> T		EJF14_70013
26095	A -> G		EJF14_70013
26095	A -> G		EJF14_70013
26116	C -> T		EJF14_70013
26116	C -> T		EJF14_70013
26686	C -> T		EJF14_70013
26686	C -> T		EJF14_70013
26710	G -> C	E -> D	EJF14_70013
26710	G -> C	E -> D	EJF14_70013
26714	T -> A	S -> T	EJF14_70013
26714	T -> A	S -> T	EJF14_70013
26721	C -> T	A -> V	EJF14_70013
26721	C -> T	A -> V	EJF14_70013
26773	C -> G		EJF14_70013
26773	C -> G		EJF14_70013
26809	G -> T		EJF14_70013
26809	G -> T		EJF14_70013
26866	A -> T
26948	G -> C
26949	A -> G
26955	A -> T
26957	T -> A
26964	A -> G
26965	G -> A
26968	A -> T
26970	G -> A
26971	C -> T
26977	G -> T
26980	T -> C
26998	G -> A
27000	T -> C
27004	C -> T
27199	T -> A
27211	C -> T
27268	C -> T
27275	G -> A
27294	G -> A
27305	A -> G
27309	T -> C
27317	T -> A
27333	G -> T
27336	A -> T
27337	A -> T
27378	A -> G
27391	A -> C
27419	T -> C
27439	G -> A
27442	C -> T
27444	G -> T
27446	C -> T
27447	C -> G
27448	T -> C
27476	A -> C
27503	C -> T
27507	T -> C
27509	T -> C
27511	T -> C
27513	T -> A
27514	T -> C
27522	C -> T
27524	G -> A
27525	A -> C
27531	C -> A
27532	G -> A
27547	G -> T
27592	T -> G
27603	T -> C
27606	T -> C
27612	A -> T
27613	G -> A
27687	A -> T
27691	T -> C
27694	C -> T
27698	C -> T
27700	G -> A
27703	C -> A
27711	A -> C
27712	A -> G
27718	T -> C
27722	C -> T
27724	T -> C
27726	G -> A
27740	C -> T
27741	T -> C
27744	A -> T
27748	C -> G
27752	T -> G
27759	C -> T
27769	A -> T
27771	C -> T
27775	C -> T
27776	A -> C
27778	G -> A
27780	C -> T
27781	T -> C
27794	G -> A
27798	A -> T
27814	A -> G
27831	G -> A
27837	T -> C
27851	G -> A
27854	A -> G
27864	A -> G
27870	T -> C
27879	T -> C
27883	C -> A
27889	G -> T
27890	A -> G
27891	C -> A
27920	T -> C
27930	G -> C
27940	T -> G
27946	G -> C
27951	C -> G
27971	A -> T
28007	C -> T
28011	T -> A
28014	C -> G
28015	G -> A
28016	T -> C
28071	T -> C
28088	G -> A
28090	A -> T
28098	A -> C
28104	A -> T
28113	T -> A
28119	C -> G
28121	C -> T
28124	C -> T
28153	C -> T
28159	A -> G
28160	G -> A
28191	T -> A
28192	C -> T
28193	T -> C
28224	C -> T
28310	C -> T		EJF14_70014
28310	C -> T		EJF14_70014
28484	T -> C		EJF14_70014
28484	T -> C		EJF14_70014
28556	C -> T		EJF14_70014
28556	C -> T		EJF14_70014
28625	C -> T		EJF14_70014
28625	C -> T		EJF14_70014
28643	C -> T		EJF14_70014
28643	C -> T		EJF14_70014
28727	A -> C		EJF14_70014
28727	A -> C		EJF14_70014
28833	C -> A	Q -> K	EJF14_70014
28833	C -> A	Q -> K	EJF14_70014
29048	G -> A		EJF14_70014
29048	G -> A		EJF14_70014
29096	T -> C		EJF14_70014
29096	T -> C		EJF14_70014
29174	A -> C		EJF14_70014
29174	A -> C		EJF14_70014
29255	T -> C		EJF14_70014
29255	T -> C		EJF14_70014
29339	T -> G	I -> M	EJF14_70014
29339	T -> G	I -> M	EJF14_70014
29372	C -> T		EJF14_70014
29372	C -> T		EJF14_70014
29489	G -> A		EJF14_70014
29489	G -> A		EJF14_70014
29495	T -> C		EJF14_70014
29495	T -> C		EJF14_70014
29555	C -> T		EJF14_70014
29555	C -> T		EJF14_70014
29564	C -> T		EJF14_70014
29564	C -> T		EJF14_70014
29573	G -> A		EJF14_70014
29573	G -> A		EJF14_70014
29589	G -> A
29593	T -> C
29603	G -> A
29721	T -> C
29733	G -> T
29741	C -> T
29743	C -> G
29765	A -> T
29767	T -> A
29816	T -> A
29825	G -> A
29830	T -> A
29870	T -> C
29890	A -> C
29902	G -> A
29928	T -> A
29931	T -> C
29932	T -> C
29970	G -> A
29978	T -> C
30024	C -> T
30037	T -> A
30094	A -> C
30103	C -> A
30105	C -> T
30113	A -> T
30122	T -> C
30129	T -> G
30134	G -> A
30149	G -> A
30192	A -> G
30252	A -> G
30265	G -> T
30275	A -> G
30303	G -> T
30307	C -> A
30315	G -> A
30316	T -> C
30323	T -> A
30336	A -> G
30337	G -> A
30348	C -> T
30353	G -> A
30364	G -> T
30367	A -> C
30516	G -> A		EJF14_70015
30516	G -> A		EJF14_70015
30537	A -> C		EJF14_70015
30537	A -> C		EJF14_70015
30603	T -> C		EJF14_70015
30603	T -> C		EJF14_70015
30624	A -> G		EJF14_70015
30624	A -> G		EJF14_70015
30721	G -> A	A -> T	EJF14_70015
30721	G -> A	A -> T	EJF14_70015
30740	A -> T	Q -> S	EJF14_70015
30740	A -> T	Q -> S	EJF14_70015
31002	T -> G		EJF14_70015
31002	T -> G		EJF14_70015
31050	A -> C		EJF14_70015
31050	A -> C		EJF14_70015
31134	T -> C		EJF14_70015
31134	T -> C		EJF14_70015
31180	A -> G	T -> A	EJF14_70015
31180	A -> G	T -> A	EJF14_70015
31185	T -> C		EJF14_70015
31185	T -> C		EJF14_70015
31188	T -> A		EJF14_70015
31188	T -> A		EJF14_70015
31242	T -> C		EJF14_70015
31242	T -> C		EJF14_70015
31252	T -> A	S -> T	EJF14_70015
31252	T -> A	S -> T	EJF14_70015
31260	C -> T		EJF14_70015
31260	C -> T		EJF14_70015
31272	T -> C		EJF14_70015
31272	T -> C		EJF14_70015
31281	G -> A		EJF14_70015
31281	G -> A		EJF14_70015
31284	C -> T		EJF14_70015
31284	C -> T		EJF14_70015
31329	A -> G		EJF14_70015
31329	A -> G		EJF14_70015
31371	A -> G		EJF14_70015
31371	A -> G		EJF14_70015
31418	A -> C	N -> T	EJF14_70015
31418	A -> C	N -> T	EJF14_70015
31435	A -> T	T -> S	EJF14_70015
31435	A -> T	T -> S	EJF14_70015
31440	C -> T		EJF14_70015
31440	C -> T		EJF14_70015
31446	C -> T		EJF14_70015
31446	C -> T		EJF14_70015
31533	G -> T		EJF14_70015
31533	G -> T		EJF14_70015
31554	T -> C		EJF14_70015
31554	T -> C		EJF14_70015
31608	C -> T		EJF14_70015
31608	C -> T		EJF14_70015
31641	G -> T		EJF14_70015
31641	G -> T		EJF14_70015
31725	T -> C		EJF14_70015
31725	T -> C		EJF14_70015
31779	T -> C		EJF14_70015
31779	T -> C		EJF14_70015
31782	T -> C		EJF14_70015
31782	T -> C		EJF14_70015
31797	A -> G		EJF14_70015
31797	A -> G		EJF14_70015
31866	A -> T		EJF14_70015
31866	A -> T		EJF14_70015
31926	G -> T		EJF14_70015
31926	G -> T		EJF14_70015
31932	T -> A		EJF14_70015
31932	T -> A		EJF14_70015
31953	C -> T		EJF14_70015
31953	C -> T		EJF14_70015
31954	T -> A	S -> T	EJF14_70015
31954	T -> A	S -> T	EJF14_70015
32106	T -> A		EJF14_70015
32106	T -> A		EJF14_70015
32277	G -> A		EJF14_70015
32277	G -> A		EJF14_70015
32373	C -> T		EJF14_70015
32373	C -> T		EJF14_70015
32487	A -> G		EJF14_70015
32487	A -> G		EJF14_70015
32529	C -> T		EJF14_70015
32529	C -> T		EJF14_70015
32547	T -> C		EJF14_70015
32547	T -> C		EJF14_70015
32592	A -> T		EJF14_70015
32592	A -> T		EJF14_70015
32742	T -> C		EJF14_70015
32742	T -> C		EJF14_70015
32784	G -> A		EJF14_70015
32784	G -> A		EJF14_70015
32820	G -> A		EJF14_70015
32820	G -> A		EJF14_70015
32868	G -> A		EJF14_70015
32868	G -> A		EJF14_70015
32973	A -> C		EJF14_70015
32973	A -> C		EJF14_70015
33108	C -> T		EJF14_70015
33108	C -> T		EJF14_70015
33216	T -> C		EJF14_70015
33216	T -> C		EJF14_70015
33264	A -> T		EJF14_70015
33264	A -> T		EJF14_70015
33285	C -> T		EJF14_70015
33285	C -> T		EJF14_70015
33294	A -> G		EJF14_70015
33294	A -> G		EJF14_70015
33450	G -> A		EJF14_70015
33450	G -> A		EJF14_70015
33696	C -> T
33708	C -> T
33904	A -> G		EJF14_70016
33904	A -> G		EJF14_70016
33910	A -> G		EJF14_70016
33910	A -> G		EJF14_70016
33937	T -> C		EJF14_70016
33937	T -> C		EJF14_70016
33973	A -> G		EJF14_70016
33973	A -> G		EJF14_70016
33988	A -> G		EJF14_70016
33988	A -> G		EJF14_70016
34045	C -> T		EJF14_70016
34045	C -> T		EJF14_70016
34168	C -> T		EJF14_70016
34168	C -> T		EJF14_70016
34204	C -> A		EJF14_70016
34204	C -> A		EJF14_70016
34351	C -> T		EJF14_70016
34351	C -> T		EJF14_70016
34408	T -> C		EJF14_70016
34408	T -> C		EJF14_70016
34417	C -> T		EJF14_70016
34417	C -> T		EJF14_70016
34489	A -> T		EJF14_70016
34489	A -> T		EJF14_70016
34495	G -> A		EJF14_70016
34495	G -> A		EJF14_70016
34717	A -> G		EJF14_70016
34717	A -> G		EJF14_70016
34750	T -> A		EJF14_70016
34750	T -> A		EJF14_70016
34774	T -> C		EJF14_70016
34774	T -> C		EJF14_70016
34792	T -> C		EJF14_70016
34792	T -> C		EJF14_70016
34880	A -> C
34882	G -> A
34935	A -> G
34973	C -> T
35278	A -> G		EJF14_70017
35278	A -> G		EJF14_70017
35356	A -> G		EJF14_70017
35356	A -> G		EJF14_70017
35362	G -> T		EJF14_70017
35362	G -> T		EJF14_70017
35413	G -> C		EJF14_70017
35413	G -> C		EJF14_70017
35470	T -> C		EJF14_70017
35470	T -> C		EJF14_70017
35473	G -> A		EJF14_70017
35473	G -> A		EJF14_70017
35494	A -> G		EJF14_70017
35494	A -> G		EJF14_70017
35521	C -> T		EJF14_70017
35521	C -> T		EJF14_70017
35545	G -> A		EJF14_70017
35545	G -> A		EJF14_70017
35551	A -> C		EJF14_70017
35551	A -> C		EJF14_70017
35759	G -> A
35761	G -> T
35823	C -> T
35826	G -> T
35827	G -> A
35861	C -> G
35908	T -> C
35917	G -> C
35957	G -> C
36016	C -> T
36164	A -> G
36264	C -> A
36280	G -> C
36303	C -> T
36328	G -> A
36334	T -> A
36337	C -> T
36339	A -> T
36342	C -> T
36356	G -> C
36373	C -> T
36386	A -> G
36387	T -> C
36447	G -> A
36493	C -> T
36520	G -> A
36525	A -> T
36526	C -> A
36613	G -> A		EJF14_70018
36613	G -> A		EJF14_70018
36637	T -> C		EJF14_70018
36637	T -> C		EJF14_70018
36724	A -> T		EJF14_70018
36724	A -> T		EJF14_70018
36742	G -> T		EJF14_70018
36742	G -> T		EJF14_70018
36805	C -> T		EJF14_70018
36805	C -> T		EJF14_70018
36901	G -> A		EJF14_70018
36901	G -> A		EJF14_70018
37011	A -> G
37013	G -> A
37020	C -> T
37021	G -> T
37036	A -> G
37038	G -> C
37039	C -> T
37042	G -> C
37053	G -> A
37056	A -> G
37079	G -> A
37215	A -> C
37260	T -> G
37286	G -> C
37368	G -> A		EJF14_70019
37368	G -> A		EJF14_70019
37374	C -> T		EJF14_70019
37374	C -> T		EJF14_70019
37377	C -> T		EJF14_70019
37377	C -> T		EJF14_70019
37485	A -> G		EJF14_70019
37485	A -> G		EJF14_70019
37491	T -> C		EJF14_70019
37491	T -> C		EJF14_70019
37539	T -> G		EJF14_70019
37539	T -> G		EJF14_70019
37623	A -> G		EJF14_70019
37623	A -> G		EJF14_70019
37650	T -> A		EJF14_70019
37650	T -> A		EJF14_70019
37732	A -> T
37788	A -> G
37805	T -> A
37807	G -> A
37816	A -> C
37818	A -> T
37877	C -> T
37897	G -> A
37928	C -> T
37930	G -> T
37937	C -> G
37960	T -> A
37961	A -> C
37962	C -> T
37964	A -> G
37965	G -> T
37972	A -> C
37980	C -> T
38014	G -> A
38015	G -> A
38020	C -> T
38023	T -> A
38025	C -> A
38027	G -> T
38031	A -> C
38034	A -> C
38037	G -> A
38043	T -> A
38053	G -> A
38055	A -> G
38056	T -> A
38090	T -> G
38093	G -> C
38098	C -> T
38103	C -> G
38122	G -> A
38137	G -> T
38145	A -> G
38147	C -> T
38155	C -> T
38156	G -> T
38198	C -> A
38208	C -> G
38210	T -> C
38216	T -> A
38217	C -> T
38222	C -> A
38230	T -> G
38234	G -> A
38244	C -> T
38249	A -> G
38254	C -> T
38263	G -> A
38275	T -> C
38276	A -> T
38305	G -> A
38312	T -> A
38318	T -> C
38323	A -> G
38331	A -> G
38332	G -> A
38333	C -> A
38338	A -> G
38345	A -> G
38350	C -> T
38352	A -> C
38358	T -> A
38364	T -> A
38366	A -> G
38379	G -> A
38391	A -> C
38392	G -> A
38409	C -> G
38451	C -> T
38454	C -> T
38558	T -> A
38565	C -> T
38960	G -> A		EJF14_70020
38960	G -> A		EJF14_70020
39017	G -> A		EJF14_70020
39017	G -> A		EJF14_70020
39110	C -> T		EJF14_70020
39110	C -> T		EJF14_70020
39212	G -> A		EJF14_70020
39212	G -> A		EJF14_70020
39617	G -> T		EJF14_70020
39617	G -> T		EJF14_70020
39689	G -> C		EJF14_70020
39689	G -> C		EJF14_70020
39704	T -> C		EJF14_70020
39704	T -> C		EJF14_70020
39716	A -> G		EJF14_70020
39716	A -> G		EJF14_70020
39908	G -> C		EJF14_70020
39908	G -> C		EJF14_70020
39920	G -> A		EJF14_70020
39920	G -> A		EJF14_70020
39931	T -> C	N -> D	EJF14_70020
39931	T -> C	N -> D	EJF14_70020
39995	A -> G		EJF14_70020
39995	A -> G		EJF14_70020
40077	T -> C	H -> R	EJF14_70020
40077	T -> C	H -> R	EJF14_70020
40121	C -> T		EJF14_70020
40121	C -> T		EJF14_70020
40318	T -> C
40326	G -> A
40332	A -> G
40505	T -> A
40616	A -> G
40660	G -> A
40663	T -> A
40666	A -> G
40668	C -> A
40670	G -> A
40686	C -> A
40688	G -> A
40875	G -> A
40876	G -> A
40880	C -> G
40900	A -> T
40901	C -> T
40922	G -> T
41210	T -> C
41212	C -> T
41226	G -> A
41242	G -> A
41246	C -> T
41274	C -> T
41286	G -> A
41307	C -> T
41314	G -> C
41316	C -> T
41322	C -> T
41327	C -> T
41329	T -> A
41331	C -> A
41407	C -> T
41429	G -> A
41440	C -> A
41442	G -> A
41486	G -> A
41492	T -> C
41496	T -> C
41569	C -> T
41572	G -> A
41579	A -> G
41597	T -> C
41643	A -> G
41675	T -> C
41676	T -> G
41691	T -> A
41755	C -> G
41787	A -> T
41798	C -> G
41803	G -> T
41804	C -> T
41806	T -> A
41816	T -> C
41822	G -> C
41840	T -> C
41945	G -> A
41988	T -> C
41990	G -> A
42012	A -> T
42022	G -> A
42023	A -> C
42029	G -> A
42036	A -> G
42060	G -> A
42144	A -> T
42153	T -> C
42154	T -> C
42163	A -> T
42177	T -> G
42201	G -> A
42208	T -> C
42220	C -> G
42251	G -> A
42255	A -> G
42285	A -> G
42290	T -> C
42296	G -> A
42480	A -> G		EJF14_70021
42480	A -> G		EJF14_70021
42561	T -> G		EJF14_70021
42561	T -> G		EJF14_70021
42594	T -> A		EJF14_70021
42594	T -> A		EJF14_70021
42600	A -> C		EJF14_70021
42600	A -> C		EJF14_70021
42708	A -> G		EJF14_70021
42708	A -> G		EJF14_70021
42756	A -> G		EJF14_70021
42756	A -> G		EJF14_70021
42783	G -> A		EJF14_70021
42783	G -> A		EJF14_70021
42825	A -> G		EJF14_70021
42825	A -> G		EJF14_70021
42840	C -> G		EJF14_70021
42840	C -> G		EJF14_70021
42971	G -> T
42992	A -> G
43010	C -> G
43043	G -> A
43049	G -> T
43063	A -> G
43064	C -> T
43140	T -> C
43150	C -> A
43160	T -> C
43291	C -> T		EJF14_70022
43291	C -> T		EJF14_70022
43318	T -> C		EJF14_70022
43318	T -> C		EJF14_70022
43672	A -> T		EJF14_70022
43672	A -> T		EJF14_70022
43726	C -> T		EJF14_70022
43726	C -> T		EJF14_70022
43798	A -> T		EJF14_70022
43798	A -> T		EJF14_70022
43807	G -> A		EJF14_70022
43807	G -> A		EJF14_70022
43903	T -> C		EJF14_70022
43903	T -> C		EJF14_70022
43924	T -> C		EJF14_70022
43924	T -> C		EJF14_70022
43927	T -> C		EJF14_70022
43927	T -> C		EJF14_70022
43978	T -> C		EJF14_70022
[truncated: 23,400 more rows]

## Sheet: ATCC42720  vs P1 Chr 8
Minimum	Change	Amino Acid Change	locus_tag
15	C -> T
61	G -> A
81	G -> C
90	G -> A
117	C -> T
120	A -> G
122	A -> T
124	T -> G
125	C -> T
127	A -> G
130	A -> G
138	C -> G
139	T -> G
140	T -> C
141	A -> G
142	G -> A
150	T -> G
152	C -> A
167	A -> G
168	A -> G
248	G -> A
249	T -> G
250	T -> G
251	G -> C
257	T -> C
298	G -> A
299	A -> T
300	T -> G
311	G -> A
313	G -> A
316	G -> A
326	G -> A
327	C -> G
330	G -> A
332	G -> A
334	G -> A
335	G -> C
336	A -> G
380	A -> G
382	G -> C
544	C -> T
548	A -> G
550	A -> G
552	T -> C
553	C -> T
554	A -> G
555	A -> T
556	T -> C
565	G -> C
573	A -> G
4417	A -> G
10589	A -> G		EJF14_80007
10589	A -> G		EJF14_80007
10606	A -> G	Y -> H	EJF14_80007
10606	A -> G	Y -> H	EJF14_80007
10823	C -> T		EJF14_80007
10823	C -> T		EJF14_80007
10898	A -> G		EJF14_80007
10898	A -> G		EJF14_80007
10916	A -> G		EJF14_80007
10916	A -> G		EJF14_80007
10983	T -> A	D -> V	EJF14_80007
10983	T -> A	D -> V	EJF14_80007
10985	G -> A		EJF14_80007
10985	G -> A		EJF14_80007
11013	T -> C	D -> G	EJF14_80007
11013	T -> C	D -> G	EJF14_80007
11022	G -> C	A -> G	EJF14_80007
11022	G -> C	A -> G	EJF14_80007
11028	T -> C	E -> G	EJF14_80007
11028	T -> C	E -> G	EJF14_80007
11040	C -> T	R -> Q	EJF14_80007
11040	C -> T	R -> Q	EJF14_80007
11114	G -> T		EJF14_80007
11114	G -> T		EJF14_80007
11156	A -> G		EJF14_80007
11156	A -> G		EJF14_80007
11309	G -> A		EJF14_80007
11309	G -> A		EJF14_80007
11372	G -> C		EJF14_80007
11372	G -> C		EJF14_80007
11440	G -> A
11609	A -> G		EJF14_80008
11609	A -> G		EJF14_80008
11777	A -> G		EJF14_80008
11777	A -> G		EJF14_80008
11813	A -> G		EJF14_80008
11813	A -> G		EJF14_80008
11963	T -> C		EJF14_80008
11963	T -> C		EJF14_80008
11996	T -> C		EJF14_80008
11996	T -> C		EJF14_80008
12170	G -> A		EJF14_80008
12170	G -> A		EJF14_80008
12182	T -> C		EJF14_80008
12182	T -> C		EJF14_80008
14216	G -> A		EJF14_80009
14216	G -> A		EJF14_80009
15054	G -> A	A -> T	EJF14_80009
15054	G -> A	A -> T	EJF14_80009
15227	C -> T
16442	G -> T
16488	A -> C
16584	G -> T
17049	C -> T		EJF14_80011
17049	C -> T		EJF14_80011
17094	T -> C		EJF14_80011
17094	T -> C		EJF14_80011
17283	A -> G		EJF14_80011
17283	A -> G		EJF14_80011
17748	A -> G		EJF14_80011
17748	A -> G		EJF14_80011
17784	C -> T		EJF14_80011
17784	C -> T		EJF14_80011
21075	G -> A		EJF14_80011
21075	G -> A		EJF14_80011
22121	C -> T		EJF14_80012
22121	C -> T		EJF14_80012
22163	G -> A		EJF14_80012
22163	G -> A		EJF14_80012
22693	A -> G	F -> L	EJF14_80012
22693	A -> G	F -> L	EJF14_80012
22982	G -> A
22988	T -> C
23053	C -> T		EJF14_80014
23053	C -> T		EJF14_80014
23158	C -> G		EJF14_80014
23158	C -> G		EJF14_80014
23629	A -> G		EJF14_80014
23629	A -> G		EJF14_80014
23683	A -> T		EJF14_80014
23683	A -> T		EJF14_80014
23692	G -> A		EJF14_80014
23692	G -> A		EJF14_80014
23701	A -> G		EJF14_80014
23701	A -> G		EJF14_80014
23731	A -> G		EJF14_80014
23731	A -> G		EJF14_80014
23758	A -> T		EJF14_80014
23758	A -> T		EJF14_80014
23971	G -> T		EJF14_80014
23971	G -> T		EJF14_80014
26487	A -> G		EJF14_80015
26487	A -> G		EJF14_80015
26544	G -> A		EJF14_80015
26544	G -> A		EJF14_80015
26586	G -> A		EJF14_80015
26586	G -> A		EJF14_80015
26625	T -> C		EJF14_80015
26625	T -> C		EJF14_80015
26697	G -> A		EJF14_80015
26697	G -> A		EJF14_80015
26808	A -> G		EJF14_80015
26808	A -> G		EJF14_80015
26835	G -> A		EJF14_80015
26835	G -> A		EJF14_80015
26971	T -> G	D -> A	EJF14_80015
26971	T -> G	D -> A	EJF14_80015
26977	G -> T	T -> K	EJF14_80015
26977	G -> T	T -> K	EJF14_80015
27007	T -> C	N -> S	EJF14_80015
27007	T -> C	N -> S	EJF14_80015
27018	C -> T		EJF14_80015
27018	C -> T		EJF14_80015
27168	A -> G		EJF14_80015
27168	A -> G		EJF14_80015
27183	T -> C		EJF14_80015
27183	T -> C		EJF14_80015
27195	T -> C		EJF14_80015
27195	T -> C		EJF14_80015
27471	C -> T		EJF14_80015
27471	C -> T		EJF14_80015
27904	G -> A		EJF14_80016
27904	G -> A		EJF14_80016
28015	T -> C		EJF14_80016
28015	T -> C		EJF14_80016
28174	G -> A		EJF14_80016
28174	G -> A		EJF14_80016
28306	T -> A	E -> D	EJF14_80016
28306	T -> A	E -> D	EJF14_80016
28531	G -> A		EJF14_80016
28531	G -> A		EJF14_80016
28738	T -> C		EJF14_80016
28738	T -> C		EJF14_80016
29185	C -> T		EJF14_80016
29185	C -> T		EJF14_80016
29329	G -> T		EJF14_80016
29329	G -> T		EJF14_80016
29338	C -> G		EJF14_80016
29338	C -> G		EJF14_80016
29350	T -> A		EJF14_80016
29350	T -> A		EJF14_80016
29596	C -> T		EJF14_80016
29596	C -> T		EJF14_80016
29662	G -> A		EJF14_80016
29662	G -> A		EJF14_80016
29740	A -> G		EJF14_80016
29740	A -> G		EJF14_80016
29752	G -> A		EJF14_80016
29752	G -> A		EJF14_80016
29761	A -> G		EJF14_80016
29761	A -> G		EJF14_80016
30029	A -> G	I -> T	EJF14_80016
30029	A -> G	I -> T	EJF14_80016
31146	A -> G		EJF14_80017
31146	A -> G		EJF14_80017
31944	T -> C
32235	A -> C
32280	T -> C
32386	T -> C
32515	G -> A
32522	G -> A
32564	T -> G
32565	T -> C
32566	G -> A
32567	C -> A
32582	C -> T
32606	T -> G
32611	G -> A
32619	A -> T
32637	T -> A
32643	C -> T
32646	T -> C
32662	G -> A
32701	G -> C
32703	A -> G
32711	T -> C
32744	T -> C
32751	C -> A
32871	A -> C
32892	C -> T
32894	C -> A
32903	C -> T
32906	T -> C
32909	T -> C
32938	A -> G		EJF14_80018
32938	A -> G		EJF14_80018
33005	A -> G	S -> G	EJF14_80018
33005	A -> G	S -> G	EJF14_80018
33034	C -> T		EJF14_80018
33034	C -> T		EJF14_80018
33047	T -> C		EJF14_80018
33047	T -> C		EJF14_80018
33172	G -> A		EJF14_80018
33172	G -> A		EJF14_80018
34607	C -> A
34668	T -> G
34670	G -> A
34954	C -> A
35021	T -> C
35258	G -> A
35307	T -> A
35365	G -> A
35371	T -> A
35481	A -> T
36062	C -> T	S -> F	EJF14_80020
36062	C -> T	S -> F	EJF14_80020
36315	T -> C		EJF14_80020
36315	T -> C		EJF14_80020
36540	G -> A		EJF14_80020
36540	G -> A		EJF14_80020
37410	T -> C		EJF14_80020
37410	T -> C		EJF14_80020
37492	G -> A	G -> R	EJF14_80020
37492	G -> A	G -> R	EJF14_80020
37523	T -> C	L -> S	EJF14_80020
37523	T -> C	L -> S	EJF14_80020
38430	C -> T
38504	T -> G
38553	G -> A
38593	T -> C
38609	A -> G
38611	A -> G
38620	A -> T
38625	G -> A
38627	A -> C
38632	A -> G
38634	C -> T
38641	G -> A
38820	G -> C
38873	G -> C
39009	C -> T
39427	T -> C		EJF14_80021
39427	T -> C		EJF14_80021
39436	G -> T		EJF14_80021
39436	G -> T		EJF14_80021
39655	G -> A		EJF14_80021
39655	G -> A		EJF14_80021
40069	T -> C		EJF14_80021
40069	T -> C		EJF14_80021
40999	G -> A		EJF14_80021
40999	G -> A		EJF14_80021
41110	G -> A		EJF14_80021
41110	G -> A		EJF14_80021
41150	T -> C	F -> L	EJF14_80021
41150	T -> C	F -> L	EJF14_80021
41362	G -> A		EJF14_80021
41362	G -> A		EJF14_80021
41698	C -> T		EJF14_80021
41698	C -> T		EJF14_80021
41728	C -> T		EJF14_80021
41728	C -> T		EJF14_80021
41845	C -> A		EJF14_80021
41845	C -> A		EJF14_80021
41971	C -> T		EJF14_80021
41971	C -> T		EJF14_80021
42001	T -> C		EJF14_80021
42001	T -> C		EJF14_80021
42025	C -> A		EJF14_80021
42025	C -> A		EJF14_80021
42031	G -> C	S -> L	EJF14_80021
42031	G -> C	S -> L	EJF14_80021
42247	A -> T		EJF14_80021
42247	A -> T		EJF14_80021
42337	C -> G		EJF14_80021
42337	C -> G		EJF14_80021
42382	A -> G		EJF14_80021
42382	A -> G		EJF14_80021
42421	A -> G		EJF14_80021
42421	A -> G		EJF14_80021
42730	T -> C		EJF14_80021
42730	T -> C		EJF14_80021
42896	A -> G
42902	A -> G
42903	C -> T
42919	A -> G
42927	A -> G
42928	C -> T
42938	C -> T
42943	G -> A
42959	G -> T
42960	A -> T
42963	G -> A
42976	C -> T
42983	C -> A
43001	A -> T
43010	C -> T
43013	C -> G
43023	A -> C
43044	T -> G
43060	C -> T
43061	A -> G
43067	C -> T
43071	A -> G
43077	C -> G
43090	A -> T
43104	C -> G
43163	C -> T
43200	T -> C
43216	A -> G
43260	A -> G
43297	C -> A
43323	T -> C
43327	G -> T
43328	A -> G
43370	G -> T
43607	C -> T
43628	G -> A
43674	C -> A
43700	A -> T
43749	C -> A
43750	A -> G
43791	T -> A
43806	A -> G
43808	T -> A
43811	T -> C
43817	C -> A
43825	C -> G
43942	T -> C
44027	A -> C
44229	G -> C
44231	A -> G
44265	A -> G
44472	T -> C
44475	G -> A
44629	A -> G
44833	C -> T
44854	C -> T
44866	T -> C		EJF14_80022
44866	T -> C		EJF14_80022
44968	G -> A		EJF14_80022
44968	G -> A		EJF14_80022
45151	G -> A		EJF14_80022
45151	G -> A		EJF14_80022
45418	A -> G		EJF14_80022
45418	A -> G		EJF14_80022
45463	C -> T		EJF14_80022
45463	C -> T		EJF14_80022
46195	C -> T		EJF14_80022
46195	C -> T		EJF14_80022
46231	C -> T		EJF14_80022
46231	C -> T		EJF14_80022
46293	G -> A
46312	G -> A
46373	A -> G
46385	A -> T
46413	A -> G
46415	A -> G
46499	A -> C
46508	C -> T
46523	T -> C
46530	A -> T
46533	T -> A
46560	C -> A
46580	A -> C
46582	A -> G
46584	A -> G
46585	G -> C
46596	A -> C
46605	T -> C
46606	T -> C
46646	C -> T
46648	G -> A
46650	A -> G
46653	A -> G
46664	T -> C
46667	A -> C
46679	C -> T
46683	T -> C
46688	C -> A
46713	A -> G
46741	C -> T
46756	G -> A
46763	T -> C
46780	A -> C
46788	A -> C
46809	C -> A
46868	C -> T
46887	G -> T
46901	A -> T
47108	A -> G		EJF14_80023
47108	A -> G		EJF14_80023
47309	T -> C		EJF14_80023
47309	T -> C		EJF14_80023
47350	G -> A	S -> N	EJF14_80023
47350	G -> A	S -> N	EJF14_80023
47457	A -> T
47479	C -> A
47510	G -> A
47556	T -> G
47580	T -> A
47588	G -> A
47628	A -> C
47629	T -> A
47645	A -> T
47680	C -> A
47886	A -> G
47889	C -> A
47902	A -> G
47906	G -> T
47920	C -> T
47921	G -> A
47922	G -> A
47967	T -> C
48023	A -> T
48026	G -> A
48029	C -> A
48047	A -> C
48066	T -> G
48153	C -> T
48436	C -> G
48437	G -> C
48904	T -> A	N -> K	EJF14_80024
48904	T -> A	N -> K	EJF14_80024
49111	C -> T
49216	T -> A
49246	G -> A
49301	T -> C
49319	A -> G
49377	A -> G
49388	T -> A
49411	C -> T
49425	T -> C
49497	T -> G
49505	C -> G
49528	C -> G
49584	A -> T
49585	A -> T
49591	T -> G
49620	C -> G
49623	A -> G
49625	T -> C
49627	G -> A
49644	A -> G
49646	C -> A
49662	T -> C
49671	A -> T
49686	T -> C
49690	C -> T
49743	T -> A
49747	G -> A
49777	C -> T
49785	C -> T
49788	C -> T
49812	A -> T
49932	T -> A
49934	G -> A
49938	A -> G
49957	T -> C
49999	A -> G
50317	C -> T
50327	A -> C
50396	C -> T		EJF14_80025
50396	C -> T		EJF14_80025
50399	C -> T		EJF14_80025
50399	C -> T		EJF14_80025
50453	A -> G		EJF14_80025
50453	A -> G		EJF14_80025
50456	T -> C		EJF14_80025
50456	T -> C		EJF14_80025
50507	T -> C		EJF14_80025
50507	T -> C		EJF14_80025
50525	C -> T		EJF14_80025
50525	C -> T		EJF14_80025
50549	A -> C		EJF14_80025
50549	A -> C		EJF14_80025
50558	C -> T		EJF14_80025
50558	C -> T		EJF14_80025
50561	T -> C		EJF14_80025
50561	T -> C		EJF14_80025
50576	T -> C		EJF14_80025
50576	T -> C		EJF14_80025
50600	A -> G		EJF14_80025
50600	A -> G		EJF14_80025
50645	G -> C		EJF14_80025
50645	G -> C		EJF14_80025
50741	C -> G		EJF14_80025
50741	C -> G		EJF14_80025
50744	A -> G		EJF14_80025
50744	A -> G		EJF14_80025
50747	T -> C		EJF14_80025
50747	T -> C		EJF14_80025
50750	T -> C		EJF14_80025
50750	T -> C		EJF14_80025
50837	C -> T		EJF14_80025
50837	C -> T		EJF14_80025
51410	T -> C		EJF14_80025
51410	T -> C		EJF14_80025
52754	G -> A		EJF14_80026
52754	G -> A		EJF14_80026
52766	T -> C		EJF14_80026
52766	T -> C		EJF14_80026
54188	C -> T		EJF14_80026
54188	C -> T		EJF14_80026
54218	T -> A		EJF14_80026
54218	T -> A		EJF14_80026
54278	T -> A		EJF14_80026
54278	T -> A		EJF14_80026
54299	A -> T		EJF14_80026
54299	A -> T		EJF14_80026
54329	G -> C		EJF14_80026
54329	G -> C		EJF14_80026
54401	T -> C		EJF14_80026
54401	T -> C		EJF14_80026
54407	A -> G		EJF14_80026
54407	A -> G		EJF14_80026
54440	T -> C		EJF14_80026
54440	T -> C		EJF14_80026
54546	G -> T	T -> N	EJF14_80026
54546	G -> T	T -> N	EJF14_80026
54746	G -> T		EJF14_80026
54746	G -> T		EJF14_80026
55484	C -> A		EJF14_80026
55484	C -> A		EJF14_80026
55703	C -> A		EJF14_80026
55703	C -> A		EJF14_80026
55818	A -> G	S -> P	EJF14_80026
55818	A -> G	S -> P	EJF14_80026
55844	C -> G	M -> I	EJF14_80026
55844	C -> G	M -> I	EJF14_80026
55885	G -> A
55886	A -> T
55911	A -> G
55956	G -> C
55965	C -> T
55983	T -> G
55987	C -> T
55991	T -> G
56020	G -> A
56021	A -> G
56035	A -> T
56144	C -> T
56157	G -> A
56237	C -> T
56268	G -> A
56292	T -> A
56296	G -> T
56317	C -> A
56330	A -> G
56335	C -> T
56338	A -> T
56346	C -> T
56376	G -> C
56433	C -> A
56466	A -> G
56470	T -> C
56493	G -> A
56506	C -> T
56507	A -> C
56518	C -> A
56523	C -> A
56537	T -> A
56550	T -> G
56997	C -> G		EJF14_80027
56997	C -> G		EJF14_80027
57006	T -> C		EJF14_80027
57006	T -> C		EJF14_80027
57147	T -> C		EJF14_80027
57147	T -> C		EJF14_80027
57159	C -> T		EJF14_80027
57159	C -> T		EJF14_80027
57510	A -> T
57547	A -> G
57575	C -> A
57587	T -> C
57608	T -> G
57615	C -> T
57629	C -> T
57637	C -> A
57706	A -> G
57710	A -> G
57712	T -> A
57716	T -> C
57730	A -> G
57742	T -> C
57761	A -> G
57765	T -> A
57769	G -> A
57787	T -> G
57825	G -> T
57828	T -> G
57860	C -> T
57938	A -> C
57942	A -> G
57964	G -> A
57979	C -> T
58011	T -> C
58020	G -> T
58027	T -> G
58043	C -> T
58053	C -> A
58058	A -> C	I -> S	EJF14_80028
58058	A -> C	I -> S	EJF14_80028
58077	G -> T		EJF14_80028
58077	G -> T		EJF14_80028
58078	A -> C		EJF14_80028
58078	A -> C		EJF14_80028
58084	A -> T		EJF14_80028
58084	A -> T		EJF14_80028
58113	C -> T	V -> I	EJF14_80028
58113	C -> T	V -> I	EJF14_80028
58114	C -> A	M -> I	EJF14_80028
58114	C -> A	M -> I	EJF14_80028
58117	T -> C		EJF14_80028
58117	T -> C		EJF14_80028
58165	G -> A		EJF14_80028
58165	G -> A		EJF14_80028
58183	G -> A		EJF14_80028
58183	G -> A		EJF14_80028
58213	A -> G		EJF14_80028
58213	A -> G		EJF14_80028
58219	C -> T		EJF14_80028
58219	C -> T		EJF14_80028
58225	G -> A		EJF14_80028
58225	G -> A		EJF14_80028
58252	T -> C		EJF14_80028
58252	T -> C		EJF14_80028
58275	A -> C	S -> A	EJF14_80028
58275	A -> C	S -> A	EJF14_80028
58279	C -> A		EJF14_80028
58279	C -> A		EJF14_80028
58300	G -> A		EJF14_80028
58300	G -> A		EJF14_80028
58348	A -> T		EJF14_80028
58348	A -> T		EJF14_80028
58360	A -> C		EJF14_80028
58360	A -> C		EJF14_80028
58396	C -> T		EJF14_80028
58396	C -> T		EJF14_80028
58408	T -> C		EJF14_80028
58408	T -> C		EJF14_80028
58420	G -> A		EJF14_80028
58420	G -> A		EJF14_80028
58429	C -> T		EJF14_80028
58429	C -> T		EJF14_80028
58471	G -> A		EJF14_80028
58471	G -> A		EJF14_80028
58519	G -> C		EJF14_80028
58519	G -> C		EJF14_80028
58558	T -> A		EJF14_80028
58558	T -> A		EJF14_80028
58564	C -> T		EJF14_80028
58564	C -> T		EJF14_80028
58615	A -> G		EJF14_80028
58615	A -> G		EJF14_80028
58659	A -> G		EJF14_80028
58659	A -> G		EJF14_80028
58690	G -> A		EJF14_80028
58690	G -> A		EJF14_80028
58702	T -> C		EJF14_80028
58702	T -> C		EJF14_80028
58741	A -> G		EJF14_80028
58741	A -> G		EJF14_80028
58798	T -> C		EJF14_80028
58798	T -> C		EJF14_80028
58816	G -> A		EJF14_80028
58816	G -> A		EJF14_80028
58906	A -> G		EJF14_80028
58906	A -> G		EJF14_80028
58915	A -> T		EJF14_80028
58915	A -> T		EJF14_80028
59077	T -> C		EJF14_80028
59077	T -> C		EJF14_80028
59086	G -> A		EJF14_80028
59086	G -> A		EJF14_80028
59199	C -> T
59247	T -> C
59350	G -> T
59403	T -> A
59415	A -> G
59540	G -> A		EJF14_80029
59540	G -> A		EJF14_80029
59570	A -> C		EJF14_80029
59570	A -> C		EJF14_80029
59627	G -> A		EJF14_80029
59627	G -> A		EJF14_80029
59678	T -> C		EJF14_80029
59678	T -> C		EJF14_80029
59913	C -> T
60084	G -> A
60133	C -> G
60283	G -> C	K -> N	EJF14_80030
60283	G -> C	K -> N	EJF14_80030
60542	C -> G
60546	T -> C
60570	C -> T
60660	C -> T
60669	C -> T
60700	G -> T
60732	T -> C
60737	C -> T
60768	A -> T
60870	C -> T
61143	T -> C
61144	T -> C
61665	C -> A		EJF14_80031
61665	C -> A		EJF14_80031
61716	A -> C		EJF14_80031
61716	A -> C		EJF14_80031
61772	G -> A	R -> K	EJF14_80031
61772	G -> A	R -> K	EJF14_80031
61981	C -> A		EJF14_80031
61981	C -> A		EJF14_80031
61995	A -> G		EJF14_80031
61995	A -> G		EJF14_80031
62190	A -> G		EJF14_80031
62190	A -> G		EJF14_80031
62766	T -> C		EJF14_80031
62766	T -> C		EJF14_80031
62829	C -> T		EJF14_80031
62829	C -> T		EJF14_80031
63183	C -> T		EJF14_80031
63183	C -> T		EJF14_80031
63282	T -> C		EJF14_80031
63282	T -> C		EJF14_80031
63327	C -> T		EJF14_80031
63327	C -> T		EJF14_80031
63336	G -> A		EJF14_80031
63336	G -> A		EJF14_80031
63363	A -> G		EJF14_80031
63363	A -> G		EJF14_80031
63423	G -> A		EJF14_80031
63423	G -> A		EJF14_80031
63729	T -> C		EJF14_80031
63729	T -> C		EJF14_80031
63774	T -> C		EJF14_80031
63774	T -> C		EJF14_80031
63783	A -> G		EJF14_80031
63783	A -> G		EJF14_80031
63784	C -> A		EJF14_80031
63784	C -> A		EJF14_80031
63906	T -> C		EJF14_80031
63906	T -> C		EJF14_80031
64848	C -> T		EJF14_80031
64848	C -> T		EJF14_80031
65080	T -> C		EJF14_80031
65080	T -> C		EJF14_80031
65577	A -> G		EJF14_80031
65577	A -> G		EJF14_80031
65832	T -> C		EJF14_80031
65832	T -> C		EJF14_80031
65850	C -> T		EJF14_80031
65850	C -> T		EJF14_80031
66139	G -> A	G -> S	EJF14_80031
66139	G -> A	G -> S	EJF14_80031
66162	T -> C		EJF14_80031
66162	T -> C		EJF14_80031
66276	G -> A		EJF14_80031
66276	G -> A		EJF14_80031
66475	C -> G
66498	T -> C
66536	T -> C
67045	C -> T		EJF14_80032
67045	C -> T		EJF14_80032
67090	A -> G		EJF14_80032
67090	A -> G		EJF14_80032
67156	T -> C		EJF14_80032
67156	T -> C		EJF14_80032
67246	A -> T		EJF14_80032
67246	A -> T		EJF14_80032
67259	T -> C
67326	T -> G
67395	G -> T
67441	A -> T
67475	A -> T
67478	A -> G
67484	A -> G
67496	G -> T
67497	C -> A
67612	A -> G
67769	A -> G		EJF14_80033
67769	A -> G		EJF14_80033
67779	T -> C	N -> S	EJF14_80033
67779	T -> C	N -> S	EJF14_80033
67787	C -> A		EJF14_80033
67787	C -> A		EJF14_80033
67886	C -> G		EJF14_80033
67886	C -> G		EJF14_80033
68177	A -> G		EJF14_80033
68177	A -> G		EJF14_80033
68528	T -> C		EJF14_80033
68528	T -> C		EJF14_80033
68561	T -> G		EJF14_80033
68561	T -> G		EJF14_80033
68600	A -> G		EJF14_80033
68600	A -> G		EJF14_80033
68633	A -> G		EJF14_80033
68633	A -> G		EJF14_80033
68762	C -> T		EJF14_80033
68762	C -> T		EJF14_80033
68768	C -> G		EJF14_80033
68768	C -> G		EJF14_80033
68785	T -> C	I -> V	EJF14_80033
68785	T -> C	I -> V	EJF14_80033
68803	G -> A	P -> S	EJF14_80033
68803	G -> A	P -> S	EJF14_80033
68842	C -> T	E -> K	EJF14_80033
68842	C -> T	E -> K	EJF14_80033
69083	G -> A		EJF14_80033
69083	G -> A		EJF14_80033
69282	A -> G
69295	T -> C
69300	G -> C
69322	T -> G
69375	A -> G
69381	G -> A
69390	C -> A
69433	A -> G
69786	G -> T
70096	C -> T
70129	T -> C		EJF14_80034
70129	T -> C		EJF14_80034
70251	C -> A	T -> N	EJF14_80034
70251	C -> A	T -> N	EJF14_80034
70293	G -> A	R -> H	EJF14_80034
70293	G -> A	R -> H	EJF14_80034
70399	C -> T		EJF14_80034
70399	C -> T		EJF14_80034
70630	C -> T		EJF14_80034
70630	C -> T		EJF14_80034
70827	G -> C
70831	T -> C
71061	C -> G
71235	T -> G
71416	C -> T
71446	C -> A
71488	T -> C		EJF14_80035
71488	T -> C		EJF14_80035
71561	A -> T	T -> S	EJF14_80035
71561	A -> T	T -> S	EJF14_80035
72013	G -> C	E -> D	EJF14_80035
72013	G -> C	E -> D	EJF14_80035
72032	A -> G	K -> E	EJF14_80035
72032	A -> G	K -> E	EJF14_80035
72334	G -> A		EJF14_80035
72334	G -> A		EJF14_80035
72459	A -> G	E -> G	EJF14_80035
72459	A -> G	E -> G	EJF14_80035
72465	A -> G	N -> S	EJF14_80035
72465	A -> G	N -> S	EJF14_80035
72502	A -> G		EJF14_80035
72502	A -> G		EJF14_80035
72559	T -> C		EJF14_80035
72559	T -> C		EJF14_80035
72632	G -> A	A -> T	EJF14_80035
72632	G -> A	A -> T	EJF14_80035
72665	G -> A	A -> T	EJF14_80035
72665	G -> A	A -> T	EJF14_80035
73449	G -> C	G -> A	EJF14_80035
73449	G -> C	G -> A	EJF14_80035
73456	T -> C		EJF14_80035
73456	T -> C		EJF14_80035
73525	T -> C		EJF14_80035
73525	T -> C		EJF14_80035
73534	T -> C		EJF14_80035
73534	T -> C		EJF14_80035
73564	C -> T		EJF14_80035
73564	C -> T		EJF14_80035
73568	C -> G	Q -> E	EJF14_80035
73568	C -> G	Q -> E	EJF14_80035
73624	G -> A		EJF14_80035
73624	G -> A		EJF14_80035
73636	G -> A		EJF14_80035
73636	G -> A		EJF14_80035
73657	C -> T		EJF14_80035
73657	C -> T		EJF14_80035
73675	C -> T		EJF14_80035
73675	C -> T		EJF14_80035
73696	A -> G		EJF14_80035
73696	A -> G		EJF14_80035
73948	C -> T		EJF14_80035
73948	C -> T		EJF14_80035
73969	G -> A		EJF14_80035
73969	G -> A		EJF14_80035
74008	T -> A		EJF14_80035
74008	T -> A		EJF14_80035
74044	C -> T		EJF14_80035
74044	C -> T		EJF14_80035
74056	C -> T		EJF14_80035
74056	C -> T		EJF14_80035
74146	C -> T		EJF14_80035
74146	C -> T		EJF14_80035
74165	A -> G	T -> A	EJF14_80035
74165	A -> G	T -> A	EJF14_80035
74174	G -> A	V -> I	EJF14_80035
74174	G -> A	V -> I	EJF14_80035
74177	C -> T	P -> S	EJF14_80035
74177	C -> T	P -> S	EJF14_80035
74187	A -> G	H -> R	EJF14_80035
74187	A -> G	H -> R	EJF14_80035
74335	T -> C		EJF14_80035
74335	T -> C		EJF14_80035
74380	C -> G		EJF14_80035
74380	C -> G		EJF14_80035
74398	G -> A		EJF14_80035
74398	G -> A		EJF14_80035
74497	A -> G		EJF14_80035
74497	A -> G		EJF14_80035
74506	G -> A		EJF14_80035
74506	G -> A		EJF14_80035
74605	A -> G		EJF14_80035
74605	A -> G		EJF14_80035
74611	A -> G		EJF14_80035
74611	A -> G		EJF14_80035
74638	T -> C		EJF14_80035
74638	T -> C		EJF14_80035
74647	C -> T		EJF14_80035
74647	C -> T		EJF14_80035
74902	T -> C		EJF14_80035
74902	T -> C		EJF14_80035
75046	G -> C		EJF14_80035
75046	G -> C		EJF14_80035
75290	G -> A
75342	A -> C
75391	C -> A
75483	G -> C
75508	C -> G
75525	T -> C
75536	G -> A
75621	G -> C
75835	T -> G
75988	T -> G
76071	C -> A
76393	T -> C		EJF14_80036
76393	T -> C		EJF14_80036
76516	C -> A		EJF14_80036
76516	C -> A		EJF14_80036
77059	G -> C
77135	C -> G
77281	T -> C
77455	G -> A
77464	C -> T
77480	A -> C
77548	C -> T
77575	T -> G
77654	A -> C
77933	C -> T
77984	T -> A
77986	G -> A
78007	G -> C
78049	A -> T
78072	A -> G
78104	T -> A
78111	T -> A
78147	T -> C
78148	A -> T
78252	A -> G
78259	G -> C
78271	A -> G
78274	A -> G
78295	G -> A
78367	C -> T
78446	A -> G
78460	A -> G
78472	T -> A
78475	A -> G
78485	G -> T
78495	T -> C
78498	C -> G
78511	A -> G
78534	T -> C		EJF14_80037
78534	T -> C		EJF14_80037
78588	C -> T		EJF14_80037
78588	C -> T		EJF14_80037
78591	C -> T		EJF14_80037
78591	C -> T		EJF14_80037
78606	G -> A		EJF14_80037
78606	G -> A		EJF14_80037
78621	C -> T		EJF14_80037
78621	C -> T		EJF14_80037
78630	T -> C		EJF14_80037
78630	T -> C		EJF14_80037
78636	C -> T		EJF14_80037
78636	C -> T		EJF14_80037
78669	T -> C		EJF14_80037
78669	T -> C		EJF14_80037
78777	A -> G		EJF14_80037
78777	A -> G		EJF14_80037
78793	G -> A	A -> T	EJF14_80037
78793	G -> A	A -> T	EJF14_80037
78822	G -> A		EJF14_80037
78822	G -> A		EJF14_80037
79637	T -> C	I -> T	EJF14_80037
79637	T -> C	I -> T	EJF14_80037
79944	C -> T		EJF14_80037
79944	C -> T		EJF14_80037
80098	T -> G
80102	A -> T
80105	A -> T
80129	A -> G
80130	A -> G
80150	G -> A
80226	T -> C
80262	A -> G
80277	T -> G
80328	C -> G
80375	T -> G
80403	C -> T
80406	A -> G
80413	T -> G
80451	G -> A
80458	T -> C
80468	A -> G
80489	A -> G
80497	A -> G
80498	G -> C
80524	A -> C
80542	C -> T
80548	A -> G
80553	T -> C
80566	G -> A
80598	T -> C
80599	T -> A
80604	T -> C
80622	T -> A
80633	A -> T
80647	T -> G
80652	G -> C
80654	A -> G
80705	T -> C
80740	C -> G
80745	A -> G
80755	A -> C
80793	A -> G
80798	C -> T
80801	A -> T
80802	C -> T
80808	T -> C
80812	A -> G
80816	T -> C
80829	G -> A
80850	A -> G
80881	G -> A
80957	C -> T
80973	G -> T
81072	C -> G		EJF14_80038
81072	C -> G		EJF14_80038
81171	A -> G		EJF14_80038
81171	A -> G		EJF14_80038
81177	G -> A		EJF14_80038
81177	G -> A		EJF14_80038
81277	C -> A	L -> I	EJF14_80038
81277	C -> A	L -> I	EJF14_80038
81283	A -> C		EJF14_80038
81283	A -> C		EJF14_80038
81504	G -> A		EJF14_80038
81504	G -> A		EJF14_80038
81585	A -> G		EJF14_80038
81585	A -> G		EJF14_80038
81636	A -> G		EJF14_80038
81636	A -> G		EJF14_80038
81684	T -> C		EJF14_80038
81684	T -> C		EJF14_80038
81801	C -> T		EJF14_80038
81801	C -> T		EJF14_80038
81825	A -> G		EJF14_80038
81825	A -> G		EJF14_80038
81882	T -> A
81908	G -> A
81929	T -> A
81934	T -> A
81953	T -> C
82171	A -> T
82228	A -> G
82337	A -> G
82857	C -> T		EJF14_80039
82857	C -> T		EJF14_80039
83043	T -> C		EJF14_80039
83043	T -> C		EJF14_80039
83259	C -> T		EJF14_80039
83259	C -> T		EJF14_80039
83622	C -> A		EJF14_80039
83622	C -> A		EJF14_80039
83712	C -> G		EJF14_80039
83712	C -> G		EJF14_80039
84087	G -> A		EJF14_80039
84087	G -> A		EJF14_80039
84276	T -> G		EJF14_80039
84276	T -> G		EJF14_80039
84334	C -> G	Q -> E	EJF14_80039
84334	C -> G	Q -> E	EJF14_80039
84408	C -> T		EJF14_80039
84408	C -> T		EJF14_80039
84415	A -> C		EJF14_80039
84415	A -> C		EJF14_80039
84525	C -> T		EJF14_80039
84525	C -> T		EJF14_80039
84588	G -> A		EJF14_80039
84588	G -> A		EJF14_80039
84657	C -> T		EJF14_80039
84657	C -> T		EJF14_80039
84717	C -> T		EJF14_80039
84717	C -> T		EJF14_80039
84735	T -> A		EJF14_80039
84735	T -> A		EJF14_80039
84768	A -> G		EJF14_80039
84768	A -> G		EJF14_80039
84813	C -> T		EJF14_80039
84813	C -> T		EJF14_80039
85754	T -> G	K -> T	EJF14_80040
85754	T -> G	K -> T	EJF14_80040
94114	T -> C	S -> P	EJF14_80045
94114	T -> C	S -> P	EJF14_80045
98302	A -> G	L -> S	EJF14_80048
98302	A -> G	L -> S	EJF14_80048
102394	T -> A	V -> D	EJF14_80050
102394	T -> A	V -> D	EJF14_80050
103782	A -> T	M -> L	EJF14_80050
103782	A -> T	M -> L	EJF14_80050
103789	A -> T	Q -> L	EJF14_80050
103789	A -> T	Q -> L	EJF14_80050
106612	A -> T
106623	G -> A
106625	A -> G
106664	A -> T
106665	T -> A
106678	C -> G
106690	A -> C
106704	A -> G
117823	A -> C
117824	C -> T
121980	T -> C	T -> A	EJF14_80061
121980	T -> C	T -> A	EJF14_80061
125127	G -> A	P -> L	EJF14_80062
125127	G -> A	P -> L	EJF14_80062
132190	G -> C	R -> G	EJF14_80066
132190	G -> C	R -> G	EJF14_80066
153358	C -> A
195317	A -> G
213716	G -> A
213723	A -> C
214007	A -> T
215250	C -> T		EJF14_80112
215250	C -> T		EJF14_80112
215295	A -> C		EJF14_80112
215295	A -> C		EJF14_80112
215364	T -> C		EJF14_80112
215364	T -> C		EJF14_80112
215442	G -> T		EJF14_80112
215442	G -> T		EJF14_80112
215562	C -> T		EJF14_80112
215562	C -> T		EJF14_80112
215736	A -> G		EJF14_80112
215736	A -> G		EJF14_80112
215799	G -> A		EJF14_80112
215799	G -> A		EJF14_80112
215823	T -> G		EJF14_80112
215823	T -> G		EJF14_80112
215919	C -> T		EJF14_80112
215919	C -> T		EJF14_80112
215952	C -> T		EJF14_80112
215952	C -> T		EJF14_80112
215973	C -> T		EJF14_80112
215973	C -> T		EJF14_80112
216003	C -> T		EJF14_80112
216003	C -> T		EJF14_80112
216010	C -> T	G -> E	EJF14_80112
216010	C -> T	G -> E	EJF14_80112
216022	T -> C	E -> G	EJF14_80112
216022	T -> C	E -> G	EJF14_80112
216038	T -> C	K -> E	EJF14_80112
216038	T -> C	K -> E	EJF14_80112
216039	A -> G		EJF14_80112
216039	A -> G		EJF14_80112
216064	G -> T	T -> N	EJF14_80112
216064	G -> T	T -> N	EJF14_80112
216114	T -> G	E -> D	EJF14_80112
216114	T -> G	E -> D	EJF14_80112
216168	G -> A		EJF14_80112
216168	G -> A		EJF14_80112
216243	A -> G		EJF14_80112
216243	A -> G		EJF14_80112
216249	A -> G		EJF14_80112
216249	A -> G		EJF14_80112
216266	T -> C	N -> D	EJF14_80112
216266	T -> C	N -> D	EJF14_80112
216292	T -> C	E -> G	EJF14_80112
216292	T -> C	E -> G	EJF14_80112
216308	G -> C	R -> G	EJF14_80112
216308	G -> C	R -> G	EJF14_80112
216324	A -> G		EJF14_80112
216324	A -> G		EJF14_80112
216327	C -> G		EJF14_80112
216327	C -> G		EJF14_80112
216348	T -> A		EJF14_80112
216348	T -> A		EJF14_80112
216415	C -> T	G -> D	EJF14_80112
216415	C -> T	G -> D	EJF14_80112
216426	G -> A		EJF14_80112
216426	G -> A		EJF14_80112
216462	A -> G		EJF14_80112
216462	A -> G		EJF14_80112
216483	T -> C		EJF14_80112
216483	T -> C		EJF14_80112
216540	T -> A		EJF14_80112
216540	T -> A		EJF14_80112
216882	G -> C		EJF14_80112
216882	G -> C		EJF14_80112
217277	C -> A
217427	T -> A
218288	G -> A
218860	C -> A
218861	T -> A
218897	G -> A
218917	T -> C
219024	G -> A	A -> T	EJF14_80113
219024	G -> A	A -> T	EJF14_80113
219469	T -> C	V -> A	EJF14_80113
219469	T -> C	V -> A	EJF14_80113
220424	G -> A		EJF14_80113
220424	G -> A		EJF14_80113
220532	C -> A		EJF14_80113
220532	C -> A		EJF14_80113
220637	C -> T		EJF14_80113
220637	C -> T		EJF14_80113
220697	T -> C
220748	C -> T
220778	T -> C
220806	C -> T
220809	T -> A
220815	A -> C
220820	T -> G
220867	C -> T
220887	T -> A
220903	A -> G
220924	A -> T
220932	G -> T
220934	A -> G
220961	T -> G
221011	T -> A
221015	A -> T
221042	A -> G
221061	T -> C
221084	T -> C
221094	T -> C
221106	G -> A
221132	C -> T
221133	A -> T
221134	T -> C
221151	G -> T
221157	C -> T
221159	C -> T
221190	G -> C
221196	C -> G
221201	G -> C
221203	G -> A
221205	A -> G
221242	T -> C
221273	T -> C
221317	A -> G
221323	A -> T
221335	T -> A
221340	G -> A
221351	T -> C
221362	G -> A
221368	C -> T
221396	G -> A
221408	T -> C
221410	T -> G
221414	G -> C
221416	G -> A
221417	T -> C
221453	C -> T
221468	C -> T
221471	T -> G
221472	T -> G
221479	A -> T
221506	T -> C
221507	G -> A
221522	T -> C
221605	G -> C
221631	G -> A
221633	A -> C
221647	A -> T
221651	T -> C
221652	G -> C
221657	G -> A
221658	A -> G
221671	A -> G
221672	G -> C
221676	A -> T
221686	G -> A
221700	G -> C
221730	A -> G
222431	G -> A	A -> T	EJF14_80114
222431	G -> A	A -> T	EJF14_80114
223117	A -> G
223228	A -> C	W -> G	EJF14_80115
223228	A -> C	W -> G	EJF14_80115
223403	T -> C		EJF14_80115
223403	T -> C		EJF14_80115
223460	T -> C		EJF14_80115
223460	T -> C		EJF14_80115
223670	A -> G		EJF14_80115
223670	A -> G		EJF14_80115
223798	A -> T	Y -> N	EJF14_80115
223798	A -> T	Y -> N	EJF14_80115
224009	A -> G		EJF14_80115
224009	A -> G		EJF14_80115
224709	C -> T	R -> K	EJF14_80115
224709	C -> T	R -> K	EJF14_80115
225268	A -> T	S -> T	EJF14_80115
225268	A -> T	S -> T	EJF14_80115
225518	C -> T		EJF14_80115
225518	C -> T		EJF14_80115
225657	T -> C	N -> S	EJF14_80115
225657	T -> C	N -> S	EJF14_80115
225700	C -> G	E -> Q	EJF14_80115
225700	C -> G	E -> Q	EJF14_80115
225983	A -> G		EJF14_80115
225983	A -> G		EJF14_80115
226086	G -> A	T -> I	EJF14_80115
226086	G -> A	T -> I	EJF14_80115
226672	A -> G	S -> P	EJF14_80115
226672	A -> G	S -> P	EJF14_80115
227255	A -> G		EJF14_80115
227255	A -> G		EJF14_80115
227303	G -> A		EJF14_80115
227303	G -> A		EJF14_80115
227572	A -> C	S -> A	EJF14_80115
227572	A -> C	S -> A	EJF14_80115
227600	C -> T		EJF14_80115
227600	C -> T		EJF14_80115
227612	C -> T		EJF14_80115
227612	C -> T		EJF14_80115
227617	T -> C	I -> V	EJF14_80115
227617	T -> C	I -> V	EJF14_80115
227708	A -> G		EJF14_80115
227708	A -> G		EJF14_80115
227720	A -> G		EJF14_80115
227720	A -> G		EJF14_80115
227733	C -> G	S -> T	EJF14_80115
227733	C -> G	S -> T	EJF14_80115
227737	T -> C	N -> D	EJF14_80115
227737	T -> C	N -> D	EJF14_80115
227741	G -> T		EJF14_80115
227741	G -> T		EJF14_80115
227849	C -> A		EJF14_80115
227849	C -> A		EJF14_80115
228221	A -> G		EJF14_80115
228221	A -> G		EJF14_80115
228386	A -> C
228475	A -> C
228508	A -> G
228607	C -> A
228709	C -> T
229041	A -> C
229360	T -> G
229366	T -> A
229379	A -> G
229388	T -> C
229392	G -> A
229395	A -> C
229455	T -> C
229479	G -> A
229493	T -> C
229506	A -> G
229515	T -> C
229516	T -> C
229520	G -> A
229521	A -> G
229533	G -> A
229534	T -> A
229546	A -> T
229547	A -> G
229551	G -> A
229596	A -> C
230869	T -> A		EJF14_80116
230869	T -> A		EJF14_80116
230881	G -> A		EJF14_80116
230881	G -> A		EJF14_80116
231622	G -> T		EJF14_80116
231622	G -> T		EJF14_80116
231627	T -> G	T -> P	EJF14_80116
231627	T -> G	T -> P	EJF14_80116
231628	G -> T		EJF14_80116
231628	G -> T		EJF14_80116
231697	A -> G		EJF14_80116
231697	A -> G		EJF14_80116
231703	A -> G		EJF14_80116
231703	A -> G		EJF14_80116
231736	T -> C		EJF14_80116
231736	T -> C		EJF14_80116
231998	A -> C
232291	A -> G	L -> S	EJF14_80117
232291	A -> G	L -> S	EJF14_80117
232373	A -> T	F -> I	EJF14_80117
232373	A -> T	F -> I	EJF14_80117
232478	C -> G	G -> R	EJF14_80117
232478	C -> G	G -> R	EJF14_80117
232479	C -> T	M -> I	EJF14_80117
232479	C -> T	M -> I	EJF14_80117
232540	C -> G
232678	T -> A
232837	A -> G
232977	T -> C
233036	A -> G
233042	C -> G
233078	T -> A
233097	A -> G
233117	G -> A
233118	C -> T
233124	T -> G
233125	G -> A
233129	A -> T
233154	C -> G
233201	T -> C
233267	A -> G
233290	A -> T
233339	G -> A
233383	C -> T
233424	G -> A
233438	T -> A
233454	A -> C
233564	C -> G
233568	T -> C
233576	G -> C
233618	A -> T
233633	A -> C
233636	A -> G
233648	C -> T
233669	G -> A
233674	A -> T
233711	A -> C
233712	C -> A
233717	A -> G
233756	G -> C
233762	A -> C
233778	T -> A
233783	T -> C
233805	T -> C
233840	T -> G
233844	T -> A
233846	T -> C
233868	T -> A
233884	C -> T
233886	T -> C
233945	T -> G
233947	A -> G
233951	G -> C
233952	C -> A
233978	G -> A
234005	T -> A
234023	C -> T
234052	G -> A
234053	G -> A
234078	G -> A
234101	T -> A
234110	A -> C
234135	A -> C
234144	T -> C
234147	G -> A
234152	C -> T
234156	G -> A
234164	G -> A
234209	C -> A
234212	C -> T
234233	C -> T
234254	T -> C
234255	C -> T
234300	G -> T
234329	A -> G
234332	T -> C
234346	A -> C
234347	C -> G
234402	C -> T
234408	C -> T
234429	G -> A
234435	G -> T
234466	A -> C
234478	A -> T
234484	C -> T
234486	G -> A
234508	T -> A
234524	G -> A
234527	G -> A
234537	T -> C
234550	C -> G
234676	G -> T
234919	T -> C		EJF14_80118
234919	T -> C		EJF14_80118
235646	C -> G
235700	G -> A
235745	T -> A
235748	T -> A
235830	A -> C
235846	T -> A
235850	A -> G
235871	A -> T
236031	A -> G
236070	A -> G
236119	C -> T
236140	T -> C
236145	A -> T
236191	A -> T
236235	G -> T
236308	A -> G
236380	G -> C
236464	C -> A
236473	G -> A
236513	T -> A
236515	A -> G
236526	T -> G
236546	G -> T
236593	A -> G
236619	A -> T
236726	G -> A
236965	C -> T
236974	T -> C
237047	T -> C
238095	A -> G		EJF14_80119
238095	A -> G		EJF14_80119
238560	T -> C		EJF14_80119
238560	T -> C		EJF14_80119
238894	A -> G	L -> S	EJF14_80119
238894	A -> G	L -> S	EJF14_80119
239228	A -> G
239321	G -> A
239347	G -> A
239364	A -> G
239865	A -> C	T -> P	EJF14_80120
239865	A -> C	T -> P	EJF14_80120
240114	C -> G	P -> A	EJF14_80120
240114	C -> G	P -> A	EJF14_80120
240149	T -> C		EJF14_80120
240149	T -> C		EJF14_80120
240182	C -> G	I -> M	EJF14_80120
240182	C -> G	I -> M	EJF14_80120
240319	C -> T	A -> V	EJF14_80120
240319	C -> T	A -> V	EJF14_80120
240429	G -> A
240462	C -> T
240630	A -> G
240653	T -> C
240785	G -> C
240831	C -> G
240898	A -> T
240925	G -> A
240946	T -> A
241008	C -> G
241010	A -> C
241034	G -> C
241264	A -> G
241287	A -> T
241361	G -> T
241400	C -> A
241421	T -> A
241422	C -> A
241470	G -> A
241581	C -> T	A -> V	EJF14_80121
241581	C -> T	A -> V	EJF14_80121
241585	C -> T		EJF14_80121
241585	C -> T		EJF14_80121
241630	T -> C		EJF14_80121
241630	T -> C		EJF14_80121
241703	A -> G	T -> A	EJF14_80121
241703	A -> G	T -> A	EJF14_80121
241708	G -> C		EJF14_80121
241708	G -> C		EJF14_80121
241711	T -> A		EJF14_80121
241711	T -> A		EJF14_80121
241721	A -> C	N -> H	EJF14_80121
241721	A -> C	N -> H	EJF14_80121
241795	A -> G		EJF14_80121
241795	A -> G		EJF14_80121
241825	G -> T		EJF14_80121
241825	G -> T		EJF14_80121
241960	C -> T		EJF14_80121
241960	C -> T		EJF14_80121
242041	C -> T		EJF14_80121
242041	C -> T		EJF14_80121
242062	G -> A		EJF14_80121
242062	G -> A		EJF14_80121
242065	C -> T		EJF14_80121
242065	C -> T		EJF14_80121
242215	C -> T		EJF14_80121
242215	C -> T		EJF14_80121
242230	T -> C		EJF14_80121
242230	T -> C		EJF14_80121
242305	T -> C		EJF14_80121
242305	T -> C		EJF14_80121
242356	C -> T		EJF14_80121
242356	C -> T		EJF14_80121
242362	T -> C		EJF14_80121
242362	T -> C		EJF14_80121
242419	C -> T		EJF14_80121
242419	C -> T		EJF14_80121
242437	A -> G		EJF14_80121
242437	A -> G		EJF14_80121
242614	G -> C		EJF14_80121
242614	G -> C		EJF14_80121
242743	A -> G		EJF14_80121
242743	A -> G		EJF14_80121
242971	C -> T		EJF14_80121
242971	C -> T		EJF14_80121
243532	T -> A
243542	T -> C
243544	A -> G
243553	A -> T
243726	A -> T
243828	A -> G
243879	T -> A
243884	G -> A
243891	T -> A
243892	A -> G
243893	A -> G
243896	C -> T
243899	T -> C
243908	T -> G
243923	T -> G
243933	T -> C
244083	C -> A
244670	G -> T		EJF14_80122
244670	G -> T		EJF14_80122
244925	A -> T		EJF14_80122
244925	A -> T		EJF14_80122
244997	C -> T		EJF14_80122
244997	C -> T		EJF14_80122
245030	G -> A		EJF14_80122
245030	G -> A		EJF14_80122
245564	G -> A
245733	T -> A
245781	A -> G
245892	C -> T		EJF14_80123
245892	C -> T		EJF14_80123
246220	A -> C
246255	C -> T
246299	T -> A
246312	T -> G
246354	A -> T
246367	A -> C
246403	G -> T
246404	C -> G
246408	A -> T
246410	T -> G
246426	A -> G
246441	G -> A
246460	G -> C
246484	C -> T
246492	T -> C
246502	T -> C
246513	A -> C
246541	G -> T
246567	G -> A
246587	A -> G
246663	C -> T
246683	C -> T
246684	T -> C
246686	T -> C
246689	T -> C
246699	T -> A
246701	C -> T
246702	T -> C
246703	G -> C
246732	T -> C
247403	G -> C
247406	G -> A
247465	A -> T
247466	C -> G
247499	C -> T
247515	G -> T
247530	A -> G
247577	A -> C
247679	C -> T
247933	A -> T
247986	C -> T
248016	G -> A
248182	G -> A
248419	T -> A		EJF14_80125
248419	T -> A		EJF14_80125
248844	G -> A	S -> N	EJF14_80125
248844	G -> A	S -> N	EJF14_80125
249696	A -> G
249697	T -> C
249703	G -> A
249706	T -> A
249729	C -> T
249735	C -> T
249753	G -> C
249779	C -> T
249786	G -> C
249787	A -> G
249797	A -> G
249800	G -> A
249837	A -> C
249840	G -> A
249843	C -> T
249847	T -> C
249848	T -> C
249875	A -> G
249895	T -> A
249920	C -> T
249949	C -> T
250102	G -> A
250370	C -> G	N -> K	EJF14_80126
250370	C -> G	N -> K	EJF14_80126
250601	T -> C		EJF14_80126
250601	T -> C		EJF14_80126
250607	G -> A		EJF14_80126
250607	G -> A		EJF14_80126
250613	G -> A		EJF14_80126
250613	G -> A		EJF14_80126
250799	C -> T		EJF14_80126
250799	C -> T		EJF14_80126
250908	G -> T
250925	A -> G
250940	T -> C
250954	T -> A
250958	A -> G
250959	A -> G
250961	C -> T
250964	A -> T
250983	A -> C
250984	G -> C
250994	G -> A
251010	A -> T
251024	C -> T
251042	A -> G
251047	G -> A
251063	C -> T
251078	T -> C
251081	C -> A
251085	T -> A
251103	T -> C
251106	C -> G
251123	A -> G
251125	T -> A
251129	G -> A
251143	T -> C
251164	T -> C
251171	T -> C
251200	T -> A
251201	T -> C
251203	A -> T
251211	C -> A
251214	A -> C
251225	A -> G
251242	A -> G
251251	A -> T
251252	T -> C
251254	C -> T
251263	T -> C
251270	C -> T
251271	A -> G
251274	T -> G
251280	G -> A
251284	A -> G
251290	T -> C
251296	T -> C
251297	T -> C
251301	C -> T
251306	A -> G
251307	A -> G
251308	A -> G
251326	C -> A
251328	G -> C
251334	C -> T
251351	C -> A
251353	T -> A
251360	C -> T
251362	T -> C
251364	C -> T
251380	C -> G
251394	T -> C
251395	A -> G
251450	C -> A
251467	C -> A
251477	G -> A
251483	T -> G
251497	T -> C
251511	G -> A
251516	T -> C
251540	T -> A
251550	T -> G
251553	C -> T
251565	A -> G
251566	C -> A
251568	A -> T
251571	G -> C
251608	A -> T
251610	C -> T
251627	A -> G
251631	A -> G
251635	C -> A
251799	T -> A
251824	T -> A
251842	C -> T
251863	T -> G
251887	A -> T
252023	G -> A		EJF14_80127
252023	G -> A		EJF14_80127
252167	A -> G		EJF14_80127
252167	A -> G		EJF14_80127
252215	G -> T		EJF14_80127
252215	G -> T		EJF14_80127
252524	T -> A
252525	G -> T
252526	C -> G
252546	C -> T
252548	T -> A
252604	C -> A
252626	T -> C
252629	A -> C
252736	G -> C
252761	A -> T
252892	G -> A
252951	C -> G
253028	A -> T
253071	T -> C
253081	T -> C
253113	C -> T
253128	A -> G
253137	C -> T
253140	A -> C
253144	G -> C
253147	C -> A
253150	T -> G
253157	C -> T
253168	A -> T
253169	T -> G
253184	A -> G
253186	T -> A
253201	A -> C
253277	C -> A
253279	G -> C
253281	A -> C
253301	C -> T
253311	A -> G
253317	T -> C
253342	A -> T
253346	G -> C
253364	T -> C
253372	G -> A
253448	G -> A
253454	G -> A
253474	T -> C
253513	G -> A
253558	G -> C
253595	A -> C
253596	A -> G
253700	A -> C		EJF14_80128
253700	A -> C		EJF14_80128
253820	C -> T		EJF14_80128
253820	C -> T		EJF14_80128
253868	C -> T		EJF14_80128
253868	C -> T		EJF14_80128
254027	C -> T		EJF14_80128
254027	C -> T		EJF14_80128
254084	G -> A		EJF14_80128
254084	G -> A		EJF14_80128
254154	A -> G	K -> E	EJF14_80128
254154	A -> G	K -> E	EJF14_80128
254402	C -> G		EJF14_80128
254402	C -> G		EJF14_80128
254499	A -> C
254539	G -> A
255042	C -> T
255045	G -> A
255057	C -> A
255074	A -> G
255250	C -> T
255256	G -> T
255281	A -> T
255865	T -> A
256418	A -> G		EJF14_80129
256418	A -> G		EJF14_80129
256741	C -> T	A -> T	EJF14_80129
256741	C -> T	A -> T	EJF14_80129
256832	G -> A		EJF14_80129
256832	G -> A		EJF14_80129
256853	G -> A		EJF14_80129
256853	G -> A		EJF14_80129
256856	C -> A		EJF14_80129
256856	C -> A		EJF14_80129
256865	T -> A		EJF14_80129
256865	T -> A		EJF14_80129
257018	A -> G		EJF14_80129
257018	A -> G		EJF14_80129
257645	A -> C	F -> L	EJF14_80129
257645	A -> C	F -> L	EJF14_80129
257649	A -> G	I -> T	EJF14_80129
257649	A -> G	I -> T	EJF14_80129
257662	G -> C	P -> A	EJF14_80129
257662	G -> C	P -> A	EJF14_80129
257784	A -> T		EJF14_80130
257784	A -> T		EJF14_80130
257796	T -> G	K -> N	EJF14_80130
257796	T -> G	K -> N	EJF14_80130
257799	C -> T		EJF14_80130
257799	C -> T		EJF14_80130
258126	A -> T		EJF14_80130
258126	A -> T		EJF14_80130
258141	G -> A		EJF14_80130
258141	G -> A		EJF14_80130
258165	T -> C		EJF14_80130
258165	T -> C		EJF14_80130
258253	A -> G	I -> T	EJF14_80130
258253	A -> G	I -> T	EJF14_80130
258292	T -> A
258338	T -> C
258375	C -> T
258395	A -> C
258409	C -> T
258429	T -> G
258430	T -> C
258431	T -> C
258432	G -> A
258452	G -> A
258454	G -> C
258456	G -> A
258459	C -> G
258473	A -> G
258474	C -> A
258505	C -> T
258552	C -> T
258571	A -> G
258582	T -> G
258594	G -> A
258601	G -> C
258607	T -> C
258609	G -> C
258617	A -> G
258630	A -> G
258632	A -> G
258633	A -> G
258636	T -> A
258638	T -> C
258661	C -> T
258697	G -> C
258756	G -> A
258758	T -> C
258813	G -> A
258933	T -> C		EJF14_80131
258933	T -> C		EJF14_80131
259140	G -> C		EJF14_80131
259140	G -> C		EJF14_80131
259180	C -> G	Q -> E	EJF14_80131
259180	C -> G	Q -> E	EJF14_80131
259276	A -> G
259285	C -> A
259299	G -> A
259349	C -> T
259359	T -> C
259361	T -> A
259370	A -> G
259371	T -> C
259430	T -> C
259437	A -> G
259449	G -> C
[truncated: 13,629 more rows]
