# Supplementary material for: Comparative Genomics for the Elucidation of Multidrug Resistance in Candida lusitaniae
Source: mBio. 2019 Dec 24;10(6):e02512-19. doi: 10.1128/mBio.02512-19 (PMC6935856; doi:10.1128/mBio.02512-19)
Supplement: FILE S3 [file mBio.02512-19-sd003.xlsx]

## Sheet: 4 Transposon families
Sequence Name	Type	Name	locus_tag	product	Minimum	Maximum	Description
Chr_1	CDS	putative retrovirus-related Pol polyprotein	EJF14_10149	putative retrovirus-related Pol polyprotein	254776	259515	similar to POLX_TOBAC,Retrovirus-related Pol polyprotein from transposon TNT 1-94, includes Protease, includes Reverse transcriptase, Includes Endonuclease
Chr_4	CDS	putative retrovirus-related Pol polyprotein	EJF14_40104	putative retrovirus-related Pol polyprotein	237849	242564	similar to POLX_TOBAC,Retrovirus-related Pol polyprotein from transposon TNT 1-94, includes Protease, includes Reverse transcriptase, includes Endonuclease
Chr_7	CDS	putative retrovirus-related Pol polyprotein	EJF14_70114	putative retrovirus-related Pol polyprotein	233856	236294	similar to POLX_TOBAC,Retrovirus-related Pol polyprotein from transposon TNT 1-94, includes Protease, includes Reverse transcriptase, includes Endonuclease
Chr_1	CDS	putative transposon Ty2-OR1 Gag-Pol polyprotein	EJF14_10958	putative transposon Ty2-OR1 Gag-Pol polyprotein	1901476	1902948	similar to Transposon Ty2-OR1 Gag-Pol polyprotein,Transposon Ty2-OR1 Gag-Pol polyprotein
Chr_1	CDS	putative transposon Ty3-G Gag-Pol polyprotein	EJF14_10625	putative transposon Ty3-G Gag-Pol polyprotein	1244691	1248272	similar to YG31B_YEAST,Transposon Ty3-G Gag-Pol poly,Gag3-Pol3,Transposon Ty3-1 TYA-TYB poly,contains Capsid,CA,p24,contains Spacer peptide p3,contains Nucleocapsid p11,NC,contains Ty3 protease,PR,p16,contains Spacer peptide J,contains Reverse transcriptase
Chr_2	CDS	putative transposon Ty3-G Gag-Pol polyprotein	EJF14_20733	putative transposon Ty3-G Gag-Pol polyprotein	1462610	1466167	similar to YG31B_YEAST,Transposon Ty3-G Gag-Pol polyprotein,Gag3-Pol3,Transposon Ty3-1 TYA-TYB polyprotein
Chr_3	CDS	putative transposon Ty3-G Gag-Pol polyprotein	EJF14_30205	putative transposon Ty3-G Gag-Pol polyprotein	425852	429433	similar to YG31B_YEAST,Transposon Ty3-G Gag-Pol poly,Gag3-Pol3,Transposon Ty3-1 TYA-TYB poly,contains Capsid,CA,p24,contains Spacer peptide p3,contains Nucleocapsid p11,NC,contains Ty3 protease,PR,p16,contains Spacer peptide J,contains Reverse transcriptase
Chr_3	CDS	putative transposon Ty3-G Gag-Pol polyprotein	EJF14_30232	putative transposon Ty3-G Gag-Pol polyprotein	486755	490336	similar to YG31B_YEAST,Transposon Ty3-G Gag-Pol poly,Gag3-Pol3,Transposon Ty3-1 TYA-TYB poly,contains Capsid,CA,p24,contains Spacer peptide p3,contains Nucleocapsid p11,NC,contains Ty3 protease,PR,p16,contains Spacer peptide J,contains Reverse transcriptase
Chr_3	CDS	putative transposon Ty3-G Gag-Pol polyprotein	EJF14_30055	putative transposon Ty3-G Gag-Pol polyprotein	107279	110836	similar to YG31B_YEAST,Transposon Ty3-G Gag-Pol poly,Gag3-Pol3,Transposon Ty3-1 TYA-TYB poly,contains Capsid,CA,p24,contains Spacer peptide p3,contains Nucleocapsid p11,NC,contains Ty3 protease,PR,p16,contains Spacer peptide J,contains Reverse transcriptase
Chr_3	CDS	putative transposon Ty3-G Gag-Pol polyprotein	EJF14_30097	putative transposon Ty3-G Gag-Pol polyprotein	197200	200757	similar to YG31B_YEAST,Transposon Ty3-G Gag-Pol poly,Gag3-Pol3,Transposon Ty3-1 TYA-TYB poly,contains Capsid,CA,p24,contains Spacer peptide p3,contains Nucleocapsid p11,NC,contains Ty3 protease,PR,p16,contains Spacer peptide J,contains Reverse transcriptase
Chr_4	CDS	putative transposon Ty3-G Gag-Pol polyprotein	EJF14_40820	putative transposon Ty3-G Gag-Pol polyprotein	1609169	1612750	similar to YG31B_YEAST,Transposon Ty3-G Gag-Pol poly,Gag3-Pol3,Transposon Ty3-1 TYA-TYB poly,contains Capsid,CA,p24,contains Spacer peptide p3,contains Nucleocapsid p11,NC Cont
Chr_5	CDS	putative transposon Ty3-G Gag-Pol polyprotein	EJF14_50729	putative transposon Ty3-G Gag-Pol polyprotein	1459653	1463234	similar to YG31B_YEAST,Transposon Ty3-G Gag-Pol poly,Gag3-Pol3,Transposon Ty3-1 TYA-TYB poly,contains Capsid,CA,p24,contains Spacer peptide p3,contains Nucleocapsid p11,NC,contains Ty3 protease,PR,p16,contains Spacer peptide J,contains Reverse transcriptase
Chr_1	CDS	putative transposon Ty3-I Gag-Pol polyprotein	EJF14_10515	putative transposon Ty3-I Gag-Pol polyprotein	1032784	1037715	similar to YI31B_YEAST,Transposon Ty3-I Gag-Pol poly,Gag3-Pol3,Transposon Ty3-2 TYA-TYB poly,contains Capsid,CA,p24,contains Spacer peptide p3,contains Nucleocapsid p11,NC,contains Ty3 protease,PR,p16,contains Spacer peptide J,contains Reverse transcriptase
Chr_1	CDS	putative transposon Ty3-I Gag-Pol polyprotein	EJF14_10812	putative transposon Ty3-I Gag-Pol polyprotein	1617693	1622624	similar to YI31B_YEAST,Transposon Ty3-I Gag-Pol poly,Gag3-Pol3,Transposon Ty3-2 TYA-TYB poly,contains Capsid,CA,p24,contains Spacer peptide p3,contains Nucleocapsid p11,NC,contains Ty3 protease,PR,p16,contains Spacer peptide J,contains Reverse transcriptase
Chr_2	CDS	putative transposon Ty3-I Gag-Pol polyprotein	EJF14_20664	putative transposon Ty3-I Gag-Pol polyprotein	1320634	1325565	similar to YI31B_YEAST,Transposon Ty3-I Gag-Pol polyprotein,Gag3-Pol3,Transposon Ty3-2 TYA-TYB polyprotein

## Sheet: Transposon details
Chromosomal location	Name	Type	Length	locus_tag	Description
Chr_1	putative transposon Ty3-G Gag-Pol polyprotein	CDS	3582	EJF14_10625	similar to YG31B_YEAST,Transposon Ty3-G Gag-Pol poly,Gag3-Pol3,Transposon Ty3-1 TYA-TYB poly,contains Capsid,CA,p24,contains Spacer peptide p3,contains Nucleocapsid p11,NC,contains Ty3 protease,PR,p16,contains Spacer peptide J,contains Reverse transcriptase
Chr_1	hypothetical protein	CDS	864	EJF14_10626	similar to hypothetical protein CLUG_04110 Clavispora lusitaniae ATCC 42720
Chr_1	LTR	repeat_region	244
Chr_1	LTR	repeat_region	244
Chr_2	putative transposon Ty3-G Gag-Pol polyprotein	CDS	3558	EJF14_20733	similar to YG31B_YEAST,Transposon Ty3-G Gag-Pol polyprotein,Gag3-Pol3,Transposon Ty3-1 TYA-TYB polyprotein
Chr_2	hypothetical protein	CDS	843	EJF14_20732	similar to predicted protein Clavispora lusitaniae ATCC 42720
Chr_2	LTR	repeat_region	301
Chr_2	LTR	repeat_region	301
Chr_3	putative transposon Ty3-G Gag-Pol polyprotein	CDS	3582	EJF14_30232	similar to YG31B_YEAST,Transposon Ty3-G Gag-Pol poly,Gag3-Pol3,Transposon Ty3-1 TYA-TYB poly,contains Capsid,CA,p24,contains Spacer peptide p3,contains Nucleocapsid p11,NC,contains Ty3 protease,PR,p16,contains Spacer peptide J,contains Reverse transcriptase
Chr_3	hypothetical protein	CDS	864	EJF14_30231	similar to hypothetical protein CLUG_04110 Clavispora lusitaniae ATCC 42720
Chr_3	LTR	repeat_region	242
Chr_3	LTR	repeat_region	242
Chr_3	putative transposon Ty3-G Gag-Pol polyprotein	CDS	3558	EJF14_30097	similar to YG31B_YEAST,Transposon Ty3-G Gag-Pol poly,Gag3-Pol3,Transposon Ty3-1 TYA-TYB poly,contains Capsid,CA,p24,contains Spacer peptide p3,contains Nucleocapsid p11,NC,contains Ty3 protease,PR,p16,contains Spacer peptide J,contains Reverse transcriptase
Chr_3	hypothetical protein	CDS	843	EJF14_30098	similar to predicted protein Clavispora lusitaniae ATCC 42720
Chr_3	LTR	repeat_region	302
Chr_3	LTR	repeat_region	302
Chr_3	putative transposon Ty3-G Gag-Pol polyprotein	CDS	3582	EJF14_30205	similar to YG31B_YEAST,Transposon Ty3-G Gag-Pol poly,Gag3-Pol3,Transposon Ty3-1 TYA-TYB poly,contains Capsid,CA,p24,contains Spacer peptide p3,contains Nucleocapsid p11,NC,contains Ty3 protease,PR,p16,contains Spacer peptide J,contains Reverse transcriptase
Chr_3	hypothetical protein	CDS	864	EJF14_30204	similar to hypothetical protein CLUG_04110 Clavispora lusitaniae ATCC 42720
Chr_3	LTR	repeat_region	244
Chr_3	LTR	repeat_region	244
Chr_3	putative transposon Ty3-G Gag-Pol polyprotein	CDS	3558	EJF14_30055	similar to YG31B_YEAST,Transposon Ty3-G Gag-Pol poly,Gag3-Pol3,Transposon Ty3-1 TYA-TYB poly,contains Capsid,CA,p24,contains Spacer peptide p3,contains Nucleocapsid p11,NC,contains Ty3 protease,PR,p16,contains Spacer peptide J,contains Reverse transcriptase
Chr_3	hypothetical protein	CDS	843	EJF14_30054	similar to predicted protein Clavispora lusitaniae ATCC 42720
Chr_3	LTR	repeat_region	302
Chr_3	LTR	repeat_region	302
Chr_4	putative transposon Ty3-G Gag-Pol polyprotein	CDS	3582	EJF14_40820	similar to YG31B_YEAST,Transposon Ty3-G Gag-Pol poly,Gag3-Pol3,Transposon Ty3-1 TYA-TYB poly,contains Capsid,CA,p24,contains Spacer peptide p3,contains Nucleocapsid p11,NC Cont
Chr_4	hypothetical protein	CDS	864	EJF14_40821	similar to hypothetical protein CLUG_04110 Clavispora lusitaniae ATCC 42720
Chr_4	LTR	repeat_region	182
Chr_4	LTR	repeat_region	182
Chr_5	putative transposon Ty3-G Gag-Pol polyprotein	CDS	3582	EJF14_50729	similar to YG31B_YEAST,Transposon Ty3-G Gag-Pol poly,Gag3-Pol3,Transposon Ty3-1 TYA-TYB poly,contains Capsid,CA,p24,contains Spacer peptide p3,contains Nucleocapsid p11,NC,contains Ty3 protease,PR,p16,contains Spacer peptide J,contains Reverse transcriptase
Chr_5	hypothetical protein	CDS	864	EJF14_50730	similar to hypothetical protein CLUG_04110 Clavispora lusitaniae ATCC 42720
Chr_5	LTR	repeat_region	244
Chr_5	LTR	repeat_region	244
Chr_1	putative transposon Ty3-I Gag-Pol polyprotein	CDS	4932	EJF14_10515	similar to YI31B_YEAST,Transposon Ty3-I Gag-Pol poly,Gag3-Pol3,Transposon Ty3-2 TYA-TYB poly,contains Capsid,CA,p24,contains Spacer peptide p3,contains Nucleocapsid p11,NC,contains Ty3 protease,PR,p16,contains Spacer peptide J,contains Reverse transcriptase
Chr_1	LTR	repeat_region	237
Chr_1	LTR	repeat_region	237
Chr_1	putative transposon Ty3-I Gag-Pol polyprotein	CDS	4932	EJF14_10812	similar to YI31B_YEAST,Transposon Ty3-I Gag-Pol poly,Gag3-Pol3,Transposon Ty3-2 TYA-TYB poly,contains Capsid,CA,p24,contains Spacer peptide p3,contains Nucleocapsid p11,NC,contains Ty3 protease,PR,p16,contains Spacer peptide J,contains Reverse transcriptase
Chr_1	LTR	repeat_region	238
Chr_1	LTR	repeat_region	238
Chr_2	putative transposon Ty3-I Gag-Pol polyprotein	CDS	4932	EJF14_20664	similar to YI31B_YEAST,Transposon Ty3-I Gag-Pol polyprotein,Gag3-Pol3,Transposon Ty3-2 TYA-TYB polyprotein
Chr_2	LTR	repeat_region	237
Chr_2	LTR	repeat_region	237
Chr_1	putative retrovirus-related Pol polyprotein	CDS	4740	EJF14_10149	similar to POLX_TOBAC,Retrovirus-related Pol polyprotein from transposon TNT 1-94, includes Protease, includes Reverse transcriptase, Includes Endonuclease
Chr_1	LTR	repeat_region	555
Chr_1	LTR	repeat_region	555
Chr_4	putative retrovirus-related Pol polyprotein	CDS	4716	EJF14_40104	similar to POLX_TOBAC,Retrovirus-related Pol polyprotein from transposon TNT 1-94, includes Protease, includes Reverse transcriptase, includes Endonuclease
Chr_4	LTR	repeat_region	408
Chr_4	LTR	repeat_region	408
Chr_7	putative retrovirus-related Pol polyprotein	CDS	2439	EJF14_70114	similar to POLX_TOBAC,Retrovirus-related Pol polyprotein from transposon TNT 1-94, includes Protease, includes Reverse transcriptase, includes Endonuclease
Chr_1	putative transposon Ty2-OR1 Gag-Pol polyprotein	CDS	1473	EJF14_10958	similar to Transposon Ty2-OR1 Gag-Pol polyprotein,Transposon Ty2-OR1 Gag-Pol polyprotein

## Sheet: GRP2-like CDS
Chromosome	Name	Type	Min (original sequence)	Max (original sequence)	locus_tag	Description
Chr_1	putative NADPH-dependent methylglyoxal reductase	CDS	469736	468732	EJF14_10253	similar to GRP2_CANAL,NADPH-dependent methylglyoxal reductase GRP2,Cytoplasmic antigenic protein 2
Chr_2	Putative NADPH-dependent methylglyoxal reductase	CDS	1989433	1990473	EJF14_20967	similar to GRP2_CANAL,Putative NADPH-dependent methylglyoxal reductase GRP2,Cytoplasmic antigenic protein 2
Chr_2	Putative NADPH-dependent methylglyoxal reductase	CDS	144967	143945	EJF14_20072	similar to GRP2_CANAL,Putative NADPH-dependent methylglyoxal reductase GRP2,Cytoplasmic antigenic protein 2
Chr_2	Putative NADPH-dependent methylglyoxal reductase	CDS	369847	373020	EJF14_20175	similar to GRP2_CANAL,Putative NADPH-dependent methylglyoxal reductase GRP2,Cytoplasmic antigenic protein 2
Chr_3	putative NADPH-dependent methylglyoxal reductase	CDS	1067108	1068106	EJF14_30489	similar to GRP2_CANAL,NADPH-dependent methylglyoxal reductase GRP2,Cytoplasmic antigenic protein 2
Chr_5	putative NADPH-dependent methylglyoxal reductase	CDS	221168	222190	EJF14_50096	similar to GRP2_CANAL,NADPH-dependent methylglyoxal reductase GRP2,Cytoplasmic antigenic protein 2
Chr_6	putative NADPH-dependent methylglyoxal reductase	CDS	528483	529499	EJF14_60225	similar to GRP2_CANAL,NADPH-dependent methylglyoxal reductase GRP2,Cytoplasmic antigenic protein 2
