# Supplementary material for: Comparative Genomics for the Elucidation of Multidrug Resistance in Candida lusitaniae
Source: mBio. 2019 Dec 24;10(6):e02512-19. doi: 10.1128/mBio.02512-19 (PMC6935856; doi:10.1128/mBio.02512-19)
Supplement: FILE S4 [file mBio.02512-19-sd004.xlsx]

## Sheet: All data
			P4 vs P1						P3 vs P1
locus_tag	product	Description	log2FC	AveExpr	t	PValue	adjPVal	B	logFC	AveExpr	t	P.Value	adj.P.Val	B
EJF14_10001	hypothetical protein	similar to hypothetical protein A9F13_14g01474 Clavispora lusitaniae	0.560372	1.80005	5.35322	0.000397352	0.00117511	-0.267885	0.0814112	1.80005	0.744821	0.474588	0.759502	-6.57758
EJF14_10002	hypothetical protein	similar to predicted protein Clavispora lusitaniae ATCC 42720	-0.167315	7.69252	-3.96823	0.00299362	0.00656104	-3.00591	-0.0392132	7.69252	-0.930135	0.375569	0.701575	-7.08036
EJF14_10003	putative MICOS complex subunit	similar to MIC60_CANTT,MICOS complex subunit MIC60,Mitofilin	-0.452537	8.36628	-9.78388	3.10432e-06	2.43238e-05	4.42485	-0.0187077	8.36628	-0.400229	0.697931	0.876133	-7.40471
EJF14_10004	putative actin-related protein	similar to ARP4_DEBHA,Actin-related protein 4,Actin ARP4,Actin 4	-0.138862	7.25072	-3.57133	0.00560689	0.0112942	-3.68071	-0.047749	7.25072	-1.22963	0.248721	0.604905	-6.78226
EJF14_10005	putative actin-interacting protein	similar to AIP1_YEAST,Actin-interacting protein 1	0.0455917	7.50677	1.26857	0.235107	0.294059	-7.30015	-0.0179941	7.50677	-0.503904	0.625926	0.846948	-7.41073
EJF14_10006	putative 1,4-alpha-glucan-branching enzyme	similar to GLGB_DEBHA,1,4-alpha-glucan-branching enzyme,Glycogen-branching enzyme	-0.281009	8.56128	-3.73621	0.00430995	0.00901321	-3.34198	0.00939938	8.56128	0.124565	0.903491	0.962756	-7.47785
EJF14_10007	hypothetical protein	similar to hypothetical protein CLUG_00005 Clavispora lusitaniae ATCC 42720	-0.0408642	6.22761	-0.990143	0.346904	0.412683	-7.61594	0.0646093	6.22761	1.56584	0.150391	0.502953	-6.35141
EJF14_10008	putative ATP-dependent DNA helicase II subunit	similar to KU80_YEAST,ATP-dependent DNA helicase II subunit 2,ATP-dependent DNA helicase II subunit Ku80,High affinity DNA-binding factor subunit 2,Yeast Ku80	0.23444	5.44494	3.69049	0.00463464	0.0095897	-3.43339	0.0570787	5.44494	0.889198	0.39608	0.714771	-7.07623
EJF14_10009	putative mitochondrial GTPase	similar to MTG1_YEAST,Mitochondrial GTPase 1	0.625397	4.63072	11.4017	8.16016e-07	9.29172e-06	5.95804	0.0276234	4.63072	0.481463	0.641197	0.850965	-7.23444
EJF14_10010	hypothetical protein	similar to KTI12_YEAST,KTI12,Gamma-toxin target 4,Killer toxin insensitivity 12	0.17405	5.30601	2.1558	0.0582072	0.0868668	-5.99096	-0.0158404	5.30601	-0.194355	0.850034	0.944343	-7.46885
EJF14_10011	putative U3 small nucleolar RNA-associated protein	similar to UTP11_YEAST,U3 small nucleolar RNA-associated protein 11,U3 snoRNA-associated protein 11,U three protein 11	-0.09715	4.69393	-1.0455	0.321932	0.387521	-7.4237	-0.0911315	4.69393	-0.980458	0.351418	0.681758	-6.91204
EJF14_10012	putative ATPase synthesis protein	similar to ATP25_CLAL4,ATPase synthesis protein ,mitochondrial	-0.0729536	6.03891	-1.65851	0.130148	0.176026	-6.79413	-0.0762747	6.03891	-1.73368	0.115572	0.454735	-6.11057
EJF14_10013	putative DNA replication regulator	similar to SLD2_DEBHA,DNA replication regulator SLD2	0.0272492	4.67668	0.474966	0.645652	0.699968	-7.86524	-0.0119057	4.67668	-0.205158	0.841823	0.940952	-7.37557
EJF14_10014	putative activating signal cointegrator protein	similar to TRIP4_MOUSE,Activating signal cointegrator 1,ASC-1,Thyroid receptor-interacting 4,TR-interacting protein 4,TRIP-4	-0.137721	5.41957	-2.72607	0.0224987	0.0379856	-5.05771	-0.00761973	5.41957	-0.151055	0.883124	0.955148	-7.49354
EJF14_10015	putative zinc finger CCCH domain-containing protein	similar to YBJC_SCHPO,Zinc finger CCCH domain-containing protein	0.00945199	4.81176	0.141468	0.890486	0.909334	-7.99862	-0.0318516	4.81176	-0.471112	0.648302	0.853596	-7.29861
EJF14_10016	putative meiosis induction kinase protein	similar to IME2_YEAST,Meiosis induction kinase IME2/SME1	-0.518561	3.37174	-6.2167	0.000129405	0.000462923	0.703375	-0.146176	3.37174	-1.77201	0.108729	0.442759	-5.68595
EJF14_10017	putative transport and Golgi organization protein	similar to TNG2_HUMAN,Transport and Golgi organization protein 2	0.299753	5.44586	4.86571	0.000783869	0.00206804	-1.55377	-0.150908	5.44586	-2.3935	0.0392158	0.293422	-5.01727
EJF14_10018	putative lipid droplet-associated hydrolase	similar to LDAH_CHICK,Lipid droplet-associated hydrolase,Lipid droplet-associated serine hydrolase	0.0342187	4.89784	0.960809	0.360708	0.426796	-7.5314	0.0598978	4.89784	1.66888	0.128043	0.472568	-6.08775
EJF14_10019	putative vitamin H transporter	similar to VHT1_SCHPO,Vitamin H transporter 1,H(+)/biotin symporter vht1	-0.862382	3.13507	-10.5918	1.55835e-06	1.44344e-05	5.49502	-0.215748	3.13507	-2.78003	0.0205609	0.213498	-4.06706
EJF14_10020	hypothetical protein	similar to TOXD_COCCA,TOXD	0.630382	6.44051	12.1349	4.69942e-07	6.09922e-06	6.43093	-0.0135053	6.44051	-0.260187	0.800329	0.921657	-7.51525
EJF14_10021	putative arginine N-methyltransferase	similar to HMT1_YEAST,arginine N-methyltransferase 1,Major type I arginine N-methyltransferase,Type I PRMT,hnRNP arginine N-methyltransferase	0.0508788	6.95944	0.587945	0.570422	0.630769	-7.95157	-0.0381379	6.95944	-0.441069	0.669133	0.861263	-7.45516
EJF14_10022	putative peptide methionine sulfoxide reductase B3	similar to MSRB3_ARATH,Peptide methionine sulfoxide reductase B3,Peptide-methionine (R)-S-oxide reductase	-0.0878264	5.47237	-1.38135	0.199117	0.254923	-7.13177	-0.0616225	5.47237	-0.963654	0.359352	0.689437	-7.01919
EJF14_10023	putative enoyl reductase	similar to YN67_SCHPO,enoyl reductase	-0.129705	7.12387	-3.10692	0.0119486	0.0218142	-4.46762	0.0641115	7.12387	1.53526	0.157662	0.512256	-6.39818
EJF14_10024	putative multi protein-bridging factor	similar to MBF1_DEBHA,Multi protein-bridging factor 1	-0.178	8.7228	-3.77024	0.00408391	0.00859961	-3.27337	-0.00988168	8.7228	-0.209209	0.838748	0.939803	-7.45275
EJF14_10025	putative GTP-binding protein	similar to YPT5_SCHPO,GTP-binding ypt5 protein	0.264384	5.93174	5.91384	0.000189606	0.000629368	-0.0660479	0.0416242	5.93174	0.926513	0.377352	0.702486	-7.08299
EJF14_10026	putative U3 small nucleolar RNA-associated protein	similar to UTP10_DEBHA,U3 small nucleolar RNA-associated protein 10	-0.111543	7.72684	-2.48738	0.0335263	0.0539435	-5.48984	0.0928741	7.72684	2.05634	0.0685717	0.368512	-5.606
EJF14_10027	Probable proline-specific permease	similar to PUT4_SCHPO,Probable proline-specific permease put4	1.45648	5.55458	16.0451	3.80341e-08	1.10529e-06	9.19872	0.0341445	5.55458	0.364036	0.723885	0.886606	-7.3812
EJF14_10030	hypothetical protein	similar to predicted protein Clavispora lusitaniae ATCC 42720	-0.200955	5.06652	-2.31476	0.0447137	0.0692384	-5.69099	0.133829	5.06652	1.55842	0.152127	0.505582	-6.2753
EJF14_10031	putative cysteine proteinase	similar to BLH1_YEAST,Cysteine proteinase ,mitochondrial,Bleomycin hydrolase,BLM hydrolase,Homocysteine-thiolactonase,HTLase,Hcy-thiolacton proteinase,Leucine aminopeptidase 3,Y3	-0.0526194	10.0965	-0.847373	0.417838	0.485366	-7.59769	0.128911	10.0965	2.07074	0.0669677	0.366076	-5.45371
EJF14_10032	putative 40S ribosomal protein	similar to RS8A_YEAST,40S ribosomal S8-A,RP19,S14,Small ribosomal subunit eS8-A,YS9	-0.394434	11.5111	-6.46798	9.51101e-05	0.000361247	0.882933	-0.111937	11.5111	-1.82607	0.0997091	0.424986	-5.75012
EJF14_10033	hypothetical protein	similar to hypothetical protein A9F13_15g01386 Clavispora lusitaniae	-0.428306	4.94578	-9.44573	4.202e-06	3.07679e-05	4.14573	-0.0967036	4.94578	-2.1718	0.0566872	0.342951	-5.35988
EJF14_10035	hypothetical protein	similar to hypothetical protein A9F13_09g01023 Clavispora lusitaniae	-0.241431	-0.610884	-1.65828	0.130196	0.176026	-5.80113	0.239175	-0.610884	1.69183	0.123493	0.467521	-5.22951
EJF14_10036	hypothetical protein		-1.00799	1.80164	-9.66933	3.43621e-06	2.62851e-05	4.81989	-0.0130743	1.80164	-0.135032	0.895434	0.960328	-6.94557
EJF14_10037	putative myb-like DNA-binding protein	similar to MYB1_NEUCR,Myb-like DNA-binding myb-1	-1.65188	6.41999	-21.8005	2.2857e-09	1.95776e-07	12.1648	0.151734	6.41999	2.05933	0.0682361	0.368512	-5.63067
EJF14_10038	Probable tRNA-splicing endonuclease subunit	similar to SEN34_SCHPO,Probable tRNA-splicing endonuclease subunit sen34,tRNA-intron endonuclease sen34	-0.39754	3.78173	-6.12022	0.000145959	0.000509183	0.50823	-0.0219252	3.78173	-0.347482	0.735883	0.891328	-7.19714
EJF14_10039	putative Peptide-N4-(N-acetyl-beta-glucosaminyl)asparagine amidase A	similar to PNAA_PRUDU,Peptide-N4-(N-acetyl-beta-glucosaminyl)asparagine amidase A,PNGase A,Glycopeptide N-glycosidase,N-glycanase,contains Peptide-N4-(N-acetyl-beta-glucosaminyl)asparagine amidase A light chain,PNGase A small chain	0.360323	6.9584	7.50403	2.89625e-05	0.000140877	1.95297	-0.0132646	6.9584	-0.278269	0.78683	0.916323	-7.51886
EJF14_10040	putative vacuolar sorting-associated protein	similar to VPS35_YEAST,Vacuolar sorting-associated protein 35,Vacuolar protein-targeting protein 7	0.00555784	6.61574	0.119956	0.907043	0.923225	-8.1299	0.0288227	6.61574	0.622251	0.548571	0.80714	-7.35017
EJF14_10041	putative autophagy-related protein	similar to ATG2_DEBHA,Autophagy-related protein 2	-0.0904597	4.97755	-1.23621	0.246376	0.306195	-7.24561	-0.0549114	4.97755	-0.743193	0.475527	0.759502	-7.14416
EJF14_10042	putative pre-rRNA-processing protein	similar to LAS1_SCHPO,Pre-rRNA-processing las1	0.220452	5.50158	4.56177	0.00121825	0.00299869	-2.03059	0.036933	5.50158	0.756252	0.468026	0.755935	-7.19573
EJF14_10044	hypothetical protein		0.454232	-1.04728	1.90227	0.0881709	0.125204	-5.39876	0.161979	-1.04728	0.658493	0.526019	0.794924	-6.24838
EJF14_10045	putative ammonia transport outward protein	similar to ATO2_YEAST,Ammonia transport outward protein 2	1.21526	3.87841	7.90936	1.87893e-05	0.000100694	2.67855	0.083852	3.87841	0.496808	0.630736	0.849407	-7.04962
EJF14_10046	hypothetical protein	similar to hypothetical protein CLUG_00039 Clavispora lusitaniae ATCC 42720	-0.153407	5.25368	-2.4795	0.0339706	0.0545505	-5.45255	-0.074137	5.25368	-1.19365	0.261868	0.616932	-6.75227
EJF14_10047	putative cell division control protein	similar to CDC14_SCHPO,Cell division control protein 14	-0.389149	2.50316	-2.31907	0.0443943	0.0688413	-5.24405	-0.188648	2.50316	-1.1254	0.288332	0.633273	-6.3618
EJF14_10048	putative mitochondrial distribution and morphology protein	similar to MDM10_CLAL4,Mitochondrial distribution and morphology protein 10,Mitochondrial inheritance component MDM10	0.0376127	6.08702	0.889492	0.39593	0.463654	-7.70786	0.0162145	6.08702	0.383205	0.71009	0.883069	-7.4681
EJF14_10049	putative 37S ribosomal protein	similar to RT51_YEAST,37S ribosomal ,mitochondrial,Mitochondrial small ribosomal subunit bS1m	-0.0784901	7.17932	-1.14986	0.278614	0.34077	-7.45122	-0.050079	7.17932	-0.734713	0.48044	0.764059	-7.26823
EJF14_10050	putative SWR1-complex	similar to SWC3_ASHGO,SWR1-complex 3	-0.000884828	5.93812	-0.0146443	0.988622	0.990391	-8.12224	-0.103087	5.93812	-1.70127	0.121665	0.464363	-6.14951
EJF14_10051	putative serine threonine-kinase	similar to KIC1_YEAST,Serine threonine-kinase KIC1,Kinase that interacts with CDC31,N-rich kinase 1	0.153352	5.74837	3.4861	0.00643153	0.0127629	-3.80008	-0.020544	5.74837	-0.464194	0.653071	0.85376	-7.40704
EJF14_10052	putative imidazoleglycerol-phosphate dehydratase	similar to HIS7_PICST,Imidazoleglycerol-phosphate dehydratase,IGPD	0.704528	5.06713	7.44474	3.08997e-05	0.000148977	1.96956	0.018497	5.06713	0.18796	0.854903	0.945968	-7.40391
EJF14_10053	putative rRNA methyltransferase	similar to MRM1_YEAST,rRNA methyltransferase ,mitochondrial,21S rRNA (guanosine(2270)-2 -O)-methyltransferase,21S rRNA	0.291326	4.79272	5.08338	0.000576324	0.00160311	-1.15346	-0.0333002	4.79272	-0.564985	0.585313	0.823227	-7.23066
EJF14_10054	putative lipase	similar to YO059_YEAST,lipase YOR059C	0.854298	4.0728	8.45512	1.07694e-05	6.42528e-05	3.24834	-0.0801785	4.0728	-0.725497	0.485815	0.769941	-6.94132
EJF14_10055	hypothetical protein	similar to YSC84_YEAST, YSC84, LAS seventeen-binding protein 4, LAS17-binding protein 4	0.135441	7.59962	2.9232	0.016199	0.0285279	-4.75732	-0.00393452	7.59962	-0.0857278	0.933481	0.975592	-7.54242
EJF14_10056	hypothetical protein		0.439157	-0.9264	1.50778	0.164457	0.216158	-5.97933	0.196828	-0.9264	0.659635	0.525318	0.794924	-6.27135
EJF14_10058	putative vacuolar protein	similar to VAC8_DEBHA,Vacuolar protein 8	-0.0511659	7.74191	-1.07459	0.309366	0.374204	-7.51176	0.0864842	7.74191	1.81542	0.101429	0.428315	-5.97681
EJF14_10059	putative vacuolar-sorting protein	similar to SNF7_DEBHA,Vacuolar-sorting SNF7,vacuolar-sorting-associated protein 32	-0.0500643	5.87809	-1.25449	0.239956	0.299099	-7.31604	-0.0778757	5.87809	-1.94594	0.0821353	0.395818	-5.78448
EJF14_10060	putative cytosolic Fe-S cluster assembly factor	similar to NBP35_CANAL,Cytosolic Fe-S cluster assembly factor NBP35,Nucleotide-binding protein 35	-0.00598453	6.07247	-0.151386	0.88287	0.903659	-8.1163	-0.0649885	6.07247	-1.6419	0.133586	0.47977	-6.24196
EJF14_10061	putative nucleoporin	similar to NU145_YEAST,Nucleoporin NUP145,Nuclear pore protein NUP145,contains Nucleoporin NUP145N,N-NUP145,contains Nucleoporin NUP145C,C-NUP145	-0.197632	7.50397	-3.86378	0.00352431	0.00757369	-3.18861	0.0653857	7.50397	1.2724	0.233799	0.590373	-6.71949
EJF14_10062	putative enhancer of mRNA-decapping protein	similar to EDC3_YEAST,Enhancer of mRNA-decapping protein 3	-0.0732437	6.67971	-1.95936	0.08036	0.115418	-6.36009	0.0135616	6.67971	0.36287	0.724728	0.886606	-7.48861
EJF14_10063	putative kinesin	similar to KIF1A_DROPS,Kinesin unc-104	0.160197	5.33063	2.61436	0.0271154	0.0447097	-5.23073	0.172359	5.33063	2.80019	0.0198808	0.209802	-4.3448
EJF14_10064	putative UBX domain-containing protein	similar to UBX6_YEAST,UBX domain-containing protein 6	0.799184	6.47615	12.738	3.05049e-07	4.44144e-06	6.90061	0.301375	6.47615	4.81008	0.000848911	0.0366101	-1.12946
EJF14_10065	putative SPS-sensor component	similar to PTR3_YEAST,SPS-sensor component PTR3,Peptide transport 3	0.81622	4.30202	11.6087	6.96123e-07	8.2884e-06	6.18735	0.0808771	4.30202	1.07813	0.307863	0.649332	-6.6678
EJF14_10066	putative cystathionine beta-synthase	similar to CBS_YEAST,Cystathionine beta-synthase,Beta-thionase,Serine sulfhydrase,Sulfur transfer protein 4	-0.00478094	9.03341	-0.0864583	0.932916	0.943946	-8.03311	-0.00903596	9.03341	-0.163538	0.873557	0.952466	-7.44491
EJF14_10067	putative transcription elongation factor	similar to TFS2_YEAST,Transcription elongation factor S-II,DNA strand transfer alpha,STP-alpha,DNA strand transferase 1,Pyrimidine pathway regulatory protein 2	-0.0740182	6.63095	-1.86164	0.0941577	0.132469	-6.50926	-0.0885316	6.63095	-2.2269	0.0517429	0.326613	-5.36537
EJF14_10068	putative mRNA 3-end-processing protein	similar to RNA15_YEAST,mRNA 3-end-processing RNA15	0.0860198	4.92788	1.27772	0.231999	0.290907	-7.19701	-0.0373531	4.92788	-0.545833	0.597894	0.832966	-7.27242
EJF14_10070	hypothetical protein	similar to PTI1_YEAST,PTI1	-0.0849912	5.43894	-1.59187	0.14444	0.192294	-6.84289	0.0220753	5.43894	0.41367	0.688394	0.869734	-7.41121
EJF14_10071	putative uncharacterized RING finger protein	similar to YGI4_SCHPO,Uncharacterized RING finger protein	0.270679	4.9036	2.99994	0.0142614	0.0254761	-4.5272	0.0792417	4.9036	0.862296	0.409982	0.721844	-7.02332
EJF14_10072	hypothetical protein	similar to predicted protein Clavispora lusitaniae ATCC 42720	-0.252225	4.71096	-4.21715	0.00204098	0.00467717	-2.47708	-0.04186	4.71096	-0.706336	0.497111	0.776799	-7.15104
EJF14_10073	putative zinc finger protein	similar to YP022_YEAST,Zinc finger protein YPR022C	0.451058	5.01655	5.47451	0.000337329	0.00101849	-0.602927	-0.0378427	5.01655	-0.445253	0.666214	0.860376	-7.31654
EJF14_10074	putative ribosome biogenesis protein	similar to NSA2_PICST,Ribosome biogenesis NSA2	0.0858404	6.29484	0.757212	0.467477	0.5333	-7.82785	-0.0672368	6.29484	-0.592875	0.567252	0.81309	-7.36609
EJF14_10075	putative U3 small nucleolar ribonucleoprotein	similar to LCP5_YEAST,U3 small nucleolar ribonucleoprotein LCP5	-0.0137457	5.82037	-0.184893	0.85724	0.882871	-8.09931	-0.0296522	5.82037	-0.399757	0.698267	0.876354	-7.45445
EJF14_10076	putative pumilio domain-containing protein	similar to YDHE_SCHPO,Pumilio domain-containing protein	1.42071	5.94854	30.4304	1.03536e-10	2.9001e-08	15.3796	0.222755	5.94854	4.71858	0.000968759	0.0399456	-1.23033
EJF14_10077	hypothetical protein	similar to predicted protein Clavispora lusitaniae ATCC 42720	0.139033	3.15921	0.701859	0.499774	0.56357	-7.4455	0.00270745	3.15921	0.0134694	0.989535	0.996529	-7.11858
EJF14_10078	putative DNA endonuclease	similar to COM1_YEAST,DNA endonuclease SAE2,Completion of meiotic recombination 1,Sporulation in the absence of SPO11 2	0.149684	3.8035	1.28498	0.229555	0.288431	-6.97094	0.246991	3.8035	2.11241	0.0625283	0.358213	-5.22217
EJF14_10079	putative nucleoporin	similar to NUP49_YEAST,Nucleoporin NUP49 NSP49,Nuclear pore protein NUP49	-0.253666	6.80645	-7.96258	1.77738e-05	9.63849e-05	2.47526	-0.0291326	6.80645	-0.914428	0.383347	0.706695	-7.12004
EJF14_10080	putative pre-mRNA-splicing factor	similar to CWC26_DEBHA,Pre-mRNA-splicing factor CWC26	0.0920085	3.38596	0.701582	0.499939	0.56364	-7.47019	0.140962	3.38596	1.06819	0.312095	0.651965	-6.55947
EJF14_10081	hypothetical protein	similar to predicted protein Clavispora lusitaniae ATCC 42720	0.183883	5.60092	4.40023	0.00154835	0.00369191	-2.29373	0.0031314	5.60092	0.0742967	0.942331	0.977675	-7.50951
EJF14_10082	putative mitochondrial aspartate-glutamate transporter	similar to AGC1_YEAST,Mitochondrial aspartate-glutamate transporter AGC1,Aspartate-glutamate carrier protein 1	-0.662364	6.69272	-12.5376	3.51421e-07	4.97347e-06	6.73792	0.0434495	6.69272	0.822746	0.431027	0.731638	-7.20103
EJF14_10083	putative cytochrome c oxidase assembly protein	similar to COX19_CANAL,Cytochrome c oxidase assembly protein COX19	-0.205415	5.09944	-2.25914	0.0490467	0.0750988	-5.80064	-0.0918757	5.09944	-1.00938	0.338064	0.671076	-6.94024
EJF14_10084	putative 5-3 exoribonuclease	similar to XRN1_YEAST,5-3 exoribonuclease 1,DNA strand transfer beta,STP-beta,KAR(-)-enhancing mutation,Strand exchange 1,p175	-0.221424	8.69557	-5.72313	0.000242688	0.000765465	-0.272526	-0.0493832	8.69557	-1.27372	0.233354	0.590063	-6.65258
EJF14_10085	hypothetical protein	similar to predicted protein Clavispora lusitaniae ATCC 42720	1.8719	1.04954	20.2744	4.46366e-09	2.65734e-07	11.5832	0.0518314	1.04954	0.49733	0.630381	0.849407	-6.55348
EJF14_10086	putative C2H2 finger domain transcription factor	similar to CRZA_ASPFU,C2H2 finger domain transcription factor crzA	-0.0285593	6.69907	-0.580075	0.575502	0.635745	-7.95627	-0.0126249	6.69907	-0.256524	0.803073	0.922772	-7.52458
EJF14_10087	hypothetical protein	similar to hypothetical protein A9F13_19g00209 Clavispora lusitaniae	1.97029	-1.90886	5.50869	0.000322234	0.000981031	0.365542	1.04579	-1.90886	2.75871	0.0213053	0.216492	-3.40426
EJF14_10088	putative dual specificity kinase	similar to KNS1_YEAST,Dual specificity kinase KNS1	0.747925	5.39398	14.6706	8.56947e-08	1.8625e-06	8.32414	0.115707	5.39398	2.21805	0.0525078	0.329422	-5.28476
EJF14_10089	putative secreted beta-glucosidase	similar to UTH1_CANAL,Secreted beta-glucosidase SIM1	-0.135448	8.77912	-2.66857	0.0247666	0.0413651	-5.1262	0.0802894	8.77912	1.57397	0.148509	0.501778	-6.25933
EJF14_10090	putative ubiquitin-like protein	similar to ATG12_DEBHA,Ubiquitin-like protein ATG12,Autophagy-related protein 12	0.54488	3.59804	9.74696	3.2073e-06	2.50233e-05	4.62823	-0.0848373	3.59804	-1.41622	0.188982	0.549141	-6.16128
EJF14_10091	putative CAP1-binding-protein	similar to YBP1_CANAL,CAP1-binding-protein	0.011353	6.75403	0.245461	0.811374	0.845958	-8.10586	0.0638302	6.75403	1.38068	0.199315	0.558447	-6.60351
EJF14_10092	putative histone promoter control protein	similar to HPC2_YEAST,Histone promoter control protein 2	0.0719055	5.57856	1.35386	0.20743	0.264515	-7.1715	0.0427155	5.57856	0.800858	0.442983	0.740412	-7.17196
EJF14_10093	putative pyruvate dehydrogenase (acetyl-transferring) kinase	similar to PDK2_YEAST,Pyruvate dehydrogenase (acetyl-transferring) kinase, mitochondrial,PDK 2,Pyruvate dehydrogenase kinase 2,kinase of PDH 2,Pyruvate dehydrogenase complex kinase 2,PDC kinase 2,Pyruvate dehydrogenase	0.137542	6.11275	2.65606	0.0252897	0.0421136	-5.21791	0.11717	6.11275	2.2612	0.0488788	0.322361	-5.29599
EJF14_10094	hypothetical protein	similar to hypothetical protein CLUG_00083 Clavispora lusitaniae ATCC 42720	-0.016834	6.22498	-0.340935	0.740649	0.784933	-8.06771	0.0164485	6.22498	0.333045	0.746408	0.895869	-7.49188
EJF14_10095	putative genetic interactor of prohibitin	similar to GEP7_CLAL4,Genetic interactor of prohibitin, mitochondrial	0.0392784	5.17282	0.671879	0.517831	0.580229	-7.81734	-0.0499403	5.17282	-0.846807	0.418138	0.723989	-7.09278
EJF14_10096	putative ubiquitin-conjugating enzyme E2	similar to UBC2_DEBHA,Ubiquitin-conjugating enzyme E2 2,E2 ubiquitin-conjugating enzyme 2,Ubiquitin carrier UBC2,Ubiquitin-protein ligase UBC2	0.103966	5.92382	1.42696	0.18595	0.239974	-7.10474	-0.088954	5.92382	-1.21473	0.254099	0.609041	-6.78376
EJF14_10097	putative cerevisin	similar to PRTB_YEAST,Cerevisin,Vacuolar protease B	0.61957	7.66739	12.9821	2.57442e-07	3.93857e-06	7.10354	0.108559	7.66739	2.32294	0.0441089	0.308932	-5.19783
EJF14_10098	putative zinc finger with KRAB and SCAN domains protein	similar to ZKSC1_RAT,Zinc finger with KRAB and SCAN domains 1	0.428336	4.96104	10.9474	1.16702e-06	1.16851e-05	5.53255	0.00207648	4.96104	0.0515407	0.959973	0.985709	-7.41962
EJF14_10099	putative protein HypA	similar to HYPA_CLOPE,Protein HypA	-0.25845	7.65226	-5.82975	0.000211279	0.000683909	-0.183171	0.0425263	7.65226	0.953651	0.364138	0.693044	-7.0569
EJF14_10100	putative serine threonine-kinase	similar to MPS1_YEAST,Serine threonine-kinase MPS1,Monopolar spindle 1,Regulatory cell proliferation kinase 1	-0.0762084	5.45441	-0.924712	0.378241	0.445224	-7.62975	0.0812231	5.45441	0.987245	0.34825	0.679237	-6.99383
EJF14_10101	putative actin-related protein	similar to ARP2_YEAST,Actin-related protein 2,Actin ARP2,Actin 2	0.133922	7.45514	3.6785	0.0047239	0.00975228	-3.49088	-0.0349465	7.45514	-0.96848	0.35706	0.687543	-7.05896
EJF14_10102	putative tRNA (adenine(58)-N(1))-methyltransferase catalytic subunit	similar to TRM61_DEBHA,tRNA (adenine(58)-N(1))-methyltransferase catalytic subunit TRM61,tRNA(m1A58)-methyltransferase subunit TRM61,tRNA(m1A58)MTase subunit TRM61	0.0412423	5.82392	0.709513	0.495227	0.559595	-7.84859	-0.0847277	5.82392	-1.45387	0.17854	0.535228	-6.48701
EJF14_10103	putative sm LSm1 protein	similar to LSM1_YEAST,Sm LSm1,SPB8	0.00687454	6.82199	0.121129	0.906139	0.922819	-8.13163	-0.0209618	6.82199	-0.369658	0.719828	0.886606	-7.48712
EJF14_10104	putative 26S proteasome regulatory subunit	similar to RPN7_YEAST,26S proteasome regulatory subunit RPN7	-0.126193	7.38675	-4.0774	0.00252804	0.00565377	-2.84145	0.0255465	7.38675	0.825289	0.429652	0.731036	-7.18768
EJF14_10105	putative ubiquitin-conjugating enzyme E2	similar to UBC5_ARATH,Ubiquitin-conjugating enzyme E2 5,E2 ubiquitin-conjugating enzyme 5,Ubiquitin carrier protein 5,Ubiquitin-conjugating enzyme E2-21 kDa 2,Ubiquitin-protein ligase 5	0.430226	6.46419	13.1071	2.36285e-07	3.7125e-06	7.1732	0.0765129	6.46419	2.33107	0.0435161	0.307161	-5.19122
EJF14_10106	putative succinate-semialdehyde dehydrogenase	similar to UGA2_YEAST,Succinate-semialdehyde dehydrogenase	0.376725	5.29956	10.6369	1.50151e-06	1.40818e-05	5.2242	0.0429338	5.29956	1.18925	0.263514	0.617665	-6.74496
EJF14_10107	putative exocyst complex component	similar to SEC3_YEAST,Exocyst complex component SEC3,PSL1	-0.185964	6.17605	-4.3411	0.00169196	0.0039772	-2.41943	-0.0491183	6.17605	-1.14737	0.27959	0.629911	-6.87429
EJF14_10108	putative cell division cycle-related protein	similar to RES2_SCHPO, Cell division cycle-related res2 pct1	-0.313677	7.48961	-5.53176	0.000312457	0.000954982	-0.611179	0.010899	7.48961	0.191179	0.852451	0.945201	-7.52342
EJF14_10109	putative uncharacterized aminotransferase	similar to YGD3_SCHPO,Uncharacterized aminotransferase	0.00708404	6.30721	0.0668714	0.948085	0.956643	-8.13123	-0.132391	6.30721	-1.24859	0.242013	0.598002	-6.75857
EJF14_10110	putative uncharacterized MFS-type transporter	similar to YHMA_SCHPO,Uncharacterized MFS-type transporter	-0.198093	6.3552	-4.82173	0.000834817	0.00218248	-1.67156	0.0115394	6.3552	0.281018	0.784784	0.915071	-7.51398
EJF14_10111	hypothetical protein	similar to MAK32_YEAST,MAK32,Maintenance of killer 32	0.473621	4.16636	8.91264	6.90004e-06	4.53136e-05	3.72777	0.129368	4.16636	2.33537	0.0432052	0.306044	-4.90801
EJF14_10114	hypothetical protein	similar to GRH1_YEAST,GRASP65 protein 1	0.0209812	5.93141	0.412662	0.689108	0.739613	-8.02932	-0.0519656	5.93141	-1.01936	0.333548	0.66991	-6.99775
EJF14_10115	putative D-amino-acid oxidase	similar to OXDA_TRIVR,D-amino-acid oxidase,DAAO,DAMOX,DAO	0.138899	5.89193	4.09528	0.00245939	0.00551931	-2.79874	0.093421	5.89193	2.74683	0.0217319	0.218128	-4.48142
EJF14_10116	putative chloride channel protein	similar to putative chloride channel protein Clavispora lusitaniae	0.0178429	2.85055	0.150426	0.883607	0.904244	-7.65008	-0.0567947	2.85055	-0.469917	0.649125	0.853596	-6.9469
EJF14_10117	putative dolichyl-diphosphooligosaccharide- glycosyltransferase subunit	similar to OSTD_YEAST,Dolichyl-diphosphooligosaccharide- glycosyltransferase subunit SWP1,Oligosaccharyl transferase subunit SWP1,Oligosaccharyl transferase subunit delta	0.134769	7.3032	3.03722	0.0134074	0.0241713	-4.57797	0.0576001	7.3032	1.30498	0.222938	0.581727	-6.69271
EJF14_10118	putative mitochondrial inner membrane protease subunit	similar to IMP1_YEAST,Mitochondrial inner membrane protease subunit 1	-0.0691309	4.80856	-1.55191	0.153667	0.203194	-6.82307	0.0258249	4.80856	0.578565	0.57648	0.818398	-7.24609
EJF14_10119	putative 40S ribosomal protein	similar to RS22A_YEAST,40S ribosomal protein S22-A,Small ribosomal subunit protein uS8-A	0.0317322	7.50141	0.306253	0.766087	0.805811	-8.06934	-0.148888	7.50141	-1.44535	0.180856	0.538634	-6.50775
EJF14_10120	putative cytochrome c, mitochondrial import factor	similar to CYC2_YEAST,Cytochrome c, mitochondrial,import factor CYC2,Cytochrome c assembly flavoprotein CYC2	-0.179013	6.04448	-4.76543	0.000905277	0.00234541	-1.75067	-0.0762372	6.04448	-2.03101	0.0714814	0.373216	-5.6644
EJF14_10121	putative TEL2-interacting protein	similar to TTI1_YEAST,TEL2-interacting protein 1	-0.238708	5.0772	-3.35374	0.0079715	0.0153678	-3.95779	-0.0442616	5.0772	-0.625996	0.546214	0.806691	-7.25988
EJF14_10122	putative DNA polymerase epsilon subunit C	similar to DPB3_DEBHA,DNA polymerase epsilon subunit C,DNA polymerase II subunit C	0.045481	5.3284	1.12607	0.28806	0.35146	-7.42187	-0.0788574	5.3284	-1.93139	0.0841019	0.399523	-5.75833
EJF14_10123	putative 54S ribosomal protein	similar to RM27_YEAST,54S ribosomal, mitochondrial,Mitochondrial large ribosomal subunit mL41	-0.132101	6.39577	-1.81192	0.102	0.142383	-6.58107	-0.109098	6.39577	-1.49653	0.167313	0.523522	-6.45077
EJF14_10124	hypothetical protein	similar to hypothetical protein A9F13_20g00341 Clavispora lusitaniae	1.14563	-1.75743	2.70365	0.0233569	0.039241	-4.02369	1.08531	-1.75743	2.55179	0.0301049	0.264238	-3.76531
EJF14_10125	putative laccase	similar to ABR2_ASPFU,Laccase abr2,Conidial pigment biosynthesis oxidase abr2	0.212428	2.32237	2.12001	0.0617502	0.0912344	-5.55162	-0.121631	2.32237	-1.16541	0.272573	0.622262	-6.26503
EJF14_10126	hypothetical protein	similar to ILM1_YEAST,ILM1,Increased loss of mitochondrial DNA 1	0.00755536	5.3593	0.169805	0.868762	0.892722	-8.06148	0.0477328	5.3593	1.07004	0.311306	0.651898	-6.90057
EJF14_10127	putative mediator of RNA polymerase II transcription subunit	similar to MED17_PICST,Mediator of RNA polymerase II transcription subunit 17,Mediator complex subunit 17	-0.126487	6.27875	-2.42577	0.0371597	0.0590266	-5.60812	0.0271789	6.27875	0.521469	0.614102	0.840433	-7.40717
EJF14_10128	Probable 26S proteasome regulatory subunit	similar to RPN3_SCHPO,Probable 26S proteasome regulatory subunit rpn3	-0.10713	8.16793	-2.85682	0.0180905	0.0313549	-4.84344	-0.00122679	8.16793	-0.0327506	0.974558	0.992713	-7.51128
EJF14_10129	hypothetical protein	similar to CIC11C00000005756 Candida intermedia	-0.0710675	9.65787	-1.86773	0.0932367	0.131376	-6.36344	0.0516365	9.65787	1.35862	0.205972	0.565467	-6.49662
EJF14_10130	putative GTP-binding protein	similar to YPT1_NEUCR,GTP-binding ypt1 protein	0.015147	7.39897	0.386208	0.707939	0.755972	-8.04497	-0.00649891	7.39897	-0.16634	0.871412	0.952466	-7.53674
EJF14_10131	putative topoisomerase I damage affected protein	similar to TDA4_YEAST,Topoisomerase I damage affected protein 4	0.610504	6.60065	6.90246	5.68908e-05	0.000238507	1.22027	0.212916	6.60065	2.41107	0.0380828	0.291137	-5.062
EJF14_10132	putative adenosine kinase	similar to ADK_YEAST,Adenosine kinase	0.0209608	8.83794	0.336957	0.743551	0.787399	-7.99043	0.217401	8.83794	3.47927	0.00650296	0.125488	-3.18765
EJF14_10133	putative DNA polymerase V	similar to DPO5_YEAST,DNA polymerase V,POL V	-0.205983	7.13375	-4.74617	0.000930825	0.00240251	-1.78948	0.0105527	7.13375	0.242547	0.813565	0.927364	-7.52387
EJF14_10134	putative ATP synthase subunit epsilon	similar to ATP5E_YEAST,ATP synthase subunit epsilon,mitochondrial,ATPase subunit epsilon	-0.305065	6.84616	-2.33063	0.043548	0.0677207	-5.77151	-0.0887796	6.84616	-0.678278	0.513944	0.786716	-7.31419
EJF14_10135	putative ATP-dependent permease	similar to MDL2_YEAST,ATP-dependent permease, mitochondrial,Multidrug resistance protein 2	0.387264	5.77864	6.63924	7.74571e-05	0.000304546	0.911803	0.0712852	5.77864	1.21282	0.254794	0.609101	-6.76768
EJF14_10136	Probable dipeptidyl peptidase	similar to DPP3_YEAST,Probable dipeptidyl peptidase 3,Dipeptidyl aminopeptidase III,Dipeptidyl arylamidase III,Dipeptidyl peptidase III,DPP III	-0.101199	9.71033	-2.23204	0.0513033	0.0780305	-5.79242	0.0642077	9.71033	1.41427	0.189538	0.549689	-6.42185
EJF14_10137	putative SWR1-complex	similar to SWC5_DEBHA,SWR1-complex 5	-0.000440954	4.77498	-0.00710576	0.994479	0.994769	-8.00551	-0.0202486	4.77498	-0.322931	0.753815	0.900814	-7.35971
EJF14_10138	putative PAB1-binding protein	similar to PBP2_YEAST,PAB1-binding protein 2	-0.370247	6.70787	-6.71692	7.06535e-05	0.00028391	0.97985	-0.00496132	6.70787	-0.090015	0.930164	0.975103	-7.55727
EJF14_10139	putative oligopeptide transporter	similar to YGL4_YEAST,oligopeptide transporter YGL114W	0.167441	6.2748	3.96497	0.00300881	0.0065917	-3.02809	0.0598163	6.2748	1.41582	0.189096	0.549141	-6.55119
EJF14_10140	putative 5-AMP-activated kinase subunit gamma	similar to AAKG_KLULA,5-AMP-activated kinase subunit gamma,AMPK gamma,AMPK subunit gamma,Nuclear SNF4	0.0798349	7.11226	2.30366	0.0455477	0.0702124	-5.81038	0.0609212	7.11226	1.76351	0.110213	0.445816	-6.07835
EJF14_10141	putative zinc-regulated transporter	similar to ZRT2_YEAST,Zinc-regulated transporter2,Low-affinity zinc transport ZRT2	-0.99962	7.81696	-16.2635	3.36293e-08	1.01202e-06	9.2934	0.0509765	7.81696	0.808358	0.438862	0.737455	-7.163
EJF14_10142	putative venom protein	similar to 33VP_CHENC,33 kDa venom protein	-0.17877	7.38061	-3.20651	0.0101417	0.0189319	-4.29096	-0.0572443	7.38061	-1.02754	0.32988	0.667944	-6.99907
EJF14_10143	putative 37S ribosomal protein	similar to RT08_YEAST,37S ribosomal, mitochondrial,Mitochondrial small ribosomal subunit uS8m	-0.0517091	6.35634	-0.639303	0.537891	0.598908	-7.91545	-0.066469	6.35634	-0.821748	0.431568	0.731638	-7.19817
EJF14_10144	putative altered inheritance of mitochondria protein	similar to AIM36_CLAL4,Altered inheritance of mitochondria, mitochondrial,Found in mitochondria	-0.400997	6.97487	-7.98777	1.73142e-05	9.45464e-05	2.50453	-0.0514084	6.97487	-1.02306	0.331884	0.668633	-7.01273
EJF14_10145	putative bifunctional polynucleotide phosphatase kinase	similar to PNK1_SCHPO,Bifunctional polynucleotide phosphatase kinase,DNA 5-kinase 3 -phosphatase,Polynucleotidekinase-3-phosphatase ,Polynucleotide 3-phosphatase,2 (3 )-polynucleotidase,Polynucleotide 5-hydroxyl-kinase	-0.00578005	5.3586	-0.142644	0.889582	0.908661	-8.06554	0.0341869	5.3586	0.840289	0.421604	0.727176	-7.11881
EJF14_10146	putative 23 kDa U4 small nuclear ribonucleoprotein component	similar to SNU23_YEAST,23 kDa U4 small nuclear ribonucleoprotein component	0.0599494	4.14757	1.19679	0.260697	0.321295	-7.16209	0.00107697	4.14757	0.0211045	0.983603	0.995252	-7.30173
EJF14_10147	hypothetical protein	similar to conserved hypothetical protein Clavispora lusitaniae ATCC 42720	-0.12529	8.29908	-1.48659	0.169873	0.222317	-6.98307	-0.0962223	8.29908	-1.14345	0.281134	0.63105	-6.82789
EJF14_10148	putative peptidyl-prolyl cis-trans isomerase	similar to CYPC_YEAST,Peptidyl-prolyl cis-trans isomerase, mitochondrial,PPIase C,Cyclophilin C,PPI-III,Rotamase C	0.0277384	7.82775	0.416248	0.686571	0.737179	-8.0098	-0.111173	7.82775	-1.68114	0.125595	0.470509	-6.17123
EJF14_10149	putative retrovirus-related Pol polyprotein	similar to POLX_TOBAC,Retrovirus-related Pol polyprotein from transposon TNT 1-94, includes Protease, includes Reverse transcriptase, Includes Endonuclease	-0.265529	5.66065	-3.9332	0.0031615	0.00688764	-3.04914	0.0146718	5.66065	0.218469	0.831733	0.938678	-7.50132
EJF14_10150	putative ENTH domain-containing protein	similar to YCTB_SCHPO, ENTH domain-containing protein	0.251605	7.20911	7.12467	4.41232e-05	0.000195996	1.49861	0.0772755	7.20911	2.20351	0.0537882	0.332784	-5.4008
EJF14_10151	putative nuclear mRNA export protein	similar to SAC3_YEAST,Nuclear mRNA export SAC3,Leucine permease transcriptional regulator	-0.456583	6.58568	-7.20153	4.04633e-05	0.000182702	1.58462	-0.0167388	6.58568	-0.264128	0.797381	0.920003	-7.5224
EJF14_10152	putative ribosomal lysine N-methyltransferase	similar to RKM5_LACTC,Ribosomal lysine N-methyltransferase 5	-0.213224	3.58229	-2.66662	0.0248476	0.041453	-4.8577	-0.0288696	3.58229	-0.363203	0.724487	0.886606	-7.13639
EJF14_10153	putative aspartate-semialdehyde dehydrogenase	similar to DHAS_YEAST,Aspartate-semialdehyde dehydrogenase,ASA dehydrogenase,ASADH,Aspartate-beta-semialdehyde dehydrogenase	-0.493065	9.09873	-10.6695	1.46187e-06	1.38523e-05	5.27842	0.114563	9.09873	2.44532	0.0359667	0.283298	-4.89893
EJF14_10154	putative FACT complex subunit	similar to POB3_DEBHA,FACT complex subunit POB3,Facilitates chromatin transcription complex subunit POB3	-0.201749	7.51813	-5.27196	0.000443947	0.00128787	-0.985331	0.0101539	7.51813	0.264867	0.796828	0.920003	-7.50563
EJF14_10155	hypothetical protein	similar to hypothetical protein A9F13_20g00671 Clavispora lusitaniae	0.688603	0.355493	2.58859	0.0283092	0.0464359	-4.47964	0.464801	0.355493	1.70243	0.121442	0.464363	-5.28853
EJF14_10156	hypothetical protein	similar to ECM3_YEAST,ECM3,Extracellular mutant 3	-0.336958	6.96092	-5.10137	0.000562032	0.00157214	-1.25354	0.116967	6.96092	1.76652	0.109685	0.445558	-6.07336
EJF14_10157	putative endoplasmic reticulum transmembrane protein	similar to YET3_YEAST,Endoplasmic reticulum transmembrane protein 3	0.601002	7.00496	8.70159	8.45331e-06	5.3217e-05	3.29301	-0.0191446	7.00496	-0.280315	0.785307	0.915071	-7.51857
EJF14_10158	putative tRNA-dihydrouridine synthase	similar to DUS3_DEBHA,tRNA-dihydrouridine synthase	0.034658	7.05727	0.97042	0.356142	0.421931	-7.64182	0.0295078	7.05727	0.826951	0.428756	0.730771	-7.19596
EJF14_10159	putative U3 small nucleolar RNA-associated protein	similar to UTP21_YEAST,U3 small nucleolar RNA-associated protein 21,U3 snoRNA-associated protein 21,U three protein 21	-0.0241614	7.14522	-0.51975	0.615254	0.671832	-7.98856	-0.0952659	7.14522	-2.05164	0.0691021	0.369788	-5.64029
EJF14_10160	putative vacuolar morphogenesis protein	similar to VAM6_SCHPO,Vacuolar morphogenesis protein 6,vacuolar sorting-associated protein 39	-0.288806	4.73391	-2.3488	0.0422493	0.0659633	-5.58424	-0.0192191	4.73391	-0.158137	0.877694	0.953418	-7.40161
EJF14_10161	putative transcriptional regulatory protein	similar to RXT3_YEAST,Transcriptional regulatory RXT3	-0.0239173	6.39502	-0.577336	0.577276	0.637191	-7.95477	0.0434297	6.39502	1.04845	0.320639	0.6607	-6.98384
EJF14_10162	hypothetical protein	similar to YL407_YEAST,Uncharacterized protein YLR407W	-0.255531	6.84388	-7.65278	2.46605e-05	0.000124929	2.11987	0.012541	6.84388	0.375503	0.71562	0.885054	-7.48461
EJF14_10163	hypothetical protein	similar to hypothetical protein CLUG_00146 Clavispora lusitaniae ATCC 42720	0.316575	2.03159	3.3264	0.00833466	0.0159723	-3.49489	0.152085	2.03159	1.56185	0.151324	0.504504	-5.73703
EJF14_10164	hypothetical protein	similar to hypothetical protein CLUG_00147 Clavispora lusitaniae ATCC 42720	0.28635	3.22117	3.19627	0.0103138	0.0192099	-3.90351	0.0739774	3.22117	0.801717	0.44251	0.740412	-6.76959
EJF14_10165	putative 60S ribosomal protein	similar to RL31B_YEAST,60S ribosomal protein L31-B,Large ribosomal subunit protein eL31-B	-0.368001	10.304	-5.18747	0.0004987	0.00141964	-0.955839	-0.156219	10.304	-2.19429	0.0546164	0.335352	-5.24328
EJF14_10166	putative peroxisomal biogenesis factor	similar to PEX6_DEBHA,Peroxisomal biogenesis factor 6,Peroxin-6	-0.474245	7.44696	-10.3733	1.86906e-06	1.65657e-05	4.93182	0.092851	7.44696	2.01056	0.0739158	0.380979	-5.68768
EJF14_10167	putative mitochondrial DnaJ protein	similar to MDJ2_YEAST,Mitochondrial DnaJ protein 2	-1.0029	5.45262	-6.82272	6.24111e-05	0.000255666	1.18755	0.0863621	5.45262	0.615695	0.552709	0.808614	-7.32647
EJF14_10168	putative pyruvate kinase	similar to KPYK_DEBHA,Pyruvate kinase,PK	-0.530697	13.5416	-5.92308	0.000187375	0.000624911	0.242881	0.0122085	13.5416	0.134925	0.895516	0.960328	-7.21138
EJF14_10169	putative 2-methoxy-6-polyprenyl-1,4-benzoquinol methylase	similar to COQ5_YEAST,2-methoxy-6-polyprenyl-1,4-benzoquinol methylase, mitochondrial,2-hexaprenyl-6-methoxy-1,4-benzoquinol methyltransferase,Ubiquinone biosynthesis methyltransferase COQ5	0.0782131	7.75721	2.1751	0.0563786	0.084622	-5.99234	0.0175797	7.75721	0.491729	0.634189	0.849961	-7.40542
EJF14_10170	hypothetical protein	similar to hypothetical protein CLUG_00154 Clavispora lusitaniae ATCC 42720	-0.380088	5.78984	-6.07541	0.000154417	0.000531912	0.161536	-0.0599632	5.78984	-0.965167	0.358632	0.68872	-7.05146
EJF14_10171	putative translation initiation factor eIF-2B subunit beta	similar to EI2BB_YEAST,Translation initiation factor eIF-2B subunit beta,GCD complex subunit GCD7,Guanine nucleotide exchange factor subunit GCD7,eIF-2B GDP-GTP exchange factor subunit beta	-0.269091	7.23069	-8.78415	7.8043e-06	4.99347e-05	3.37438	-0.00135814	7.23069	-0.0442176	0.965656	0.989134	-7.55265
EJF14_10172	putative acyl-coenzyme A oxidase	similar to ACOX_DEBHA,Acyl-coenzyme A oxidase,Acyl-CoA oxidase	0.311666	1.8085	3.46429	0.00666226	0.0131398	-3.23572	0.00255747	1.8085	0.0274173	0.9787	0.993821	-6.8815
EJF14_10173	putative small heat shock protein	similar to HSP21_CANAL,Small heat shock protein 21	0.525514	2.72985	1.73965	0.114481	0.156988	-6.20167	-0.0718642	2.72985	-0.220683	0.830058	0.937367	-6.97104
EJF14_10174	putative phosphatase 1 regulatory subunit	similar to SDS22_YEAST,phosphatase 1 regulatory subunit SDS22	-0.258775	7.4046	-6.30532	0.000115983	0.000424624	0.453599	0.0866301	7.4046	2.10105	0.0637099	0.360219	-5.55182
EJF14_10175	hypothetical protein		-0.102215	6.16706	-1.01806	0.334134	0.399481	-7.58889	-0.0749379	6.16706	-0.746352	0.473706	0.759065	-7.25512
EJF14_10176	hypothetical protein	similar to YL422_YEAST,DOCK-like protein YLR422W	-0.0726701	5.47069	-1.09372	0.301311	0.365753	-7.46399	-0.0108784	5.47069	-0.163477	0.873604	0.952466	-7.49153
EJF14_10177	putative SPS-sensor component	similar to SSY1_YEAST,SPS-sensor component SSY1,Amino-acid permease SSY1	0.526912	4.87249	11.1747	9.74161e-07	1.04617e-05	5.74072	0.0039649	4.87249	0.081137	0.937034	0.976161	-7.39644
EJF14_10178	hypothetical protein	similar to hypothetical protein CLUG_00163 Clavispora lusitaniae ATCC 42720	-0.588278	6.6465	-4.37742	0.00160215	0.00379391	-2.36951	-0.153659	6.6465	-1.14444	0.280745	0.630957	-6.8858
EJF14_10179	putative lysophospholipase	similar to PLB3_CANAX,Lysophospholipase 3,Phospholipase B 3	0.380943	4.78619	5.81072	0.000216545	0.000698069	-0.0972505	-0.0583257	4.78619	-0.85747	0.412511	0.722521	-6.99831
EJF14_10180	putative U3 small nucleolar RNA-associated protein	similar to UTP12_YEAST,U3 small nucleolar RNA-associated protein 12,U3 snoRNA-associated protein 12,DOM34-interacting protein 2,U three protein 12	0.0285019	7.18405	0.520373	0.614836	0.67171	-7.98744	-0.00473823	7.18405	-0.0865513	0.932844	0.975592	-7.55275
EJF14_10181	putative mediator of RNA polymerase II transcription subunit	similar to MED15_KLULA,Mediator of RNA polymerase II transcription subunit 15,Mediator complex subunit 15,Transcription regulatory GAL11	-0.29212	7.04679	-5.46111	0.00034345	0.00103492	-0.724121	0.0194837	7.04679	0.363657	0.724159	0.886606	-7.48647
EJF14_10182	putative low molecular weight phosphotyrosine protein phosphatase	similar to PPAL_YEAST,Low molecular weight phosphotyrosine protein phosphatase,Low molecular weight cytosolic acid phosphatase	-0.0167986	5.60635	-0.298807	0.771588	0.810819	-8.05367	-0.0239318	5.60635	-0.423917	0.681162	0.867207	-7.4219
EJF14_10183	putative general negative regulator of transcription subunit	similar to NOT5_YEAST,General negative regulator of transcription subunit 5	-0.163564	6.86422	-3.9958	0.00286808	0.00632132	-2.98539	-0.0426233	6.86422	-1.04162	0.323633	0.662745	-6.99555
EJF14_10184	hypothetical protein	similar to OPY2_YEAST,OPY2,Overproduction-induced pheromone-resistant protein 2	0.853057	5.76202	19.7611	5.65184e-09	3.1207e-07	11.2119	0.0533532	5.76202	1.21672	0.253377	0.608747	-6.74795
EJF14_10185	putative transketolase	similar to TKT_PICST,Transketolase,TK	0.177408	10.5855	3.25663	0.00934155	0.0176548	-4.02839	-0.0104388	10.5855	-0.193	0.851064	0.944343	-7.35733
EJF14_10186	putative alcohol dehydrogenase	similar to ADH2_PICST,Alcohol dehydrogenase 2,ADH 1,Alcohol dehydrogenase II	1.22644	5.01149	6.2564	0.000123194	0.000444788	0.531134	1.13998	5.01149	5.76669	0.000229284	0.0160998	0.402465
EJF14_10187	putative sorting nexin protein	similar to SNX3_CANAL,Sorting nexin-3	0.106492	4.65856	1.60647	0.141193	0.188752	-6.72039	0.120697	4.65856	1.79462	0.104869	0.435289	-5.86218
EJF14_10188	putative maltose permease	similar to MAL61_YEASX,Maltose permease MAL61,Maltose transport MAL61	0.184336	3.22335	2.57331	0.0290412	0.047537	-4.95874	0.0431593	3.22335	0.586645	0.571259	0.815851	-6.93496
EJF14_10189	hypothetical protein	similar to predicted protein Clavispora lusitaniae ATCC 42720	-0.191438	0.266069	-1.58417	0.146178	0.194419	-6.03891	-0.255572	0.266069	-2.07829	0.066142	0.364133	-4.7426
EJF14_10190	putative alpha-xylosidase	similar to XYLS_ECOLI,Alpha-xylosidase	-0.621766	4.34454	-7.20984	4.0088e-05	0.000181907	1.80254	-0.108291	4.34454	-1.30063	0.224363	0.582772	-6.51782
EJF14_10191	hypothetical protein		-0.762601	5.09328	-5.27397	0.000442729	0.0012857	-0.894468	-0.0133689	5.09328	-0.0960615	0.925489	0.973248	-7.48865
EJF14_10192	putative acyl-CoA desaturase	similar to ACO1_YEAST,Acyl-CoA desaturase 1,Delta 9 fatty acid desaturase,Fatty acid desaturase 1,Stearoyl-desaturase 1	-0.175578	12.0241	-1.98703	0.0768145	0.111065	-6.05839	-0.01111	12.0241	-0.125437	0.902819	0.962756	-7.28986
EJF14_10193	hypothetical protein	similar to hypothetical protein A9F13_20g01111 Clavispora lusitaniae	-0.467042	2.17656	-5.61015	0.00028156	0.000868791	0.0657565	0.0880478	2.17656	1.09566	0.300504	0.643759	-6.36736
EJF14_10194	hypothetical protein	similar to SDS23_DEBHA,SDS23	0.00270272	7.60574	0.0504815	0.960795	0.967686	-8.11653	0.0518167	7.60574	0.972224	0.355289	0.685656	-7.04708
EJF14_10195	hypothetical protein		-0.437702	-0.671661	-2.60165	0.0276978	0.0455148	-4.33897	-0.313619	-0.671661	-1.85251	0.0955549	0.41766	-4.97621
EJF14_10196	putative elongation factor 1-alpha 1	similar to EF1A1_CANAL,Elongation factor 1-alpha1,EF-1-alpha 1	-0.411186	12.4335	-9.97086	2.63564e-06	2.15454e-05	4.79578	-0.0548066	12.4335	-1.32026	0.217989	0.579574	-6.3951
EJF14_10197	putative glycine dehydrogenase (decarboxylating)	similar to GCSP_YEAST,Glycine dehydrogenase (decarboxylating)mitochondrial,Glycine cleavage system P,Glycinedecarboxylase,Glycine decarboxylase complex subunit P,Glycine dehydrogenase (aminomethyl-transferring)	0.437769	9.69607	3.29401	0.00878743	0.0167463	-4.01467	0.168891	9.69607	1.28291	0.230248	0.586816	-6.59419
EJF14_10198	putative WD repeat-containing protein	similar to YP247_YEAST,WD repeat-containing protein YPL247C	-0.085377	5.64757	-1.36581	0.203781	0.260226	-7.16623	-0.0887621	5.64757	-1.41474	0.189403	0.549689	-6.52382
EJF14_10199	hypothetical protein	similar to CIC11C00000003883 Candida intermedia	0.810177	6.7883	25.5794	5.20363e-10	7.91675e-08	13.7081	0.24631	6.7883	7.81868	2.06686e-05	0.00343691	2.83179
EJF14_10200	putative 54S ribosomal protein	similar to RM19_YEAST,54S ribosomal, mitochondrial,Mitochondrial large ribosomal subunit uL11m	-0.109596	5.74202	-1.33693	0.212696	0.270162	-7.21055	-0.130751	5.74202	-1.59061	0.144722	0.496968	-6.29807
EJF14_10201	putative serine threonine-kinase	similar to OCA2_SCHPO,Serine threonine-kinase oca2	-0.24966	7.58872	-2.99485	0.0143823	0.0256587	-4.64443	0.127157	7.58872	1.51442	0.162792	0.515444	-6.40651
EJF14_10202	putative uncharacterized oxidoreductase	similar to YNS1_YEAST,Uncharacterized oxidoreductase YNL181W	0.0305935	5.23344	0.477301	0.644049	0.698368	-7.94016	-0.0305439	5.23344	-0.472728	0.647191	0.853596	-7.35632
EJF14_10203	putative pre-rRNA-processing protein	similar to IPI3_PICST,Pre-rRNA-processing IPI3	0.328574	5.81976	4.13555	0.00231187	0.00523013	-2.73621	-0.0286397	5.81976	-0.358112	0.72817	0.888357	-7.46272
EJF14_10204	putative nucleolar protein	similar to NOP6_YEAST,Nucleolar protein 6	0.201411	5.17931	2.15354	0.0584249	0.0871441	-5.98536	-0.129409	5.17931	-1.36028	0.205465	0.564926	-6.54168
EJF14_10205	putative ras-related C3 botulinum toxin substrate 1	similar to RAC1_RAT,Ras-related C3 botulinum toxin substrate 1,p21-Rac1	-0.345441	6.2242	-8.67978	8.63449e-06	5.41088e-05	3.26679	0.0199283	6.2242	0.502244	0.62705	0.847151	-7.41965
EJF14_10206	putative secretory component	similar to SHR3_YEAST,Secretory component SHR3	0.071254	7.25618	0.967135	0.357698	0.423683	-7.63822	-0.0188559	7.25618	-0.257134	0.802616	0.922772	-7.52077
EJF14_10207	hypothetical protein	similar to predicted protein Clavispora lusitaniae ATCC 42720	-0.105019	6.44807	-0.846041	0.418544	0.486083	-7.75703	-0.0916042	6.44807	-0.737976	0.478546	0.76236	-7.26764
EJF14_10208	putative 54S ribosomal protein	similar to RM22_YEAST,54S ribosomal, mitochondrial,Mitochondrial large ribosomal subunit uL22m	-0.0559647	7.45306	-0.773385	0.4583	0.52425	-7.80373	-0.125717	7.45306	-1.7442	0.113655	0.452063	-6.09613
EJF14_10209	putative yippee-like protein	similar to YIPL_SOLTU,yippee-like protein	0.899312	4.45002	10.6404	1.49726e-06	1.4066e-05	5.33648	0.0681997	4.45002	0.752941	0.46992	0.756764	-6.99239
EJF14_10210	putative ubiquitin carboxyl-terminal hydrolase	similar to UBP10_YEAST,Ubiquitin carboxyl-terminal hydrolase 10,Deubiquitinating enzyme 10,Disrupter of telomere silencing protein 4,Ubiquitin thioesterase 10,Ubiquitin-specific-processing protease 10	0.327574	6.03847	5.08452	0.000575409	0.00160138	-1.2646	0.00451736	6.03847	0.0698873	0.945748	0.979735	-7.54144
EJF14_10211	putative COP9 signalosome complex subunit	similar to CSN5_DEBHA,COP9 signalosome complex subunit 5	0.441465	5.07694	8.5306	9.99382e-06	6.06831e-05	3.19154	0.0273145	5.07694	0.513578	0.6194	0.843264	-7.29326
EJF14_10212	putative meiotic activator	similar to RIM4_YEAST,Meiotic activator RIM4,Regulator of IME2 4	-0.181288	3.23609	-2.5927	0.0281152	0.0461453	-4.91606	0.0602763	3.23609	0.865943	0.408078	0.72078	-6.74466
EJF14_10213	Probable DNA-binding protein	similar to CREA_ASPFC,Probable DNA-binding creA,Carbon catabolite repressor A	0.00199869	5.08882	0.0428981	0.96668	0.972004	-8.04338	0.0613053	5.08882	1.31204	0.220639	0.580901	-6.59173
EJF14_10214	putative eIF-2-alpha kinase activator	similar to GCN1_YEAST,eIF-2-alpha kinase activator GCN1,General control non-derepressible 1,Translational activator GCN1	-0.165473	7.89491	-2.81423	0.019421	0.0333759	-4.93197	0.00557919	7.89491	0.0945627	0.926647	0.973261	-7.51917
EJF14_10215	putative vacuolar sorting-associated protein	similar to VPS71_YEAST,Vacuolar sorting-associated protein 71,SWR complex 6	0.345207	4.03292	4.67077	0.00103847	0.00262469	-1.63708	0.199528	4.03292	2.64538	0.0257455	0.236591	-4.38773
EJF14_10216	putative mRNA decay factor	similar to CTH2_YEAST,mRNA decay factor CTH2,Cysteine-three-histidine 2,TIS11 ,YTIS11,TPA-induced sequence 11	-1.30449	8.56682	-14.356	1.04235e-07	2.15546e-06	8.1058	-0.0754957	8.56682	-0.802176	0.442257	0.740412	-7.11883
EJF14_10217	hypothetical protein	similar to predicted protein Clavispora lusitaniae ATCC 42720	0.171316	-0.546741	0.50783	0.623274	0.679608	-7.03614	-0.538823	-0.546741	-1.51318	0.163103	0.515472	-5.44148
EJF14_10218	putative ATP-dependent helicase	similar to SGS1_YEAST,ATP-dependent helicase SGS1,Helicase TPS1	0.0680067	5.64854	1.78622	0.106287	0.147388	-6.58602	-0.0188198	5.64854	-0.49141	0.634406	0.849961	-7.38817
EJF14_10219	Probable ubiquitin-conjugating enzyme	similar to UB2WB_DANRE,Probable ubiquitin-conjugating enzyme E2 W-B,E2 ubiquitin-conjugating enzyme W-B,N-terminal E2 ubiquitin-conjugating enzyme,Ubiquitin carrier W-B,Ubiquitin-protein ligase W-B	-0.474229	5.7601	-2.05632	0.0685738	0.100422	-6.16667	0.278904	5.7601	1.22702	0.249657	0.605981	-6.76182
EJF14_10220	putative regulatory protein	similar to GAL4_YEAST,Regulatory GAL4	-0.286772	8.60422	-3.70062	0.00456054	0.00945423	-3.39882	0.0730235	8.60422	0.934078	0.373634	0.70034	-7.01853
EJF14_10221	putative stationary phase protein	similar to SPG5_YEAST,Stationary phase protein 5	0.391421	6.14744	6.86808	5.92031e-05	0.000245696	1.18157	-0.0672053	6.14744	-1.17491	0.268931	0.61966	-6.83673
EJF14_10222	putative GTPase-activating protein	similar to GYP5_YEAST,GTPase-activating GYP5	-0.192226	5.53727	-2.48684	0.0335569	0.0539768	-5.46314	0.0262492	5.53727	0.340744	0.740788	0.893544	-7.45013
EJF14_10223	putative 40S ribosomal protein	similar to RS4_CANAX,40S ribosomal S4,S7	-0.473662	10.8322	-8.90078	6.9785e-06	4.57192e-05	3.67374	-0.0988779	10.8322	-1.84352	0.096949	0.418295	-5.75634
EJF14_10224	putative secreted protein	similar to A1864_ARTBC,Secreted ARB_01864 protein	0.329561	4.98725	7.38786	3.28921e-05	0.000155704	1.91216	0.0343568	4.98725	0.752116	0.470393	0.75708	-7.12497
EJF14_10225	putative mRNA transport regulator	similar to MTR2_CANAX,mRNA transport regulator MTR2	0.271876	5.39847	4.39426	0.00156224	0.00371694	-2.28955	0.00724853	5.39847	0.115535	0.910451	0.966524	-7.48591
EJF14_10226	hypothetical protein	similar to hypothetical protein A9F13_08g00099 Clavispora lusitaniae	0.272639	2.59489	3.04266	0.0132873	0.0239705	-4.07517	-0.123502	2.59489	-1.31787	0.218756	0.580033	-6.13284
EJF14_10227	putative transcriptional regulatory protein	similar to ASH1_CANAL,Transcriptional regulatory ASH1	-0.997844	7.03083	-12.4068	3.85862e-07	5.37752e-06	6.63964	-0.0429448	7.03083	-0.531158	0.607629	0.837862	-7.39902
EJF14_10228	putative ubiquitin domain-containing protein	similar to DSK2_YEAST,Ubiquitin domain-containing protein DSK2	0.011274	7.36286	0.247324	0.809975	0.844997	-8.09294	-0.0996683	7.36286	-2.20041	0.0540656	0.333841	-5.40112
EJF14_10229	putative transcription initiation factor TFIID subunit	similar to TAF8_YEAST,Transcription initiation factor TFIID subunit 8,TAFII-65,TBP-associated factor 65 kDa,TBP-associated factor 8	-0.380285	6.1726	-8.55686	9.73847e-06	5.97027e-05	3.13672	-0.0988504	6.1726	-2.2289	0.0515711	0.326613	-5.35641
EJF14_10230	putative RNA polymerase II subunit A C-terminal domain phosphatase	similar to FCP1_YEAST,RNA polymerase II subunit A C-terminal domain phosphatase,CTD phosphatase FCP1	-0.145651	6.37941	-2.90123	0.0168016	0.0294095	-4.81477	-0.0991955	6.37941	-1.97588	0.0782244	0.386606	-5.75691
EJF14_10231	putative SUR7 family protein	similar to PUN1_SCHPO,SUR7 family pun1	0.868154	6.98976	17.7747	1.49418e-08	5.97343e-07	10.1579	0.157256	6.98976	3.26606	0.0091984	0.14705	-3.63215
EJF14_10232	putative pre-mRNA-processing factor	similar to PRP19_SCHPO,Pre-mRNA-processing factor 19,Complexed with cdc5 8,RING-type E3 ubiquitin transferase PRP19	-0.0197352	6.10417	-0.397222	0.700072	0.749325	-8.04248	0.000741798	6.10417	0.0149289	0.988401	0.996529	-7.55013
EJF14_10233	putative phosphoribomutase	similar to PGM3_YEAST,Phosphoribomutase,PRM,Phosphoglucomutase 3,PGM 3	0.0749551	5.55174	1.34549	0.21002	0.267132	-7.184	-0.118891	5.55174	-2.11082	0.062693	0.358424	-5.4992
EJF14_10234	putative vanadate resistance protein	similar to VAN1_CANAX, Vanadate resistance	0.432201	7.18788	10.0382	2.48641e-06	2.05711e-05	4.62401	-0.0961289	7.18788	-2.26009	0.0489693	0.322361	-5.31198
EJF14_10235	hypothetical protein	similar to YIP4_SCHPO,YIP4,YPT-interacting protein 4	0.137683	5.31431	2.31337	0.0448172	0.0693596	-5.73136	0.0177653	5.31431	0.295233	0.774233	0.910424	-7.43464
EJF14_10236	putative acetyltransferase	similar to YA39_SCHPO,acetyltransferase	0.247268	5.69446	3.65108	0.00493497	0.0100892	-3.5186	-0.0804342	5.69446	-1.17264	0.269799	0.620329	-6.80469
EJF14_10237	putative glycerol 2-dehydrogenase (NADP)	similar to GCY1_YEAST,Glycerol 2-dehydrogenase (NADP),Galactose-inducible crystallin 1	0.748825	3.50786	11.1833	9.67639e-07	1.04611e-05	5.92106	-0.369301	3.50786	-4.93633	0.000708892	0.0315659	-0.551369
EJF14_10238	putative Negative regulator of sporulation	similar to MDS3_CANAL,Negative regulator of sporulation MDS3	0.0538863	6.84439	0.739345	0.477752	0.543324	-7.84559	0.022484	6.84439	0.308829	0.764187	0.906531	-7.50938
EJF14_10241	hypothetical protein	similar to hypothetical protein CLUG_00221 Clavispora lusitaniae ATCC 42720	0.343409	8.1644	6.41974	0.000100839	0.000378804	0.648561	0.038778	8.1644	0.734697	0.480449	0.764059	-7.23009
EJF14_10242	putative alcohol dehydrogenase	similar to ADH1_YEAST,Alcohol dehydrogenase 1,Alcohol dehydrogenase I,YADH-1	-0.838393	10.0096	-9.03412	6.14984e-06	4.15323e-05	3.7673	-0.0686285	10.0096	-0.727027	0.48492	0.769382	-7.1094
EJF14_10244	putative nucleolar protein	similar to NOP13_YEAST,Nucleolar protein 13	-0.107346	6.72071	-1.83804	0.0978083	0.137126	-6.54563	-0.167327	6.72071	-2.86552	0.0178304	0.198822	-4.30954
EJF14_10245	putative uncharacterized membrane protein	similar to YG3L_YEAST,Uncharacterized membrane protein YGR149W	0.527051	4.65132	7.26886	3.75282e-05	0.000172657	1.81211	-0.0590674	4.65132	-0.775664	0.457017	0.750324	-7.03584
EJF14_10246	putative 37S ribosomal protein	similar to RT05_YEAST,37S ribosomal, mitochondrial,Mitochondrial small ribosomal subunit uS5m	-0.121744	7.35943	-1.69583	0.122716	0.167152	-6.74218	-0.101775	7.35943	-1.42009	0.187885	0.547657	-6.54426
EJF14_10247	putative DnaJ-like protein	similar to DJP1_YEAST,DnaJ-like protein 1	0.0678289	6.20657	1.44487	0.180989	0.23451	-7.0902	-0.0587911	6.20657	-1.25121	0.241098	0.597237	-6.75394
EJF14_10248	putative BAG family molecular chaperone regulator	similar to BAG1B_SCHPO,BAG family molecular chaperone regulator 1B,BAG-1B	-0.39289	7.1113	-10.6791	1.45042e-06	1.38156e-05	5.20068	-0.00677726	7.1113	-0.183815	0.858062	0.946357	-7.53829
EJF14_10249	putative uncharacterized protein	similar to Y212_BOTFU,Uncharacterized 21.2 kDa protein	-0.209118	5.93711	-3.08303	0.0124294	0.0226091	-4.49397	-0.00909622	5.93711	-0.134323	0.895979	0.960328	-7.53592
EJF14_10250	putative muscle M-line assembly protein	similar to Muscle M-line assembly unc-89 (Uncoordinated 89),Muscle M-line assembly unc-89 (Uncoordinated 89)	-0.314619	5.33444	-3.87592	0.00345786	0.00744447	-3.11608	-0.100154	5.33444	-1.23861	0.245525	0.601333	-6.71502
EJF14_10251	putative trafficking particle complex subunit	similar to TPC2L_XENTR,Trafficking particle complex subunit 2	-0.0757384	4.47566	-1.13071	0.286197	0.349265	-7.29965	-0.150199	4.47566	-2.203	0.0538337	0.332784	-5.21194
EJF14_10252	putative chromatin-remodeling complex subunit	similar to IES6_YEAST,Chromatin-remodeling complex subunit IES6,Ino eighty subunit 6	0.174333	5.36154	3.9571	0.00304591	0.00665965	-2.98957	0.00430385	5.36154	0.0964683	0.925174	0.973248	-7.484
EJF14_10253	putative NADPH-dependent methylglyoxal reductase	similar to GRP2_CANAL,NADPH-dependent methylglyoxal reductase GRP2,Cytoplasmic antigenic protein 2	-0.507821	8.59016	-4.84437	0.000808165	0.00212192	-1.57599	0.272365	8.59016	2.55032	0.0301789	0.264464	-4.7528
EJF14_10254	putative D-lactate dehydrogenase	similar to DLD1_KLULA,D-lactate dehydrogenase	0.478735	7.14858	10.2127	2.14094e-06	1.8437e-05	4.78529	0.213283	7.14858	4.59303	0.00116353	0.0424842	-1.4709
EJF14_10255	putative sulfite reductase	similar to MET10_YEAST,Sulfite reductase	0.710033	8.81171	6.96804	5.27484e-05	0.000224652	1.38215	0.338664	8.81171	3.36413	0.00783784	0.138459	-3.39346
EJF14_10256	hypothetical protein	similar to hypothetical protein CLUG_00240 Clavispora lusitaniae ATCC 42720	0.538487	4.7385	6.85304	6.02459e-05	0.000248282	1.2972	0.150826	4.7385	1.86334	0.0939006	0.414753	-5.7525
EJF14_10257	putative yeast-form wall protein	similar to YWP1_CANAL,Yeast-form wall protein 1,GPI-anchored protein 24,Thiol-extractable peptide 1	0.797313	12.7192	12.3305	4.07637e-07	5.58157e-06	6.82217	0.0160261	12.7192	0.253518	0.805326	0.923384	-7.24685
EJF14_10260	putative pre-mRNA-splicing factor	similar to BUD31_YEAST,Pre-mRNA-splicing factor BUD31,Bud site selection protein 31,Complexed with CEF1 protein 14	0.83169	3.28405	6.40054	0.000103223	0.000387492	0.939188	-0.0183338	3.28405	-0.130494	0.898926	0.961256	-7.08429
EJF14_10261	putative forkhead protein	similar to SEP1_SCHPO,Forkhead sep1	0.317153	4.92042	7.27876	3.71163e-05	0.000171739	1.78704	0.0680885	4.92042	1.53294	0.158227	0.512366	-6.27048
EJF14_10262	putative transcription initiation factor IIE subunit alpha	similar to T2EA_YEAST,Transcription initiation factor IIE subunit alpha,TFIIE-alpha,Factor A 66 kDa subunit,Transcription factor A large subunit	-0.0959316	6.17029	-2.68791	0.0239793	0.0401634	-5.16951	-0.0536647	6.17029	-1.50366	0.165499	0.520046	-6.43512
EJF14_10263	putative metal homeostatis protein	similar to BSD2_YEAST,Metal homeostatis BSD2,Bypass SOD defects 2	0.701587	6.24384	16.3419	3.21886e-08	9.90432e-07	9.33384	0.202874	6.24384	4.71989	0.000966925	0.0399456	-1.26076
EJF14_10264	putative acid phosphatase	similar to PHO2_YARLI,Acid phosphatase	-1.76794	0.747953	-12.7908	2.93996e-07	4.3402e-06	7.46055	-0.0586684	0.747953	-0.484403	0.639186	0.850965	-6.71152
EJF14_10265	putative high-affinity methionine permease	similar to MUP1_YEAST,High-affinity methionine permease	0.577085	5.6399	8.57797	9.53839e-06	5.88971e-05	3.19327	0.184336	5.6399	2.71076	0.0230812	0.222033	-4.51462
EJF14_10266	hypothetical protein	similar to CIC11C00000002488 Candida intermedia	0.590532	4.06989	7.03787	4.8695e-05	0.000211368	1.63196	0.0983808	4.06989	1.10965	0.294728	0.639421	-6.6057
EJF14_10267	putative DNA damage checkpoint control protein	similar to RAD17_YEAST,DNA damage checkpoint control RAD17,DNA repair exonuclease RAD17	-0.0675842	4.8037	-1.03298	0.327454	0.392787	-7.44819	-0.0379896	4.8037	-0.575028	0.578773	0.819741	-7.23951
EJF14_10268	putative V-type proton ATPase subunit d	similar to VA0D_YEAST,V-type proton ATPase subunit d,V-ATPase subunit d,V-ATPase 39 kDa subunit,V-ATPase subunit M39,Vacuolar proton pump subunit d	-0.0507028	8.02568	-1.56691	0.150142	0.198966	-6.89146	0.0157667	8.02568	0.488294	0.63653	0.850965	-7.39066
EJF14_10269	putative conserved oligomeric Golgi complex subunit	similar to COG8_YEAST,Conserved oligomeric Golgi complex subunit 8,COG complex subunit 8,Component ofoligomeric Golgi complex 8	0.0425268	5.92352	0.950375	0.365715	0.432431	-7.64424	-0.00785564	5.92352	-0.175203	0.864636	0.949456	-7.5234
EJF14_10270	putative ATP-dependent helicase	similar to ULS1_YEAST,ATP-dependent helicase ULS1,Role in silencing protein 1,Ubiquitin ligase for SUMO conjugates 1	0.118294	5.7318	2.64231	0.025878	0.0429496	-5.22464	-0.0446763	5.7318	-0.992001	0.346043	0.677611	-7.00898
EJF14_10271	putative translocation protein	similar to SEC72_YEAST,Translocation SEC72,Sec6263 complex 23 kDa subunit,p23	0.0264721	6.73741	0.575551	0.578434	0.637698	-7.95947	-0.0874483	6.73741	-1.90282	0.0880929	0.407504	-5.87257
EJF14_10272	hypothetical protein	similar to predicted protein Clavispora lusitaniae ATCC 42720	0.769656	0.204406	2.0644	0.0676695	0.0993103	-5.32606	0.0998485	0.204406	0.250268	0.807764	0.924676	-6.58403
EJF14_10273	putative histidinol-phosphate aminotransferase	similar to HIS8_CANMA,Histidinol-phosphate aminotransferase,Imidazole acetol-phosphate transaminase	0.0269699	5.16899	0.413653	0.688406	0.739004	-7.95407	0.13454	5.16899	2.05556	0.068659	0.368512	-5.54264
EJF14_10274	putative 37S ribosomal protein	similar to RT17_YEAST,37S ribosomal, mitochondrial,Mitochondrial small ribosomal subunit uS17m	-0.170466	7.02256	-2.03434	0.0710919	0.103639	-6.24296	-0.127113	7.02256	-1.51892	0.161673	0.514707	-6.4229
EJF14_10275	putative outward-rectifier potassium channel protein	similar to TOK1_YEAST,outward-rectifier potassium channel TOK1,Two-domain outward rectifier K(+) channel YORK	0.434011	5.28342	10.6768	1.45318e-06	1.38179e-05	5.26101	0.0317789	5.28342	0.765318	0.462863	0.753828	-7.15443
EJF14_10276	putative nucleoside transporter	similar to FUN26_YEAST,Nucleoside transporter FUN26	0.0146475	5.68493	0.313473	0.760765	0.801291	-8.05024	0.0869963	5.68493	1.86031	0.0943608	0.41578	-5.90031
EJF14_10277	putative altered inheritance of mitochondria protein	similar to AIM3_DEBHA,Altered inheritance of mitochondria protein 3	-0.0359204	6.32601	-0.558502	0.589555	0.647674	-7.96416	-0.036507	6.32601	-0.567524	0.583656	0.822182	-7.38028
EJF14_10278	putative 2-(3-amino-3-carboxypropyl)histidine synthase subunit	similar to DPH2_DEBHA,2-(3-amino-3-carboxypropyl)histidine synthase subunit 2,Diphthamide biosynthesis protein 2,Diphtheria toxin resistance protein 2,S-adenosyl-L-methionine:L-histidine 3-amino-3-carboxypropyltransferase 2	-0.222791	5.46978	-3.24694	0.00949103	0.0178765	-4.18458	-0.100913	5.46978	-1.47636	0.172542	0.529175	-6.43486
EJF14_10279	putative uncharacterized oxidoreductase	similar to TDA5_YEAST,Uncharacterized oxidoreductase TDA5,Topoisomerase I damage affected protein 5	-0.115938	5.9951	-1.69479	0.122917	0.167341	-6.73881	0.091838	5.9951	1.34584	0.209912	0.569436	-6.63429
EJF14_10280	putative signal peptidase complex subunit	similar to SPC2_YEAST,Signal peptidase complex subunit SPC2,Microsomal signal peptidase subunit 2	0.12691	5.99048	2.72498	0.0225396	0.038043	-5.10115	-0.0212515	5.99048	-0.454758	0.659604	0.857704	-7.4302
EJF14_10281	putative RING-finger protein	similar to MAG2_YEAST,RING-finger MAG2	-0.00353337	6.87628	-0.115721	0.910308	0.926032	-8.13129	-0.0282806	6.87628	-0.927706	0.376764	0.702486	-7.10739
EJF14_10282	putative zinc metalloprotease	similar to TRE2_YEAST,zinc metalloprotease TRE2,Transferrin receptor 2	0.352222	6.70898	6.90198	5.69223e-05	0.000238507	1.2187	0.0542102	6.70898	1.06508	0.31343	0.652796	-6.96827
EJF14_10284	putative glutathione-specific gamma-glutamylcyclotransferase	similar to CHAC_YEAST,Glutathione-specific gamma-glutamylcyclotransferase,Gamma-GCG	0.491972	4.98017	11.5101	7.50633e-07	8.74728e-06	6.00598	0.0445648	4.98017	1.01194	0.336905	0.670751	-6.88998
EJF14_10285	putative Na-H antiporter	similar to NAH1_YEAST,Na(+) H(+) antiporter	0.778022	6.87373	23.9489	9.58318e-10	1.24969e-07	13.0706	0.137892	6.87373	4.28178	0.00185035	0.0589208	-1.96046
EJF14_10286	putative ornithine aminotransferase	similar to OAT_KLULA,Ornithine aminotransferase,Ornithine-oxo-acid aminotransferase	0.0575656	9.99872	0.68924	0.507327	0.570063	-7.7264	0.020997	9.99872	0.252184	0.806326	0.923708	-7.37236
EJF14_10287	putative Damage-regulated import facilitator	similar to DIF1_YEAS7,Damage-regulated import facilitator 1	0.236365	8.19537	4.0518	0.00262986	0.00584331	-2.83991	0.14184	8.19537	2.45283	0.0355184	0.28209	-4.9526
EJF14_10288	hypothetical protein	similar to ECM7_YEAST,ECM7,Extracellular mutant 7,Zinc-regulated gene 15	0.636831	4.79514	10.4477	1.75625e-06	1.58769e-05	5.12092	0.117163	4.79514	1.85431	0.0952788	0.417473	-5.76483
EJF14_10289	hypothetical protein	similar to predicted protein Clavispora lusitaniae ATCC 42720	0.797243	4.50433	12.1215	4.74564e-07	6.12573e-06	6.56582	0.138296	4.50433	1.99272	0.0761031	0.384517	-5.50177
EJF14_10290	putative homocysteine cysteine synthase	similar to CYSD_KLULA,Homocysteine cysteine synthase,O-acetylserine O-acetylhomoserine sulfhydrylase,OAS-OAH SHLase,OAS-OAH sulfhydrylase	0.834775	9.2308	5.86009	0.000203163	0.000661549	-0.0508943	0.487138	9.2308	3.46166	0.00669068	0.127239	-3.208
EJF14_10291	hypothetical protein	similar to YP034_YEAST,Uncharacterized protein YPL034W	-0.162519	4.83457	-3.01617	0.013883	0.0249139	-4.48836	0.161251	4.83457	3.03872	0.0133743	0.179978	-3.89876
EJF14_10292	putative ATP-dependent RNA helicase	similar to SUB2_LODEL,ATP-dependent RNA helicase SUB2	-0.383002	8.98355	-10.8346	1.27796e-06	1.25437e-05	5.42133	-0.00459281	8.98355	-0.128952	0.900113	0.961748	-7.44832
EJF14_10293	hypothetical protein	similar to hypothetical protein CLUG_00274 Clavispora lusitaniae ATCC 42720	0.217225	5.63273	4.3774	0.00160221	0.00379391	-2.3376	-0.122341	5.63273	-2.43079	0.0368498	0.286026	-4.98809
EJF14_10294	putative pyrroline-5-carboxylate reductase	similar to P5CR_YEAST,Pyrroline-5-carboxylate reductase,P5C reductase,P5CR	0.0678468	7.31305	0.83767	0.423001	0.490531	-7.75584	0.0377516	7.31305	0.467805	0.65058	0.853596	-7.43557
EJF14_10295	putative histone demethylase	similar to JHD2_YEAST,Histone demethylase JHD2,Jumonji ARID domain-containing protein 2	-0.619432	6.10075	-7.16994	4.19257e-05	0.000188528	1.55899	0.0383815	6.10075	0.44772	0.664495	0.860034	-7.44516
EJF14_10297	putative ATP synthase subunit	similar to ATPB_KLULA,ATP synthase subunit, mitochondrial	-0.292675	11.4995	-4.21859	0.00203652	0.00467087	-2.39451	-0.0245248	11.4995	-0.351864	0.732699	0.890589	-7.25547
EJF14_10298	putative subfamily C member protein	similar to DNJC8_RAT, subfamily C member 8	0.546147	4.19829	7.35162	3.42341e-05	0.000160945	1.97179	-0.0961463	4.19829	-1.21454	0.254169	0.609041	-6.52371
EJF14_10299	putative deoxyribonuclease Tat-D	similar to YNF8_SCHPO,Deoxyribonuclease Tat-D	-0.265016	5.69878	-6.12939	0.000144292	0.000505067	0.239117	-0.0618036	5.69878	-1.43576	0.183497	0.542369	-6.50641
EJF14_10300	putative histone acetyltransferase	similar to SAS3_YEAST,Histone acetyltransferase SAS3,Something about silencing protein 3	-0.280224	4.66323	-5.67284	0.000259223	0.000810207	-0.271091	-0.113681	4.66323	-2.30079	0.0457657	0.314898	-5.09232
EJF14_10301	putative phosphatase 2C	similar to PP2C2_SCHPO,phosphatase 2C protein 2,PP2C-2	0.228596	8.84744	3.20094	0.010235	0.0190866	-4.21947	0.0676107	8.84744	0.952468	0.364707	0.693094	-6.99719
EJF14_10302	putative RNA-binding post-transcriptional regulator	similar to CIP2_SCHPO,RNA-binding post-transcriptional regulator cip2,Csx1-interacting protein 2	-0.20235	7.42571	-3.49982	0.00629075	0.0125426	-3.79712	0.0732053	7.42571	1.26119	0.237637	0.59437	-6.73643
EJF14_10303	hypothetical protein	similar to hypothetical protein CLUG_00284 Clavispora lusitaniae ATCC 42720	0.123301	7.30705	2.372	0.040647	0.0638256	-5.69116	-0.0634807	7.30705	-1.23045	0.248429	0.604558	-6.78245
EJF14_10304	putative proline-tRNA synthetase	similar to SYPC_CANAX,Proline-tRNA synthetase, cytoplasmic,Prolyl-tRNA synthetase	-0.136805	6.53749	-2.86971	0.0177062	0.0307961	-4.86967	0.0944344	6.53749	1.9814	0.0775229	0.385986	-5.75027
EJF14_10305	putative cell surface protein	similar to CSP37_CANAX,37 kDa cell surface	0.927661	8.31625	12.08	4.89252e-07	6.29022e-06	6.44182	-0.0731267	8.31625	-0.986739	0.348485	0.679237	-7.01249
EJF14_10306	hypothetical protein	similar to hypothetical protein CLUG_00287 Clavispora lusitaniae ATCC 42720	-0.215941	7.48966	-3.26396	0.0092301	0.0174502	-4.19148	0.0271811	7.48966	0.409543	0.691317	0.87231	-7.45302
EJF14_10307	putative J protein	similar to JJJ1_YEAST,J protein JJJ1	-0.105448	5.95402	-2.14354	0.0593977	0.0883305	-6.05714	-0.0407306	5.95402	-0.828597	0.427868	0.730042	-7.18107
EJF14_10308	hypothetical protein	similar to SQS1_DEBHA,SQS1	-0.144775	6.59195	-3.31767	0.00845428	0.0161846	-4.11279	0.0129693	6.59195	0.297263	0.77273	0.910424	-7.51168
EJF14_10309	Probable cysteine protease	similar to ATG4_DEBHA,Probable cysteine protease ATG4,Autophagy-related protein 4	0.738928	4.18195	11.6167	6.91906e-07	8.27123e-06	6.20276	0.0196857	4.18195	0.289094	0.778784	0.911995	-7.21089
EJF14_10310	putative RNA polymerase II subunit A C-terminal domain phosphatase	similar to SSU72_DEBHA,RNA polymerase II subunit A C-terminal domain phosphatase SSU72,CTD phosphatase SSU72,Suppressor of SUA7 protein 2	0.0517114	5.41	1.04279	0.323121	0.388441	-7.51719	-0.0589241	5.41	-1.17836	0.267621	0.619491	-6.7849
EJF14_10311	putative ribonucleases P/MRP subunit	similar to POP1_YEAST,Ribonucleases P/MRP subunit POP1,RNA-processing POP1,RNases P/MRP kDa subunit	-0.0847379	5.63936	-2.08577	0.0653331	0.0961648	-6.12655	0.0307139	5.63936	0.758232	0.466895	0.755527	-7.21888
EJF14_10312	hypothetical protein	similar to hypothetical protein CLUG_00294 Clavispora lusitaniae ATCC 42720	0.114022	1.88522	0.931905	0.374699	0.44172	-7.0535	-0.120102	1.88522	-0.954894	0.36354	0.693044	-6.43147
EJF14_10313	hypothetical protein	similar to predicted protein Clavispora lusitaniae ATCC 42720	-0.398025	12.1966	-4.86883	0.000780387	0.00206196	-1.34228	-0.0856058	12.1966	-1.04179	0.323559	0.662745	-6.72195
EJF14_10314	putative ubiquitin carboxyl-terminal hydrolase	similar to UBP3_YEAST,Ubiquitin carboxyl-terminal hydrolase 3,Deubiquitinating enzyme 3,Ubiquitin thioesterase 3,Ubiquitin-specific-processing protease 3	-0.529779	8.31541	-10.9518	1.16291e-06	1.16851e-05	5.48538	0.0596537	8.31541	1.21339	0.254588	0.609101	-6.73834
EJF14_10315	hypothetical protein	similar to predicted protein Clavispora lusitaniae ATCC 42720	-0.407761	2.74941	-4.83853	0.000814952	0.00213666	-1.16302	-0.108005	2.74941	-1.29611	0.225854	0.583159	-6.21966
EJF14_10316	putative histone chaperone protein	similar to RT106_DEBHA,Histone chaperone RTT106	0.0602371	6.58982	1.43757	0.182996	0.236831	-7.10559	0.0187688	6.58982	0.447998	0.664302	0.860034	-7.45002
EJF14_10317	hypothetical protein	similar to hypothetical protein CLUG_00299 Clavispora lusitaniae ATCC 42720	0.165585	6.93019	1.86788	0.093215	0.131376	-6.49804	-0.0695381	6.93019	-0.786701	0.450833	0.744174	-7.23149
EJF14_10318	putative uncharacterized aminotransferase	similar to Y104_SULSO,Uncharacterized aminotransferase SSO0104	0.630749	4.647	9.85205	2.92363e-06	2.32712e-05	4.58201	0.0494	4.647	0.734741	0.480424	0.764059	-7.06158
EJF14_10319	putative vacuolar morphogenesis protein	similar to VAM7_SCHPO,Vacuolar morphogenesis 7	-0.173308	5.05821	-3.75007	0.00421635	0.00883771	-3.29226	0.0283087	5.05821	0.615152	0.553053	0.808614	-7.26223
EJF14_10320	putative uncharacterized vacuolar membrane protein	similar to YNL5_YEAS7,Uncharacterized vacuolar membrane SCY_4679	0.203558	6.99056	3.6898	0.00463969	0.00959653	-3.48512	-0.0353699	6.99056	-0.644634	0.534577	0.801939	-7.33754
EJF14_10321	putative E3 ubiquitin-protein ligase	similar to DMA2_YEAS7,E3 ubiquitin-protein ligase DMA2,Checkpoint forkhead associated with RING domains-containing 1,Defective in mitotic arrest 2,RING-type E3 ubiquitin transferase DMA2	-0.506844	7.41389	-13.7606	1.52676e-07	2.75976e-06	7.64883	-0.00159276	7.41389	-0.0428885	0.966688	0.989265	-7.54293
EJF14_10322	putative alpha-glucosides permease	similar to MPH3_YEAS7,Alpha-glucosides permease MPH3,Maltose transport 3	0.887559	3.8449	6.63743	7.76239e-05	0.000304983	1.17296	0.288163	3.8449	2.02144	0.0726101	0.376953	-5.32208
EJF14_10323	Probable sucrose utilization protein	similar to SUC1_CANAL,Probable sucrose utilization SUC protein	0.182939	4.96704	3.17473	0.0106856	0.0198188	-4.24085	0.144994	4.96704	2.49443	0.0331339	0.276922	-4.807
EJF14_10324	putative D-amino-acid N-acetyltransferase	similar to HPA3_YEAST,D-amino-acid N-acetyltransferase HPA3,Histone acetyltransferase 3	2.12007	0.563386	6.82284	6.2402e-05	0.000255666	1.85451	0.408182	0.563386	1.18288	0.26591	0.618045	-5.92324
EJF14_10325	putative broad-specificity phosphatase	similar to YO283_YEAST,Broad-specificity phosphatase YOR283W	0.102267	6.8417	1.80587	0.102995	0.143465	-6.59178	0.197031	6.8417	3.482	0.00647426	0.125488	-3.27079
EJF14_10326	putative sodium transport ATPase	similar to ATN2_YEAST,Sodium transport ATPase 2	0.387355	8.73341	4.88362	0.000764088	0.00202659	-1.49565	-0.0302701	8.73341	-0.386335	0.707848	0.881911	-7.40416
EJF14_10328	putative N-terminal acetyltransferase B complex subunit	similar to NAA25_YEAST,N-terminal acetyltransferase B complex subunit MDM20,complex subunit MDM20,Dislikes extra CIN81,Mitochondrial distribution and morphology protein 20	-0.298191	6.47527	-9.1901	5.31454e-06	3.72222e-05	3.78918	0.0313011	6.47527	0.965307	0.358566	0.68872	-7.06979
EJF14_10329	hypothetical protein	similar to YBY8_YEAST,Uncharacterized protein YBR138C	0.168402	4.39745	2.50384	0.032617	0.0526851	-5.28512	0.0481442	4.39745	0.700508	0.500579	0.779806	-7.07477
EJF14_10330	putative antagonist of mitotic exit network protein	similar to AMN1_DEBHA,Antagonist of mitotic exit network 1	-0.221937	5.19381	-2.45792	0.0352174	0.0562678	-5.48201	-0.0382879	5.19381	-0.426098	0.679627	0.865454	-7.38695
EJF14_10331	hypothetical protein	similar to ROD1_YEAST,ROD1,Resistance to o-dinitrobenzene 1	0.530441	6.96171	10.8476	1.2646e-06	1.24572e-05	5.35575	-0.000877767	6.96171	-0.0181137	0.985927	0.995377	-7.56105
EJF14_10332	putative T-SNARE protein	similar to TLG2_YEAST,T-SNARE affecting a late Golgi compartment protein 2,Syntaxin TLG2	0.384422	5.53803	8.24426	1.33077e-05	7.63205e-05	2.83485	0.024529	5.53803	0.518298	0.616228	0.841732	-7.35265
EJF14_10333	putative uncharacterized membrane protein	similar to YOL19_YEAST,Uncharacterized membrane protein YOL019W	0.606136	6.51193	15.1592	6.37023e-08	1.53699e-06	8.5922	-0.0556842	6.51193	-1.39474	0.195171	0.557079	-6.58006
EJF14_10334	putative 1-phosphatidylinositol 3-phosphate 5-kinase	similar to FAB1_SCHPO,1-phosphatidylinositol 3-phosphate 5-kinase fab1,Phosphatidylinositol 3-phosphate 5-kinase,Diphosphoinositide kinase,Type III PIP kinase,PIPkin-III	-0.182206	4.11138	-2.46208	0.0349738	0.0559197	-5.29392	0.0255023	4.11138	0.347311	0.736007	0.891328	-7.24087
EJF14_10335	putative vacuolar sorting-associated protein	similar to VPS74_YEAST,Vacuolar sorting-associated protein 74	-0.0456445	7.55837	-1.11039	0.294423	0.358505	-7.48028	-0.000815173	7.55837	-0.0198856	0.98455	0.995252	-7.54454
EJF14_10336	putative chitinase	similar to CHI4_CANAL,Chitinase 4	0.729931	6.08279	16.0309	3.83407e-08	1.10529e-06	9.15198	0.125554	6.08279	2.74443	0.0218194	0.218128	-4.48427
EJF14_10337	putative ubiquitin carboxyl-terminal hydrolase	similar to UBP14_SCHPO,Ubiquitin carboxyl-terminal hydrolase 14,Deubiquitinating enzyme 14,UBA domain-containing protein 2,Ubiquitin thioesterase 14,Ubiquitin-specific-processing protease 14	0.233264	5.90515	3.99277	0.0028816	0.00634345	-2.96416	0.0155246	5.90515	0.264507	0.797097	0.920003	-7.49204
EJF14_10338	putative phospho-2-dehydro-3-deoxyheptonate phenylalanine-inhibited protein	similar to AROF_CANAX,Phospho-2-dehydro-3-deoxyheptonate phenylalanine-inhibited,3-deoxy-D-arabino-heptulosonate 7-phosphate synthase,DAHP synthase,Phospho-2-keto-3-deoxyheptonate aldolase	-0.505767	9.14884	-11.3674	8.3797e-07	9.52191e-06	5.88706	-0.0791251	9.14884	-1.76525	0.109908	0.445558	-5.96472
EJF14_10339	putative choline transport	similar to HNM1_YEAST,Choline transport	0.358096	-0.0984935	1.16745	0.271787	0.333612	-6.51692	-0.0399642	-0.0984935	-0.12462	0.903449	0.962756	-6.59108
EJF14_10341	putative uncharacterized transporter	similar to YD338_YEAST,Uncharacterized transporter YDR338C	-0.314168	5.18888	-5.82349	0.000212995	0.000688244	-0.125942	0.0141822	5.18888	0.26534	0.796475	0.920003	-7.44396
EJF14_10342	putative 6-D-mannanase	similar to 6-D-mannanase DFG5,6-D-mannanase DFG5	0.607359	7.35393	17.015	2.22751e-08	7.57769e-07	9.73349	0.0123155	7.35393	0.35151	0.732956	0.890703	-7.49131
EJF14_10343	putative haloacid dehalogenase-like hydrolase domain-containing protein	similar to HDHD3_MOUSE,Haloacid dehalogenase-like hydrolase domain-containing protein 3	0.210702	4.41067	4.29804	0.00180542	0.00420242	-2.29709	0.118072	4.41067	2.36046	0.0414365	0.300003	-4.93073
EJF14_10344	putative L-arabinose-responsive transcription regulator	similar to ARA1_MAGO7,L-arabinose-responsive transcription regulator ARA1	0.54432	4.15462	6.37794	0.000106107	0.000395339	0.769541	0.0332362	4.15462	0.369533	0.719918	0.886606	-7.19449
EJF14_10345	putative AP-1 complex subunit	similar to AP1M1_YEAST,AP-1 complex subunit mu-1-I,Clathrin assembly complex 1 mu-1-I medium chain,Clathrin coat assembly AP54,Clathrin coat-associated AP54,Golgi adaptor AP-1 54 kDa,HA1 54 kDa subunit,Mu(1)-adaptin,Mu1-I-adaptin	-0.0815061	2.1275	-0.76031	0.46571	0.531616	-7.23359	-0.297157	2.1275	-2.70161	0.0234365	0.223238	-3.98987
EJF14_10346	putative pterin-4-alpha-carbinolamine dehydratase	similar to PHS_RHIL3,pterin-4-alpha-carbinolamine dehydratase,PHS,4-alpha-hydroxy-tetrahydropterin dehydratase,Pterin carbinolamine dehydratase,PCD	0.188713	4.15624	3.55588	0.00574778	0.0115483	-3.47456	0.0267457	4.15624	0.489539	0.635681	0.850958	-7.16009
EJF14_10347	putative nucleoporin	similar to PO152_YEAST,Nucleoporin POM152,Nuclear pore protein POM152,P150,Pore membrane protein POM152	-0.347158	6.53246	-6.29331	0.000117709	0.000429222	0.429821	-0.0538561	6.53246	-0.976776	0.353145	0.683491	-7.05912
EJF14_10348	Probable ATP-dependent RNA helicase	similar to DHR1_YEAST,Probable ATP-dependent RNA helicase DHR1,DEAH box RNA helicase DHR1,Extracellula rmutant 16	0.217464	6.14679	4.43806	0.00146333	0.00351828	-2.26364	0.122717	6.14679	2.50539	0.0325326	0.274547	-4.90143
EJF14_10349	putative vesicle-associated membrane protein	similar to VA713_ARATH,Vesicle-associated membrane protein 713	0.221501	5.30092	5.76135	0.000230885	0.000734779	-0.236426	-0.0981513	5.30092	-2.50812	0.0323847	0.274547	-4.82682
EJF14_10350	putative DNA polymerase epsilon subunit D	similar to DPB4_DEBHA,DNA polymerase epsilon subunit D,DNA polymerase II subunit D	0.0872615	5.27763	1.43112	0.184788	0.238811	-7.04751	-0.0648758	5.27763	-1.05048	0.319751	0.660113	-6.90491
EJF14_10351	putative histone acetyltransferase	similar to SAS2_YEAST,Histone acetyltransferase SAS2,Something about silencing protein 2	0.045929	5.02119	0.647268	0.532945	0.594125	-7.81601	-0.11782	5.02119	-1.63091	0.135905	0.483032	-6.15544
EJF14_10352	putative DNA repair protein	similar to RAD5_DEBHA,DNA repair RAD5	-0.245098	5.88361	-4.68555	0.00101637	0.00257955	-1.8653	-0.0228294	5.88361	-0.437962	0.671305	0.861655	-7.43922
EJF14_10353	putative chromatin structure-remodeling complex	similar to RSC58_YEAST,Chromatin structure-remodeling complex RSC58,Remodel the structure of chromatin complex subunit 58	-0.250317	7.20265	-6.50328	9.11426e-05	0.000349648	0.709119	-0.0342996	7.20265	-0.889796	0.395775	0.714771	-7.13605
EJF14_10354	putative iron transporter	similar to SMF3_YEAST,Iron transporter SMF3	-0.221235	6.90758	-2.87091	0.017671	0.0307543	-4.87005	0.0531943	6.90758	0.690096	0.506812	0.783684	-7.30492
EJF14_10355	hypothetical protein	similar to hypothetical protein CLUG_00339 Clavispora lusitaniae ATCC 42720	-0.232451	5.43092	-5.96079	0.000178563	0.000600361	0.0324772	-0.00654606	5.43092	-0.16867	0.86963	0.951831	-7.49507
EJF14_10356	putative mitochondrial matrix	similar to YH9J_SCHPO, mitocnondrial matrix protein	0.331666	5.19301	3.41638	0.00719978	0.0140883	-3.86773	0.10528	5.19301	1.0673	0.312477	0.651965	-6.87189
EJF14_10357	putative phosphate permease	similar to PHO89_YEAST,Phosphate permease PHO89,Na(+) Pi cotransporter PHO89	-0.0493566	4.11369	-0.18749	0.855261	0.881495	-7.90514	-0.675672	4.11369	-2.39639	0.0390271	0.292626	-4.81347
EJF14_10358	putative F-actin-capping subunit beta	similar to CAPZB_DEBHA,F-actin-capping subunit beta	0.211763	7.46504	5.89557	0.0001941	0.000638874	-0.0921151	-0.0297061	7.46504	-0.835931	0.423931	0.728202	-7.18069
EJF14_10359	putative topoisomerase I damage affected protein	similar to TDA11_PICGU,Topoisomerase I damage affected protein 11	-0.0466058	4.57465	-0.637023	0.539312	0.600368	-7.75286	-0.0325099	4.57465	-0.43975	0.670055	0.861442	-7.27825
EJF14_10360	hypothetical protein	similar to hypothetical protein CLUG_00344 Clavispora lusitaniae ATCC 42720	0.195124	4.22098	1.89616	0.0890483	0.126282	-6.21407	0.144239	4.22098	1.37654	0.200551	0.558593	-6.3493
EJF14_10361	putative clathrin light chain	similar to CLC1_YEAST,Clathrin light chain,CLC	0.0469968	7.7186	1.07363	0.309773	0.374532	-7.50975	-0.0441509	7.7186	-1.01618	0.334984	0.670168	-6.99916
EJF14_10362	putative elongator complex protein	similar to ELP2_YEAST,Elongator complex protein 2,Gamma-toxin target protein 2	-0.472717	6.04141	-10.9479	1.1665e-06	1.16851e-05	5.44754	-0.125066	6.04141	-2.91616	0.0163895	0.188583	-4.21653
EJF14_10363	putative ATP-dependent RNA helicase	similar to DBP4_DEBHA,ATP-dependent RNA helicase DBP4	-0.0747017	6.38403	-0.995525	0.344414	0.410167	-7.61647	-0.0525817	6.38403	-0.701208	0.500162	0.779564	-7.2949
EJF14_10364	putative DNA-directed RNA polymerase III subunit	similar to RPC4_YEAST,DNA-directed RNA polymerase III subunit RPC4,RNA polymerase III subunit C4,C53,DNA-directed RNA polymerase III 47 kDa polypeptide	0.117705	5.93349	2.56062	0.0296642	0.0484409	-5.37685	-0.175164	5.93349	-3.78846	0.00396801	0.0958087	-2.74258
EJF14_10365	putative something about silencing protein	similar to SAS10_YEAST,Something about silencing10,U three 3,U3 small nucleolar RNA-associated 3,U3snoRNA-associated protein 11	0.111567	6.445	1.35018	0.208565	0.265592	-7.21689	-0.0854185	6.445	-1.03354	0.327206	0.666707	-7.00086
EJF14_10366	putative T-complex 1 subunit delta	similar to TCPD_DEBHA,T-complex 1 subunit delta,TCP-1-delta,CCT-delta	-0.127361	8.07809	-3.27466	0.00906982	0.0171709	-4.1424	-0.0043217	8.07809	-0.111007	0.913945	0.966524	-7.50884
EJF14_10367	putative cell division cycle protein	similar to CD123_CANGA,Cell division cycle protein 123	-0.106407	4.476	-1.78089	0.107198	0.148451	-6.43889	0.0211248	4.476	0.354572	0.730735	0.889385	-7.30437
EJF14_10368	putative general amino-acid permease	similar to GAP2_CANAL,General amino-acid permease GAP2	-0.534229	0.800405	-4.05518	0.00261618	0.00582275	-2.10123	0.0410514	0.800405	0.318794	0.756852	0.903251	-6.71418
EJF14_10369	putative cell growth-regulated protein	similar to CGR1P_CANAL,Cell growth-regulated protein	0.0278718	7.02706	0.44514	0.666292	0.718929	-8.02826	-0.000827012	7.02706	-0.0132524	0.989703	0.996529	-7.56127
EJF14_10370	hypothetical protein	similar to HIT1_YEAST,HIT1	0.705267	3.91422	8.62821	9.08002e-06	5.65128e-05	3.46079	0.105785	3.91422	1.21955	0.252349	0.607391	-6.4622
EJF14_10371	hypothetical protein	similar to predicted protein Clavispora lusitaniae ATCC 42720	0.463038	6.74383	5.92503	0.000186907	0.000623821	-0.0665035	0.0281273	6.74383	0.36099	0.726086	0.887082	-7.48896
EJF14_10372	Probable transcriptional regulatory protein	similar to STB4_YEAST,Probable transcriptional regulatory STB4	0.279902	5.30279	5.08814	0.000572503	0.00159573	-1.2025	0.133383	5.30279	2.40051	0.0387597	0.292626	-5.0031
EJF14_10373	putative regulatory protein	similar to MIG1_CANAX,Regulatory MIG1	-0.279408	5.54979	-1.75846	0.111104	0.152894	-6.61446	0.0677326	5.54979	0.428999	0.677588	0.864289	-7.41904
EJF14_10374	putative PHO85 cyclin protein	similar to CLG1_YEAST,PHO85 cyclin CLG1,Cyclin-like G1	-0.100489	9.36332	-1.60596	0.141306	0.18881	-6.76332	0.136315	9.36332	2.16353	0.0574677	0.343989	-5.34475
EJF14_10375	hypothetical protein	similar to predicted protein Clavispora lusitaniae ATCC 42720	-0.106108	7.3904	-1.85015	0.0959188	0.134704	-6.51244	-0.190013	7.3904	-3.33138	0.00826736	0.141114	-3.51493
EJF14_10376	putative small nuclear ribonucleoprotein-associated protein	similar to RSMB_SCHPO,Small nuclear ribonucleoprotein -associated B,snRNP-B,Sm B,Sm-B	0.0430802	3.67892	0.724537	0.486377	0.551136	-7.52486	-0.0482565	3.67892	-0.795557	0.445912	0.741842	-6.8724
EJF14_10377	putative GTP-binding protein	similar to YPT32_YEAST,GTP-binding YPT32 YPT11,Rab GTPase YPT32	-0.0443848	7.20891	-1.3045	0.223094	0.281605	-7.26894	-0.0514823	7.20891	-1.51774	0.161966	0.514849	-6.42149
EJF14_10378	putative FACT complex subunit	similar to SPT16_DEBHA,FACT complex subunit SPT16,Facilitates chromatin transcription complex subunit SPT16	-0.337298	7.71686	-7.33373	3.49182e-05	0.000163739	1.76591	-0.0448621	7.71686	-0.970591	0.356061	0.686429	-7.03753
EJF14_10379	putative DNA primase large subunit	similar to PRI2_YEAST,DNA primase large subunit,DNA polymerase alpha:primase complex p58 subunit,DNA polymerase-primase complex p58 subunit,Pol alpha-primase complex p58 subunit,DNA primase 58 kDa subunit	-0.405541	5.49652	-8.20441	1.38573e-05	7.88127e-05	2.79566	0.0339084	5.49652	0.696029	0.503255	0.78261	-7.26238
EJF14_10380	hypothetical protein	similar to hypothetical protein CLUG_00369 Clavispora lusitaniae ATCC 42720	0.932354	4.06958	15.4823	5.2612e-08	1.39304e-06	8.98403	0.1878	4.06958	2.90583	0.0166736	0.189997	-3.91555
EJF14_10381	putative 2-dehydropantoate 2-reductase	similar to PANE_NOSS1,2-dehydropantoate 2-reductase,Ketopantoate reductase,KPA reductase,KPR	0.0847486	4.1218	1.18748	0.264177	0.325145	-7.15556	0.0415567	4.1218	0.57162	0.580988	0.821135	-7.10803
EJF14_10382	putative LOG family protein	similar to YJF5_YEAST,LOG protein family YJL055W	0.252821	6.48312	3.9373	0.00314135	0.00684647	-3.0773	-0.0728379	6.48312	-1.13409	0.284848	0.632544	-6.89255
EJF14_10383	putative carbonic anhydrase	similar to CAN_CANAL,Carbonic anhydrase,Carbonate dehydratase,Non-classical export protein 103	0.287192	5.80777	2.78436	0.0204127	0.034894	-4.98984	0.172954	5.80777	1.67452	0.126912	0.471573	-6.18054
EJF14_10385	putative uncharacterized ATP-dependent helicase	similar to IRC5_YEAST,Uncharacterized ATP-dependent helicase IRC5,Increased recombination centers protein 5	-0.560309	4.79049	-5.90577	0.000191577	0.000632591	0.0431061	-0.100516	4.79049	-1.09133	0.302308	0.64476	-6.82762
EJF14_10386	putative glucoamylase	similar to AMYG_SACFI,Glucoamylase GLU1,1,4-alpha-D-glucan glucohydrolase,Glucan 1,4-alpha-glucosidase	0.388683	3.85656	3.4694	0.0066075	0.0130459	-3.56339	0.135464	3.85656	1.17594	0.268538	0.619568	-6.52485
EJF14_10387	putative ER membrane protein complex subunit	similar to EMC5_YEAST,ER membrane protein complex subunit 5,Killer toxin-resistance protein 27	0.115639	4.79868	2.78446	0.0204093	0.034894	-4.88661	-0.0380279	4.79868	-0.896848	0.392188	0.712679	-6.9853
EJF14_10388	putative methylsterol monooxygenase	similar to MSMO_CANAL,Methylsterol monooxygenase,C-4 methylsterol oxidase	-0.448169	6.84435	-7.0336	4.8933e-05	0.00021203	1.37708	-0.0339387	6.84435	-0.532382	0.606814	0.837527	-7.40752
EJF14_10389	putative efflux pump	similar to VRTL_PENAE,Efflux pump vrtL,Viridicatumtoxin synthesis L	0.716621	4.10712	12.5388	3.51118e-07	4.97347e-06	6.94595	0.0792008	4.10712	1.30392	0.223284	0.582009	-6.3871
EJF14_10390	putative D-arabinitol 2-dehydrogenase	similar to ARDH_PICST,D-arabinitol 2-dehydrogenase	0.26722	-1.06009	1.05921	0.315962	0.38134	-6.47906	0.526363	-1.06009	2.09825	0.0640044	0.360219	-4.55137
EJF14_10391	putative D-arabinitol 2-dehydrogenase	similar to D-arabinitol 2-dehydrogenase	0.684704	2.74392	6.33032	0.000112474	0.000414549	0.938053	0.122784	2.74392	1.08257	0.305984	0.648379	-6.41867
EJF14_10392	putative GTP-binding protein	similar to GTR2_YEAST,GTP-binding GTR2	0.136881	5.61056	3.17329	0.0107109	0.019859	-4.32008	-0.0287404	5.61056	-0.660472	0.524803	0.794677	-7.27906
EJF14_10393	hypothetical protein		0.207732	2.71303	2.3596	0.0414961	0.064954	-5.21633	0.233611	2.71303	2.62874	0.0264712	0.241131	-4.20474
EJF14_10394	putative APC C activator protein	similar to CDC20_YEAST,APC C activator CDC20,Cell division control protein 20	0.498369	1.48667	6.4262	0.00010005	0.000376875	1.2605	0.407502	1.48667	5.1676	0.000512601	0.0246866	0.00065478
EJF14_10395	putative dol-P-Glc:Glc(2)Man(9) c(2)-PP-Dol alpha-1,2-glucosyltransferase	similar to ALG10_DEBHA,Dol-P-Glc:Glc(2)Man(9) c(2)-PP-Dol alpha-1,2-glucosyltransferase,Alpha-1,2-glucosyltransferase ALG10-A,Alpha-2-glucosyltransferase ALG10,Asparagine-linked glycosylation 10,Dolichyl-phosphoglucose-dependent glucosyltransferase ALG10	0.187765	4.94635	2.71629	0.0228689	0.0385038	-5.01659	0.0732414	4.94635	1.04542	0.321966	0.662436	-6.86345
EJF14_10396	putative KNR4 SMI1 protein	similar to SMI1_DEBHA,KNR4 SMI1 protein 1	0.0574967	5.07622	1.34534	0.210067	0.267132	-7.11769	0.296087	5.07622	6.95829	5.33427e-05	0.00541034	1.90171
EJF14_10397	hypothetical protein	similar to hypothetical protein CLUG_00386 Clavispora lusitaniae ATCC 42720	0.148314	7.61687	2.42113	0.0374484	0.0594163	-5.59729	-0.0448673	7.61687	-0.739318	0.477768	0.762209	-7.25234
EJF14_10398	putative Outer spore wall assembly protein	similar to SHE10_CANGA,Outer spore wall assembly SHE10,Sensitivity to high expression 10	-0.382269	6.01567	-5.76914	0.000228556	0.000728214	-0.272738	-0.0925187	6.01567	-1.40046	0.193508	0.5556	-6.56718
EJF14_10399	putative peptidyl-tRNA hydrolase	similar to PTH2_YEAST,Peptidyl-tRNA hydrolase 2,PTH 2	0.128779	5.23132	2.02364	0.0723489	0.105191	-6.19166	-0.0765879	5.23132	-1.18603	0.264721	0.617916	-6.75415
EJF14_10400	putative transcriptional regulatory protein	similar to TOD6_YEAST,Transcriptional regulatory TOD6,PAC-binding factor 1,Twin of DOT6	-0.277549	6.62832	-5.19231	0.000495373	0.0014131	-1.11732	0.0715025	6.62832	1.33796	0.212372	0.573002	-6.65719
EJF14_10401	putative anthranilate synthase component	similar to TRPE_YEAST,Anthranilate synthase component 1,Anthranilate synthase component I	-0.0472849	7.66558	-1.17457	0.269063	0.330564	-7.40371	-0.0690814	7.66558	-1.72217	0.117704	0.456886	-6.11872
EJF14_10402	hypothetical protein		0.0813786	4.20922	1.25027	0.241426	0.300657	-7.10495	0.0468088	4.20922	0.707428	0.496463	0.776132	-7.04077
EJF14_10403	hypothetical protein	similar to hypothetical protein CLUG_00391 Clavispora lusitaniae ATCC 42720	0.409494	4.37188	7.30624	3.59992e-05	0.000167375	1.90771	0.0874151	4.37188	1.51038	0.163803	0.517089	-6.19526
EJF14_10404	putative ATP-dependent RNA helicase	similar to ECM32_YEAST,ATP-dependent RNA helicase ECM32,DNA helicase B,Hcs B,DNA helicase III,Extracellular mutant 32,Helicase 1,sc,Modulator of translation termination 1	-0.306411	6.22333	-6.00673	0.000168426	0.000573317	0.0489247	-0.0306706	6.22333	-0.602464	0.561115	0.811415	-7.35962
EJF14_10405	putative UBX domain-containing protein	similar to UBX1_YEAST,UBX domain-containing protein 1,Suppressor of high-copy PP1	-0.216844	6.68106	-4.54978	0.00123997	0.00304407	-2.09761	-0.0614145	6.68106	-1.28876	0.228293	0.584584	-6.71802
EJF14_10406	putative 5-methyltetrahydropteroyltriglutamate-homocysteine methyltransferase	similar to METE_CANAL,5-methyltetrahydropteroyltriglutamate-homocysteine methyltransferase,Cobalamin-independent methionine synthase,Methionine vitamin-B12 independent isozyme	0.620784	11.6381	6.25848	0.000122879	0.000444523	0.614642	0.244956	11.6381	2.49659	0.0330142	0.276481	-4.69828
EJF14_10407	putative glucose-signaling factor	similar to GSF2_YEAST,Glucose-signaling factor 2,Extracellular mutant 6	-0.372209	8.60774	-5.81584	0.000215114	0.000693864	-0.150362	0.0284594	8.60774	0.440715	0.669381	0.861263	-7.37269
EJF14_10408	hypothetical protein	similar to EPD1_CANMA,EPD1,Essential for pseudohyphal development 1	0.639718	10.6826	14.3505	1.04597e-07	2.15546e-06	8.20428	0.0580799	10.6826	1.3267	0.215931	0.576624	-6.49166
EJF14_10409	putative mitotic check point BFA1	similar to BFA1_YEAST,Mitotic check point BFA1,Cell cycle arrest BFA1	0.14243	6.14162	3.20693	0.0101348	0.0189254	-4.28961	0.0489202	6.14162	1.10027	0.29859	0.641324	-6.92041
EJF14_10410	putative 1,3-beta-glucan synthase component	similar to FKS3_YEAST,1,3-beta-glucan synthase component FKS3,1,3-beta-D-glucan-UDP glucosyltransferase,FK506 sensitivity 3	0.798399	-0.841977	3.81858	0.00378388	0.00806707	-2.28747	0.265113	-0.841977	1.21194	0.255117	0.609101	-5.75157
EJF14_10413	putative meiosis-specific transcription factor	similar to NDT80_YEAST,Meiosis-specific transcription factor NDT80	-0.685361	2.39738	-6.99463	5.11632e-05	0.000219646	1.86192	0.0797127	2.39738	0.847752	0.417637	0.723989	-6.64258
EJF14_10414	putative mitochondrial carrier protein	similar to LEU5_YEAST,Mitochondrial carrier LEU5	0.452313	3.00815	4.35795	0.00164965	0.0038911	-1.95559	0.0579143	3.00815	0.533281	0.606215	0.836966	-6.9058
EJF14_10415	putative N-terminal acetyltransferase	similar to NAT2_YEAST,N-terminal acetyltransferase 2,Amino-alpha-acetyltransferase 2	-0.00503659	6.37858	-0.0682953	0.946981	0.955706	-8.13322	0.0565694	6.37858	0.767109	0.461847	0.753722	-7.24236
EJF14_10416	putative tRNA threonylcarbamoyladenosine dehydratase	similar to TCD2_YEAST,tRNA threonylcarbamoyladenosine dehydratase 2,t(6)A37 dehydratase 2	0.0204018	6.48107	0.269638	0.793264	0.830728	-8.09841	-0.125005	6.48107	-1.65191	0.131506	0.477625	-6.23838
EJF14_10417	putative alpha N-terminal methyltransferase	similar to NTM1_YEAST,Alpha N-terminal methyltransferase 1,Translation associated element 1,X-Pro-Lys N-terminal methyltransferase 1,NTM1	0.0207031	5.61997	0.226899	0.82536	0.856803	-8.07771	-0.100682	5.61997	-1.09669	0.300075	0.643253	-6.89724
EJF14_10418	putative DNA replication complex	similar to PSF3_DEBHA,DNA replication complex GINS PSF3	-0.139505	4.1378	-2.37919	0.0401629	0.0631379	-5.43612	0.073327	4.1378	1.25919	0.238328	0.595221	-6.50503
EJF14_10419	putative RNA polymerase-associated protein	similar to CTR9_YEAST,RNA polymerase-associated CTR9,Centromere-binding factor 1-dependent 1,Cln three-requiring 9	-0.0660056	7.54208	-1.47457	0.173013	0.225725	-7.04073	-0.0294041	7.54208	-0.658317	0.526127	0.794924	-7.31158
EJF14_10420	putative eukaryotic peptide chain release factor subunit	similar to ERF1_YEAST,Eukaryotic peptide chain release factor subunit 1,Eukaryotic release factor 1,eRF1,Omnipotent suppressor 1	-0.0744814	8.95365	-1.61822	0.138629	0.18596	-6.76339	-0.118852	8.95365	-2.58917	0.0282817	0.249837	-4.67658
EJF14_10421	putative ATP-dependent RNA helicase	similar to MAK5_LODEL,ATP-dependent RNA helicase MAK5	-0.232607	6.51101	-3.38296	0.00760143	0.0147478	-4.003	-0.0366808	6.51101	-0.533942	0.605776	0.836777	-7.40624
EJF14_10422	putative allantoate permease	similar to DAL5_YEAST,Allantoate permease	-0.304887	5.17669	-2.54714	0.03034	0.0494119	-5.3206	0.0526672	5.17669	0.443287	0.667585	0.86042	-7.36797
EJF14_10423	putative 25S rRNA (adenine(2142)-N(1))-methyltransferase	similar to BMT2_YEAST,25S rRNA (adenine(2142)-N(1))-methyltransferase,Base transferase of 25S RNA	0.191703	6.29198	4.11271	0.00239434	0.00539218	-2.78643	0.0319364	6.29198	0.684649	0.510092	0.78495	-7.29985
EJF14_10424	putative hexose transporter	similar to KHT2_KLULC,Hexose transporter 2	-0.835425	11.0991	-6.2088	0.000130681	0.000466582	0.514977	-0.0113018	11.0991	-0.0827329	0.935799	0.976058	-7.33445
EJF14_10425	hypothetical protein	similar to hypothetical protein A9F13_08g02244 Clavispora lusitaniae	-0.846692	2.00724	-2.99241	0.0144406	0.0257472	-4.02722	-0.115348	2.00724	-0.420646	0.683467	0.868526	-6.85061
EJF14_10426	hypothetical protein		-0.795207	2.55138	-3.67812	0.00472674	0.00975447	-2.96449	-0.112627	2.55138	-0.538143	0.602985	0.835665	-6.88119
EJF14_10427	putative hexose transporter	similar to KHT2_KLULC,Hexose transporter 2	-0.126291	11.5906	-1.48697	0.169773	0.222239	-6.80473	0.0674619	11.5906	0.793199	0.447219	0.741842	-6.98673
EJF14_10428	putative hexose transporter	similar to KHT2_KLULC,Hexose transporter 2	0.687626	7.53731	11.0897	1.04186e-06	1.09106e-05	5.58675	-0.174298	7.53731	-2.8892	0.0171413	0.193973	-4.26388
EJF14_10429	putative aspartate aminotransferase	similar to AATM_RAT,Aspartate aminotransferase, mitochondrial,Fatty acid-binding,FABP-1,Glutamate oxaloacetate transaminase 2,Kynurenine aminotransferase 4,Kynurenine aminotransferase IV,Kynurenine-oxoglutarate transaminase 4,Kynurenine-oxoglutarate trans	-0.447681	9.41475	-11.1702	9.77633e-07	1.04785e-05	5.73263	-0.0234873	9.41475	-0.58044	0.575266	0.817947	-7.24857
EJF14_10430	putative phosphoglucomutase	similar to PGM_ASPFU,Phosphoglucomutase,PGM,Glucose phosphomutase	-0.187079	9.54839	-2.94493	0.0156244	0.0276137	-4.61533	-0.00131684	9.54839	-0.0207206	0.983902	0.995252	-7.43037
EJF14_10431	putative GATA type zinc finger protein	similar to ASD4_NEUCR,GATA type zinc finger asd-4,Ascus development 4	-0.476516	6.2229	-12.6089	3.34085e-07	4.79001e-06	6.80023	0.0381036	6.2229	1.0132	0.33633	0.670545	-7.01999
EJF14_10432	hypothetical protein	similar to predicted protein Clavispora lusitaniae ATCC 42720	-0.256343	0.926671	-1.29411	0.226513	0.285068	-6.48951	0.0193371	0.926671	0.0986367	0.923498	0.972636	-6.76814
EJF14_10433	putative pre-mRNA-splicing factor	similar to CWF11_SCHPO,Pre-mRNA-splicing factor cwf11,Complexed with cdc5 11	0.163126	5.33226	3.61484	0.0052292	0.0106164	-3.55312	-0.0412926	5.33226	-0.905258	0.387941	0.710144	-7.05488
EJF14_10434	putative bifunctional RIB2 protein	similar to RIB2_YEAST,Bifunctional RIB2 ,tRNA pseudouridine(32) cytoplasmic,tRNA pseudouridine synthase 8,tRNA pseudouridylate synthase 8,tRNA-uridine isomerase 8 ,Diaminohydroxyphosphoribosyl-aminopyrimidine deaminase,DRAP deaminase	-0.13036	3.91294	-1.48049	0.17146	0.224019	-6.76113	-0.166657	3.91294	-1.8527	0.0955257	0.41766	-5.6408
EJF14_10435	putative 37S ribosomal protein	similar to RT28_YEAST,37S ribosomal mitochondrial,Mitochondrial small ribosomal subunit uS15m	-0.138449	7.17235	-1.88321	0.090934	0.128661	-6.47189	-0.105051	7.17235	-1.43116	0.184777	0.543678	-6.53576
EJF14_10436	putative kinetochore-associated protein	similar to NNF1_YEAST,Kinetochore-associated NNF1	0.0163538	3.78307	0.337599	0.743082	0.787055	-7.75925	0.00270482	3.78307	0.0549786	0.957306	0.984664	-7.22693
EJF14_10437	putative vesicular-fusion protein	similar to SEC17_ASHGO,Vesicular-fusion SEC17	0.0849118	6.565	2.57105	0.0291513	0.0476887	-5.37219	-0.0692229	6.565	-2.09619	0.0642224	0.360219	-5.57188
EJF14_10438	putative carbamoyl-phosphate synthase arginine-specific large chain	similar to CARB_YEAST,Carbamoyl-phosphate synthase arginine-specific large chain,Arginine-specific carbamoyl-phosphate ammonia chain	0.619575	4.7405	12.7755	2.9716e-07	4.35172e-06	7.02826	-0.243436	4.7405	-4.70249	0.000991647	0.0401485	-1.12306
EJF14_10439	putative phosphatidylinositol N-acetylglucosaminyltransferase subunit	similar to PIGP_MOUSE,Phosphatidylinositol N-acetylglucosaminyltransferase subunit P,Down syndrome critical region 5,Phosphatidylinositol-glycan biosynthesis class P,PIG-P	0.454348	3.66703	7.42915	3.14324e-05	0.000150701	2.16707	0.0285377	3.66703	0.443226	0.667628	0.86042	-7.07044
EJF14_10440	putative importin subunit beta-2	similar to IMB2_SCHPO,Importin subunit beta-2,Importin-104,Karyopherin subunit beta-2,Karyopherin-104,Transportin,TRN	0.202901	7.09483	4.5218	0.00129226	0.00315688	-2.13685	-0.0083437	7.09483	-0.18668	0.855878	0.945968	-7.54151
EJF14_10441	putative bud site selection protein	similar to BUD14_YEAST,Bud site selection protein 14	-0.122152	5.17837	-2.02891	0.0717278	0.104399	-6.1726	-0.0392453	5.17837	-0.650352	0.531036	0.799022	-7.25013
EJF14_10442	putative iron transporter	similar to FTH1_YEAST,Iron transporter FTH1	0.304533	4.3592	5.86846	0.000200985	0.000655236	0.0436258	-0.124414	4.3592	-2.29582	0.0461455	0.316319	-5.01642
EJF14_10443	putative vacuolar sorting-associated protein	similar to VPS70_YEAST,Vacuolar sorting-associated protein 70	0.0149689	6.6343	0.249091	0.808648	0.843934	-8.1032	0.0927172	6.6343	1.54331	0.155719	0.511139	-6.38816
EJF14_10444	putative uncharacterized vacuolar membrane protein	similar to YG35_YEAST,Uncharacterized vacuolar membrane YGR125W	0.164995	6.33887	2.3146	0.0447255	0.0692384	-5.79048	0.0601505	6.33887	0.843579	0.419852	0.726259	-7.17608
EJF14_10445	putative phosphatidylglycerol phosphatidylinositol transfer	similar to NPC2_DEBHA,Phosphatidylglycerol phosphatidylinositol transfer,PG PI-TP	0.34299	7.41314	5.63	0.000274272	0.000849654	-0.464693	-0.0324795	7.41314	-0.540159	0.601648	0.834445	-7.39686
EJF14_10446	putative meiotic recombination protein	similar to REC8_SCHPO,Meiotic recombination rec8,Cohesin rec8	1.59896	-0.386531	5.14201	0.000531119	0.0014956	-0.289486	0.686176	-0.386531	2.07893	0.0660729	0.364133	-4.6147
EJF14_10447	putative sphingolipid long chain base-responsive protein	similar to LSP1_YEAST,Sphingolipid long chain base-responsive LSP1	0.135931	9.94364	2.52135	0.0316765	0.0513555	-5.30217	0.0359128	9.94364	0.66984	0.519073	0.790358	-7.17011
EJF14_10448	putative histone acetyltransferase type B catalytic subunit	similar to HAT1_DEBHA,Histone acetyltransferase type B catalytic subunit	-0.345444	6.89976	-10.1496	2.25938e-06	1.9229e-05	4.71653	-0.0832289	6.89976	-2.44502	0.0359846	0.283298	-5.01076
EJF14_10449	putative urea amidolyase	similar to DUR1_LACKL,Urea amidolyase,Pyrimidine-degrading 13,15,Uracil catabolism 3,5,Urea carboxylase,Allophanate hydrolase	-0.117549	6.38455	-1.62683	0.136776	0.183834	-6.8474	0.0252678	6.38455	0.349828	0.734178	0.891084	-7.49083
EJF14_10450	putative urea active transporter	similar to DUR3_YEAST,Urea active transporter	0.207651	4.9384	5.24619	0.000459926	0.00132371	-0.926768	0.0769828	4.9384	1.91443	0.0864502	0.40469	-5.72604
EJF14_10451	putative vacuolar protein-sorting-associated protein	similar to VPS36_RAT,Vacuolar protein -sorting-associated protein 36,ELL-associated of 45 kDa,ESCRT-II complex subunit VPS36	-0.0627504	2.55054	-0.536738	0.603918	0.661002	-7.44118	-0.0666995	2.55054	-0.559866	0.588661	0.82521	-6.83307
EJF14_10452	putative calcium-binding protein	similar to CB39L_HUMAN,Calcium-binding 39-like,Antigen MLAA-34,MO25 beta,Mo25	0.805338	4.33258	13.7222	1.5656e-07	2.78403e-06	7.7742	0.0146775	4.33258	0.234301	0.819775	0.931516	-7.264
EJF14_10453	putative branched-chain-amino-acid cytosolic protein	similar to BCA2_YEAST,Branched-chain-amino-acid cytosolic,BCAT,TWT2	-0.301662	9.66439	-4.49233	0.00134991	0.00328723	-2.05273	-0.0696734	9.66439	-1.03383	0.327077	0.666691	-6.86218
EJF14_10454	putative ER degradation-enhancing alpha-mannosidase	similar to MNL1_YEAST,ER degradation-enhancing alpha-mannosidase 1	-0.281761	5.14636	-2.41256	0.0379881	0.060168	-5.53977	0.0812348	5.14636	0.702749	0.499244	0.778614	-7.20899
EJF14_10455	hypothetical protein	similar to hypothetical protein CLUG_00448 Clavispora lusitaniae ATCC 42720	-0.00497929	2.22667	-0.0323671	0.974856	0.979506	-7.58315	-0.554824	2.22667	-3.37908	0.00764952	0.136916	-2.86516
EJF14_10456	putative very-long-chain (3R)-3-hydroxyacyl- dehydratase	similar to HACD_YEAST,Very-long-chain (3R)-3-hydroxyacyl-CoA dehydratase PHS1,3-hydroxyacyl- dehydratase PHS1,HACD,PTPLA involved in sphingolipid biosynthesis protein 1	-0.00903455	6.78601	-0.146434	0.886671	0.906364	-8.12812	-0.0146049	6.78601	-0.236845	0.817858	0.930526	-7.53101
EJF14_10457	putative chitin biosynthesis protein	similar to CHS6_YEAST,Chitin biosynthesis CHS6,CSD3	-0.475886	6.03011	-6.95398	5.36076e-05	0.000227604	1.29502	0.0888097	6.03011	1.30644	0.22246	0.581727	-6.68616
EJF14_10458	putative adenylate cyclase	similar to CYAA_LACKL,Adenylate cyclase,ATP pyrophosphate-lyase,Adenylyl cyclase	0.295297	6.71477	6.1046	0.000148849	0.000515978	0.178213	0.0891332	6.71477	1.84558	0.0966277	0.418295	-5.95684
EJF14_10460	Probable lysine arginine permease	similar to CAN2_CANAL,Probable lysine arginine permease CAN2,Basic amino acids permease CAN2	0.147498	3.9902	3.26633	0.00919436	0.0173946	-3.93535	-0.118484	3.9902	-2.52663	0.0313979	0.270387	-4.57762
EJF14_10461	putative glutamine synthetase	similar to GLNA_DEBHA,Glutamine synthetase,GS,Glutamate-ammonia ligase	-0.0422637	11.0987	-0.469389	0.649488	0.703848	-7.80202	-0.0856057	11.0987	-0.953447	0.364236	0.693044	-6.86905
EJF14_10462	hypothetical protein	similar to YKM6_SCHPO,UPF0613	0.073367	4.54884	0.569101	0.582628	0.641289	-7.77997	0.140345	4.54884	1.07661	0.308507	0.649632	-6.76449
EJF14_10464	hypothetical protein	similar to YBL3_SCHPO,UPF0744 protein	-0.41948	5.59257	-2.5309	0.0311747	0.0506208	-5.39161	0.187488	5.59257	1.14974	0.278658	0.629106	-6.84609
EJF14_10465	hypothetical protein		-0.29039	4.16277	-3.28482	0.00892039	0.0169407	-3.92389	0.0098977	4.16277	0.113736	0.911839	0.966524	-7.32159
EJF14_10466	hypothetical protein	similar to ICE2_YEAST,ICE2,Inheritance of cortical ER protein 2	0.0158737	5.5103	0.190059	0.853304	0.879643	-8.07293	0.0517564	5.5103	0.619052	0.550588	0.807734	-7.30613
EJF14_10468	putative U3 small nucleolar RNA-associated protein	similar to UTP25_CLAL4,U3 small nucleolar RNA-associated protein 25,U3 snoRNA-associated protein 25,U three protein 25	0.467159	5.88322	4.91831	0.000727262	0.00194535	-1.50771	0.040479	5.88322	0.423142	0.681708	0.8677	-7.43499
EJF14_10469	putative DNA excision repair protein	similar to ERCC1_BOVIN,DNA excision repair ERCC-1	0.0711584	3.86651	0.555747	0.591363	0.649208	-7.66999	0.00392835	3.86651	0.0301297	0.976594	0.993278	-7.24145
EJF14_10470	putative prefoldin subunit	similar to PFD5_YEAST,Prefoldin subunit 5,Genes involved in microtubule biogenesis 5,Gim complex subunit 5,subunit 5	-0.10407	5.33095	-2.75114	0.0215764	0.036609	-5.01266	-0.118363	5.33095	-3.11013	0.0118856	0.171197	-3.8325
EJF14_10471	hypothetical protein	similar to RTF2_BOVIN,RTF2,Replication termination factor 2 domain-containing protein 1	-0.106773	3.95829	-1.48748	0.169641	0.222119	-6.75631	-0.0622111	3.95829	-0.858913	0.411754	0.721888	-6.87588
EJF14_10472	putative cytochrome c oxidase assembly protein	similar to putative cytochrome c oxidase assembly protein Clavispora lusitaniae	-0.0102532	4.904	-0.108125	0.916169	0.931303	-8.02649	-0.158081	4.904	-1.63425	0.135196	0.48145	-6.13938
EJF14_10473	putative chromatin structure-remodeling complex subunit	similar to RSC9_YEAST,Chromatin structure-remodeling complex subunit RSC9,RSC complex subunit RSC9,Remodel the structure of chromatin complex subunit 9	-0.323078	6.87699	-6.31777	0.00011422	0.000419573	0.460371	-0.0118676	6.87699	-0.231984	0.821522	0.932525	-7.53196
EJF14_10474	putative serine carboxypeptidase	similar to YBY9_YEAST,serine carboxypeptidase YBR139W	0.243161	7.66865	3.4893	0.00639842	0.0127156	-3.79831	0.0921236	7.66865	1.33402	0.213612	0.574352	-6.64442
EJF14_10475	putative GABA-specific permease	similar to UGA4_YEAST,GABA-specific permease,GABA-specific transport	0.320272	0.866112	2.13261	0.06048	0.0895994	-5.32377	-0.207205	0.866112	-1.3204	0.217945	0.579574	-5.87562
EJF14_10477	putative 60S ribosomal protein	similar to RL7_DEBHA,60S ribosomal protein L7	-0.272007	10.7078	-4.64847	0.00107281	0.00269407	-1.75304	-0.0785161	10.7078	-1.3372	0.21261	0.573002	-6.46168
EJF14_10478	hypothetical protein	similar to predicted protein Clavispora lusitaniae ATCC 42720	-0.0756977	4.64917	-1.91303	0.0866473	0.123335	-6.27591	-0.0614966	4.64917	-1.53999	0.156518	0.512095	-6.23103
EJF14_10479	hypothetical protein	similar to ECM5_YEAST,ECM5,Extracellular matrix 5	-0.12951	6.27731	-2.73977	0.0219897	0.0372296	-5.08534	0.0229279	6.27731	0.485387	0.638514	0.850965	-7.42791
EJF14_10480	putative GPI-anchored protein	similar to PGA26_CANAL,GPI-anchored protein 26	0.750261	12.1594	9.93136	2.72777e-06	2.20679e-05	4.75618	-0.0651143	12.1594	-0.882214	0.399657	0.716636	-6.8961
EJF14_10481	hypothetical protein	similar to predicted protein Clavispora lusitaniae ATCC 42720	0.582359	1.85901	6.06662	0.000156137	0.000537499	0.713007	-0.0535629	1.85901	-0.527338	0.610177	0.83849	-6.72549
EJF14_10482	putative S-M checkpoint control protein	similar to RAD4_SCHPO,S-M checkpoint control rad4,P74,cut5	0.0992613	4.47071	1.35459	0.207208	0.264294	-7.01845	0.144956	4.47071	1.9659	0.0795089	0.388679	-5.57764
EJF14_10483	putative elongation factor 1-alpha 1	similar to EF1A1_CANAL,Elongation factor 1-alpha1,EF-1-alpha 1	-0.31686	12.5755	-7.5147	2.86279e-05	0.000139995	2.22647	-0.0548873	12.5755	-1.29576	0.225968	0.583159	-6.41945
EJF14_10484	putative smr domain-containing protein	similar to YP199_YEAST,Smr domain-containing protein YPL199C	0.323798	5.8021	6.34568	0.000110376	0.000407914	0.523297	0.0403143	5.8021	0.784811	0.451888	0.745255	-7.1993
EJF14_10485	Probable Ras-related protein	similar to RAB7_NEUCR,Probable Ras-related Rab7	0.104077	6.70445	2.11341	0.0624252	0.0922068	-6.1194	-0.0334183	6.70445	-0.679063	0.513468	0.786208	-7.31266
EJF14_10486	putative uncharacterized oxidoreductase	similar to YJ66_YEAST,Uncharacterized oxidoreductase YJR096W	0.676629	7.70696	14.303	1.07773e-07	2.19431e-06	8.04911	0.0511816	7.70696	1.11121	0.294088	0.639421	-6.90969
EJF14_10488	putative protoplast secreted protein	similar to PST2_YEAST,Protoplast secreted protein 2	0.867789	2.78369	7.75325	2.21518e-05	0.000114566	2.66499	-0.106157	2.78369	-0.867336	0.407352	0.72078	-6.606
EJF14_10489	putative RNA polymerase II-associated protein	similar to PAF1_YEAST,RNA polymerase II-associated protein 1,PAF1	-0.243662	7.17113	-7.00822	5.03732e-05	0.000217239	1.35006	-0.0123438	7.17113	-0.354746	0.730608	0.889385	-7.48769
EJF14_10490	putative ubiquitin carboxyl-terminal hydrolase	similar to Ubiquitin carboxyl-terminal hydrolase MIY1, deubiquitinating enzyme MIY1	1.74052	3.7286	24.1153	8.9875e-10	1.2006e-07	13.2286	-0.114782	3.7286	-1.37576	0.200785	0.558593	-6.15794
EJF14_10491	putative squalene synthase	similar to FDFT_CANAX,Squalene synthase,SQS,SS,FPP:FPP farnesyltransferase,Farnesyl-diphosphate farnesyltransferase	-0.600347	8.90319	-8.97861	6.48095e-06	4.32553e-05	3.6546	-0.0355108	8.90319	-0.524346	0.612176	0.839692	-7.30911
EJF14_10492	putative GTP-binding protein	similar to GTR1_YEAST,GTP-binding GTR1	0.116514	5.72299	3.14257	0.0112666	0.020714	-4.37828	0.0312546	5.72299	0.838849	0.422372	0.727808	-7.15005
EJF14_10493	Probable transporter protein	similar to SEO1_YEAST,Probable transporter SEO1	0.642143	7.01427	3.76384	0.00412541	0.00868365	-3.35928	0.2857	7.01427	1.68621	0.124593	0.469323	-6.19041
EJF14_10497	putative sphingomyelin phosphodiesterase	similar to ASM2_CAEEL,Sphingomyelin phosphodiesterase 2,Acid sphingomyelinase 2	-0.264258	6.33199	-5.67502	0.000258483	0.000808515	-0.414594	-0.0386777	6.33199	-0.831082	0.426532	0.729061	-7.18927
EJF14_10498	putative nuclear cap-binding subunit	similar to NCBP2_YEAST,Nuclear cap-binding subunit 2,20 kDa nuclear cap-binding,NCBP 20 kDa subunit,CBP20	-0.0511626	6.05111	-1.39406	0.195371	0.250772	-7.1522	-0.0185831	6.05111	-0.506227	0.624356	0.846205	-7.41019
EJF14_10499	putative kinase	similar to SCY1_YEAST,kinase SCY1	-0.0219247	5.82332	-0.409907	0.691058	0.74127	-8.02185	0.0640902	5.82332	1.19865	0.260007	0.615144	-6.79827
EJF14_10500	putative succinate dehydrogenase	similar to SDHA_YEAST,Succinate dehydrogenase	-0.202487	9.25108	-3.62674	0.00513062	0.0104463	-3.48291	-0.0124623	9.25108	-0.222699	0.828534	0.93662	-7.41831
EJF14_10502	putative V-type proton ATPase subunit D	similar to VATD_CANAL,V-type proton ATPase subunit D,V-ATPase subunit D,Vacuolar proton pump subunit D	0.0316962	7.75338	0.786333	0.451038	0.517673	-7.77848	-0.0395256	7.75338	-0.987173	0.348284	0.679237	-7.02614
EJF14_10503	putative multifunctional methyltransferase subunit	similar to TR112_YEAST,Multifunctional methyltransferase subunit TRM112,eRF1 methyltransferase subunit TRM112,eRF1 MTase subunit TRM112,tRNA methyltransferase 112	0.104181	5.23741	1.34951	0.208774	0.265796	-7.14678	0.0487926	5.23741	0.629878	0.543779	0.806691	-7.27052
EJF14_10504	hypothetical protein	similar to hypothetical protein CLUG_00499 Clavispora lusitaniae ATCC 42720	-0.471634	5.96098	-9.89745	2.80969e-06	2.25983e-05	4.49705	0.00314508	5.96098	0.0664728	0.948394	0.980678	-7.5473
EJF14_10506	hypothetical protein	similar to predicted protein Clavispora lusitaniae ATCC 42720	1.48687	-1.18918	6.94777	5.39927e-05	0.000228707	2.17335	0.287176	-1.18918	1.24814	0.242171	0.598002	-5.65826
EJF14_10507	hypothetical protein	similar to predicted protein Clavispora lusitaniae ATCC 42720	1.11531	-1.19767	3.88732	0.00339662	0.00733279	-2.14936	0.19123	-1.19767	0.62617	0.546105	0.806691	-6.23494
EJF14_10508	putative increased recombination centers protein	similar to IRC22_DEBHA,Increased recombination centers protein 22	0.326236	7.09161	7.47823	2.97886e-05	0.000144127	1.9231	-0.0435187	7.09161	-1.00589	0.339658	0.672021	-7.03165
EJF14_10509	putative phosphatidylinositol 4,5-bisphosphate 5-phosphatase	similar to INP51_YEAST,Phosphatidylinositol 4,5-bisphosphate 5-phosphatase INP51,Synaptojanin 1	0.0932041	5.90201	2.39879	0.038871	0.0613712	-5.63689	0.0425305	5.90201	1.09229	0.301907	0.64476	-6.91727
EJF14_10510	putative diphthamide biosynthesis protein	similar to DPH3_DEBHA,Diphthamide biosynthesis protein 3	0.20069	3.11616	3.54654	0.00583472	0.0117015	-3.30939	-0.0553393	3.11616	-0.944224	0.368689	0.697064	-6.6322
EJF14_10511	hypothetical protein	similar to hypothetical protein A9F13_15g01375 Clavispora lusitaniae	-0.0537473	-0.166996	-0.49384	0.632752	0.688299	-7.06616	-0.130352	-0.166996	-1.18317	0.265799	0.618045	-5.90481
EJF14_10512	hypothetical protein		0.0101255	0.856017	0.0459309	0.964326	0.969825	-7.33306	-0.000994781	0.856017	-0.00447786	0.996521	0.997969	-6.75163
EJF14_10513	hypothetical protein	similar to predicted protein Clavispora lusitaniae ATCC 42720	-0.219883	2.48432	-1.4298	0.185155	0.23923	-6.56992	-0.221875	2.48432	-1.43361	0.184094	0.542672	-5.98815
EJF14_10514	putative 2-isopropylmalate synthase	similar to LEU1_YEAST,2-isopropylmalate synthase,Alpha-IPM synthase,Alpha-isopropylmalate synthase	0.216755	7.40998	3.48624	0.00643009	0.0127629	-3.81587	0.178081	7.40998	2.87929	0.0174263	0.195582	-4.27636
EJF14_10516	putative glycerophosphoinositol permease	similar to GIT1_CANAL,Glycerophosphoinositol permease 1,Glycerophosphodiester transporter GIT1	-2.49444	2.36102	-3.99827	0.00285708	0.0062996	-2.398	-1.13365	2.36102	-2.09515	0.0643325	0.360238	-5.12798
EJF14_10517	putative uncharacterized membrane protein	similar to YA7D_SCHPO,Uncharacterized membrane protein	0.552898	8.2082	11.0496	1.07561e-06	1.11153e-05	5.57713	-0.0476716	8.2082	-0.971969	0.35541	0.685656	-7.02405
EJF14_10518	hypothetical protein	similar to RCR2_YEAST,RCR2,SSH5,Resistance to Congo red 2	0.0281171	6.59123	0.520239	0.614926	0.67171	-7.9906	-0.0396826	6.59123	-0.734386	0.48063	0.764125	-7.27037
EJF14_10519	hypothetical protein	similar to hypothetical protein A9F13_15g01309 Clavispora lusitaniae	1.93015	-2.6605	4.20737	0.0020716	0.00474139	-1.57031	-1.22418	-2.6605	-2.39594	0.039056	0.292626	-3.94257
EJF14_10520	putative meiotic recombination protein	similar to SPO11_SCHPO,Meiotic recombination rec12,SPO11	0.324345	-0.56258	0.714039	0.49255	0.556915	-6.89649	-0.410105	-0.56258	-0.853834	0.414424	0.722637	-6.16137
EJF14_10521	putative inorganic pyrophosphatase	similar to IPYR_DEBHA,Inorganic pyrophosphatase,Pyrophosphate phospho-hydrolase,PPase	-0.018348	10.4908	-0.484403	0.639187	0.693645	-7.82753	0.0156581	10.4908	0.414233	0.687996	0.869686	-7.28571
EJF14_10522	putative DNA repair protein	similar to RAD57_YEAST,DNA repair RAD57	-0.156857	4.87811	-2.90362	0.016735	0.0293023	-4.68707	0.0281668	4.87811	0.523151	0.612976	0.840157	-7.28754
EJF14_10523	putative repressor of RNA polymerase III transcription	similar to MAF1_ASHGO,Repressor of RNA polymerase III transcription MAF1	-0.436001	6.70195	-5.78533	0.000223796	0.0007168	-0.264538	0.0887577	6.70195	1.17778	0.267839	0.619491	-6.84786
EJF14_10524	putative D-arabinose dehydrogenase	similar to ARA1_YEAST,D-arabinose dehydrogenase	0.731437	5.82642	11.3621	8.41426e-07	9.54138e-06	5.81811	-0.0822145	5.82642	-1.2568	0.239155	0.595393	-6.70846
EJF14_10525	hypothetical protein	similar to hypothetical protein CLUG_00517 Clavispora lusitaniae ATCC 42720	0.53477	4.3375	13.4664	1.85402e-07	3.17988e-06	7.59583	0.00403193	4.3375	0.0961591	0.925413	0.973248	-7.29567
EJF14_10526	putative imidazole glycerol phosphate synthase	similar to HIS5_YEAST,Imidazole glycerol phosphate synthase hisHF,IGP synthase,IGPS,synthase ,Glutamine amidotransferase,Cyclase	-0.0729998	6.7259	-1.59271	0.14425	0.192088	-6.89786	0.0964921	6.7259	2.10571	0.0632228	0.359445	-5.55773
EJF14_10527	hypothetical protein	similar to hypothetical protein CLUG_00519 Clavispora lusitaniae ATCC 42720	-0.267953	5.14909	-2.32409	0.0440249	0.068346	-5.67748	0.279831	5.14909	2.48549	0.0336325	0.278918	-4.86453
EJF14_10528	putative exosome complex exonuclease	similar to RRP6_YEAST,Exosome complex exonuclease RRP6,Ribosomal RNA-processing 6	-0.0162274	6.42918	-0.327401	0.750538	0.792653	-8.07818	0.0511125	6.42918	1.03171	0.328018	0.666873	-7.0027
EJF14_10529	putative cytoplasmic 60S subunit biogenesis factor	similar to REI1_YEAST,Cytoplasmic 60S subunit biogenesis factor REI1,Required for isotropic bud growth 1,pre-60S factor REI1	-0.208272	6.4353	-2.80032	0.0198767	0.0340841	-4.98733	-0.097018	6.4353	-1.30552	0.22276	0.581727	-6.69643
EJF14_10530	putative GPI ethanolamine phosphate transferase	similar to GPI7_DEBHA,GPI ethanolamine phosphate transferase 2,Glycosylphosphatidylinositol-anchor biosynthesis protein 7	-0.0332019	5.33788	-0.772083	0.459034	0.524981	-7.75413	-0.0016618	5.33788	-0.0385193	0.970079	0.990515	-7.49102
EJF14_10531	hypothetical protein	similar to RCC1_CANAX,RCC1	-0.144922	7.56225	-3.27844	0.0090139	0.0171064	-4.16286	-0.00702673	7.56225	-0.158753	0.877222	0.953319	-7.52852
EJF14_10532	putative chitin synthase	similar to CHS1_CANAX,Chitin synthase 1,Chitin-UDP acetyl-glucosaminyl transferase 1	0.194776	6.92916	3.94328	0.00311221	0.00679647	-3.06779	0.027802	6.92916	0.564786	0.585443	0.823227	-7.38836
EJF14_10533	hypothetical protein	similar to hypothetical protein CLUG_00525 Clavispora lusitaniae ATCC 42720	0.0688986	5.36964	1.5033	0.165589	0.217356	-6.95674	0.0364014	5.36964	0.789795	0.44911	0.743359	-7.15874
EJF14_10534	putative DNA replication complex	similar to PSF2_DEBHA,DNA replication complex GINS PSF2	-0.228498	4.94067	-5.62518	0.000276022	0.000853254	-0.379804	0.00228385	4.94067	0.0567169	0.955958	0.984355	-7.45456
EJF14_10535	putative amino-acid acetyltransferase	similar to NAGS_DEBHA,Amino-acid acetyltransferase, mitochondrial,Arginine-requiring 2,Glutamate N-acetyltransferase,N-acetylglutamate synthase,AGS,NAGS	0.504528	5.69695	7.98786	1.73127e-05	9.45464e-05	2.54039	0.174108	5.69695	2.73355	0.0222194	0.219667	-4.48495
EJF14_10536	putative ADIPOR-like receptor	similar to IZH1_ASHGO,ADIPOR-like receptor IZH1	1.03028	5.76966	8.54244	9.87782e-06	6.01863e-05	3.15252	0.308772	5.76966	2.53165	0.0311355	0.268973	-4.81561
EJF14_10537	hypothetical protein	similar to YDJ7_SCHPO,Uncharacterized protein C57A10.07	-0.315498	4.50986	-5.05251	0.000601769	0.00165956	-1.14696	-0.0299549	4.50986	-0.485159	0.63867	0.850965	-7.26045
EJF14_10538	putative phospho-2-dehydro-3-deoxyheptonate tyrosine-inhibited protein	similar to AROG_CANAL,Phospho-2-dehydro-3-deoxyheptonate tyrosine-inhibited,3-deoxy-D-arabino-heptulosonate 7-phosphate synthase,DAHP synthase,Phospho-2-keto-3-deoxyheptonate aldolase	-0.149478	8.8013	-3.3825	0.00760703	0.0147534	-3.91662	-0.0527936	8.8013	-1.19378	0.261817	0.616932	-6.74008
EJF14_10539	hypothetical protein	similar to BTN1_DEBHA,BTN1	0.1666	4.60279	3.39141	0.00749771	0.0145726	-3.82668	0.0386113	4.60279	0.772489	0.458805	0.750561	-7.06047
EJF14_10540	putative glycerol-3-phosphate acyltransferase	similar to PLSB_XYLFT,Glycerol-3-phosphate acyltransferase,GPAT	0.653335	5.92934	8.05833	1.60947e-05	8.9041e-05	2.60831	0.0485385	5.92934	0.593711	0.566716	0.81309	-7.3359
EJF14_10541	putative mannosyl phosphorylinositol ceramide synthase	similar to CSH1_YEAST,Mannosyl phosphorylinositol ceramide synthase CSH1,CSG1 SUR1 protein 1	0.617287	7.65944	10.2238	2.12087e-06	1.83507e-05	4.81746	-0.00292257	7.65944	-0.049609	0.961472	0.986509	-7.54931
EJF14_10542	putative stomatin	similar to STML2_MOUSE,Stomatin, mitochondrial,SLP-2,mslp2	-0.00119639	7.23384	-0.0279491	0.978287	0.982053	-8.1314	-0.0812799	7.23384	-1.90748	0.0874306	0.405937	-5.86173
EJF14_10543	putative exosome complex component	similar to RRP45_YEAST,Exosome complex component RRP45,Ribosomal RNA-processing protein 45	-0.180744	5.9583	-5.43379	0.000356311	0.00106673	-0.749373	-0.0505859	5.9583	-1.52389	0.160442	0.513148	-6.40341
EJF14_10544	putative ribonuclease H2 subunit B	similar to Ribonuclease H2 subunit B,Ribonuclease H2 subunit B	-0.313129	4.87963	-7.13989	4.33705e-05	0.000193437	1.6259	-0.0621683	4.87963	-1.42832	0.18557	0.543678	-6.42755
EJF14_10545	putative inner membrane protein	similar to YOHK_ECOLI,Inner membrane protein	1.00965	2.32638	8.5851	9.47186e-06	5.85523e-05	3.66667	0.36594	2.32638	2.9219	0.016234	0.188583	-3.60483
EJF14_10546	putative lactobacillus shifted protein	similar to LBSA_EMENI,Lactobacillus shifted protein	-0.337854	6.92786	-3.32923	0.00829632	0.01591	-4.09474	-0.0535389	6.92786	-0.527364	0.61016	0.83849	-7.40988
EJF14_10547	putative GTP-binding protein	similar to RHO1_CANAL, GTP-binding RHO1	0.170538	8.91822	4.45771	0.00142112	0.00342884	-2.14537	-0.0429079	8.91822	-1.13223	0.285589	0.632544	-6.80945
EJF14_10548	hypothetical protein		0.98485	-1.5561	6.11568	0.000146793	0.000510791	1.17464	0.773848	-1.5561	4.69208	0.00100677	0.0402486	-0.45124
EJF14_10549	putative tRNA (guanine(9)-N1)-methyltransferase	similar to TRM10_DEBHA,tRNA (guanine(9)-N1)-methyltransferase,tRNA methyltransferase 10,tRNA(m1G9)-methyltransferase,tRNA(m1G9)MTase	-0.249008	6.26668	-6.69205	7.2758e-05	0.000290237	0.953183	-0.112592	6.26668	-3.02806	0.0136123	0.180958	-4.03045
EJF14_10550	putative glycerol 2-dehydrogenase (NADP)	similar to GCY1_YEAST,Glycerol 2-dehydrogenase (NADP),Galactose-inducible crystallin 1	-0.407819	8.21295	-6.90982	5.64085e-05	0.000237106	1.26888	0.157745	8.21295	2.6405	0.0259563	0.23773	-4.62822
EJF14_10551	putative multidrug resistance regulator	similar to MRR1_CANAL,Multidrug resistance regulator 1	0.833078	5.94989	17.9485	1.3668e-08	5.67119e-07	10.2708	0.759549	5.94989	16.3553	3.19493e-08	1.42874e-05	9.66229
EJF14_10552	Probable vacuolar amino acid transporter	similar to YPQ3_YEAST,Probable vacuolar amino acid transporter YPQ3,PQ-loop repeat-containing 3,RTC2,Restriction of telomere capping protein 2	0.0191533	7.13727	0.363959	0.723941	0.770721	-8.06355	0.0766829	7.13727	1.45857	0.177271	0.53478	-6.50084
EJF14_10553	putative SAGA-associated factor	similar to SGF11_DEBHA,SAGA-associated factor 11	-0.0726787	2.62746	-0.562459	0.586964	0.645413	-7.43333	0.0707499	2.62746	0.547834	0.596572	0.832041	-6.86655
EJF14_10554	putative tRNA-splicing endonuclease subunit	similar to SEN54_ASHGO,tRNA-splicing endonuclease subunit SEN54,tRNA-intron endonuclease SEN54	-0.080221	4.55802	-1.63142	0.135798	0.182744	-6.6711	0.0397698	4.55802	0.809434	0.438273	0.737455	-7.03933
EJF14_10555	hypothetical protein	similar to hypothetical protein CLUG_00545 Clavispora lusitaniae ATCC 42720	-0.480754	3.71901	-6.89192	5.7589e-05	0.000240225	1.52217	-0.083456	3.71901	-1.22736	0.249536	0.605981	-6.47672
EJF14_10556	putative nonsense-mediated mRNA decay protein	similar to UPF3_YEAST,Nonsense-mediated mRNA decay protein 3,Up-frameshift suppressor 3	-0.00357067	5.76691	-0.0825371	0.93595	0.946317	-8.11089	-0.0790588	5.76691	-1.81934	0.100793	0.426949	-5.96806
EJF14_10557	putative nuclear mRNA export protein	similar to THP1_YEAST,Nuclear mRNA export THP1,Bud site selection protein 29	-0.140091	5.24922	-2.25109	0.0497062	0.0759769	-5.82402	0.0284943	5.24922	0.458715	0.65686	0.855956	-7.37211
EJF14_10558	hypothetical protein	similar to hypothetical protein CLUG_00548 Clavispora lusitaniae ATCC 42720	0.957276	1.40059	5.32497	0.000412926	0.00121246	-0.259448	0.0975742	1.40059	0.505286	0.624992	0.846459	-6.65255
EJF14_10559	Probable ferric reductase transmembrane component	similar to FRE8_YEAST,Probable ferric reductase transmembrane component 8,Ferric-chelate reductase 8	-0.13233	7.54631	-2.10742	0.0630454	0.0930477	-6.11471	0.137722	7.54631	2.18426	0.0555303	0.338685	-5.41471
EJF14_10561	hypothetical protein	similar to AIR1_YEAST,AIR1,Arginine methyltransferase-interacting RING finger protein 1	-0.183481	5.99432	-3.39246	0.00748486	0.0145577	-3.97349	0.00847471	5.99432	0.157102	0.878487	0.95372	-7.53571
EJF14_10562	putative golgi apparatus membrane protein	similar to TVP18_PICGU,Golgi apparatus membrane TVP18	0.24015	6.48077	5.76567	0.000229588	0.000731078	-0.288172	-0.0276832	6.48077	-0.664525	0.522319	0.79245	-7.31933
EJF14_10563	putative uncharacterized GTP-binding protein	similar to YG4I_YEAST,Uncharacterized GTP-binding YGR210C	-0.347517	6.20928	-4.1194	0.00236989	0.00533932	-2.77655	-0.0143684	6.20928	-0.170747	0.868042	0.951083	-7.54034
EJF14_10564	putative phosphatidylinositol transfer protein	similar to SFH5_PICGU,Phosphatidylinositol transfer SFH5,PITP SFH5	-0.15413	6.36257	-3.79897	0.00390268	0.00828488	-3.3051	-0.053152	6.36257	-1.31019	0.221241	0.581555	-6.68801
EJF14_10565	putative chaperone	similar to DNAJ_CLOTE,Chaperone	0.276359	5.03429	4.22592	0.00201393	0.00462972	-2.50804	0.16741	5.03429	2.52913	0.0312669	0.269683	-4.75634
EJF14_10566	putative GPI ethanolamine phosphate transferase	similar to MCD4_CANAL,GPI ethanolamine phosphate transferase 1	-0.265663	5.09281	-2.8186	0.01928	0.0331543	-4.86522	-0.01393	5.09281	-0.148736	0.884904	0.956291	-7.4619
EJF14_10567	putative multifunctional tryptophan biosynthesis protein	similar to TRPG_YEAST,Multifunctional tryptophan biosynthesis,Anthranilate synthase component 2,AS,Anthranilate glutamine amidotransferase component,Indole-3-glycerol phosphate synthase,PRAI	-0.0114262	7.8099	-0.267128	0.795139	0.832214	-8.06922	0.0103398	7.8099	0.242301	0.81375	0.927364	-7.50003
EJF14_10569	hypothetical protein	similar to hypothetical protein CLUG_00558 Clavispora lusitaniae ATCC 42720	-0.219072	5.08402	-2.84245	0.0185288	0.0320153	-4.83233	-0.17431	5.08402	-2.24747	0.050006	0.324138	-5.24145
EJF14_10570	hypothetical protein	similar to DOA1_YEAST,DOA1	-0.0856157	6.48939	-1.50326	0.1656	0.217356	-7.01693	0.0479663	6.48939	0.842344	0.420509	0.726259	-7.18035
EJF14_10571	putative phosphoinositide phosphatase	similar to SAC1_YEAST,Phosphoinositide phosphatase SAC1,Recessive suppressor of secretory defect	0.14152	7.00904	3.16172	0.0109169	0.0201862	-4.37409	-0.0219374	7.00904	-0.492125	0.633919	0.849961	-7.42985
EJF14_10572	hypothetical protein		-0.158678	6.8132	-3.67219	0.00477164	0.00982492	-3.51977	-0.101073	6.8132	-2.33994	0.0428777	0.305783	-5.18342
EJF14_10573	hypothetical protein	similar to HOL1_YEAST,HOL1	-0.606394	7.44289	-9.11056	5.72379e-06	3.92356e-05	3.71619	-0.022389	7.44289	-0.332487	0.746816	0.895869	-7.4788
EJF14_10575	putative ribonuclease	similar to RNT1_YEAST,Ribonuclease 3,Ribonuclease III,RNase III	0.0696796	5.96536	1.31813	0.218672	0.276725	-7.24191	-0.00460263	5.96536	-0.0869402	0.932543	0.975592	-7.53881
EJF14_10576	putative mitochondrial phosphate carrier	similar to MPCP_YEAST,Mitochondrial phosphate carrier,Mitochondrial import receptor,Phosphate transport,PTP,mPic 1,p32,contains Mitochondrial phosphate carrier N-terminally processed	-0.160728	9.81678	-1.43589	0.183463	0.237379	-6.96333	-0.0612213	9.81678	-0.546209	0.597645	0.832966	-7.25174
EJF14_10577	hypothetical protein	similar to hypothetical protein CLUG_00565 Clavispora lusitaniae ATCC 42720	1.62978	6.39157	14.782	8.00314e-08	1.78911e-06	8.36264	0.347784	6.39157	3.17319	0.0107128	0.162082	-3.76776
EJF14_10580	putative DNA-directed RNA polymerase I subunit	similar to RPA34_YEAST,DNA-directed RNA polymerase I subunit RPA34,DNA-directed DNA-dependent RNA polymerase 34.5 kDa polypeptide	0.147075	6.10981	1.42569	0.186308	0.240265	-7.11446	-0.0539056	6.10981	-0.521794	0.613884	0.840433	-7.40335
EJF14_10581	hypothetical protein	similar to hypothetical protein CLUG_00569 Clavispora lusitaniae ATCC 42720	-0.240888	4.27661	-3.61831	0.00520031	0.0105685	-3.39819	-0.21673	4.27661	-3.22101	0.00990325	0.154091	-3.49354
EJF14_10582	putative 4-hydroxy-4-methyl-2-oxoglutarate aldolase	similar to RRAAH_YEAST,4-hydroxy-4-methyl-2-oxoglutarate aldolase,HMG aldolase,Oxaloacetate decarboxylase,OAA decarboxylase,Regulator of ribonuclease activity	0.464648	1.29577	1.57706	0.1478	0.196195	-6.19895	0.145059	1.29577	0.475305	0.64542	0.852607	-6.68228
EJF14_10583	hypothetical protein	similar to hypothetical protein CLUG_00571 Clavispora lusitaniae ATCC 42720	-0.0584838	5.119	-0.793352	0.447134	0.514378	-7.71287	-0.0750422	5.119	-1.00888	0.338295	0.671076	-6.92937
EJF14_10584	putative cAMP-dependent kinase type 2	similar to KAPB_YEAST,cAMP-dependent kinase type2,PKA 2	-0.381394	5.43393	-8.52328	1.00663e-05	6.0988e-05	3.14805	-0.0387961	5.43393	-0.877138	0.402271	0.717768	-7.10622
EJF14_10585	putative serine threonine-kinase	similar to HAL4_YEAST,Serine threonine-kinase HAL4 SAT4,Halotolerance protein 4	-0.0113944	4.77613	-0.192372	0.851543	0.878595	-7.98639	-0.0371577	4.77613	-0.620983	0.54937	0.80714	-7.21001
EJF14_10586	putative serine threonine-kinase	similar to CLA4_ASHGO,Serine threonine-kinase CLA4	0.083923	5.96283	1.90356	0.0879873	0.125008	-6.42588	0.0539568	5.96283	1.22247	0.251294	0.606852	-6.77496
EJF14_10587	putative transcriptional regulator	similar to MIT1_YEAST,Transcriptional regulator MIT1	-0.566513	0.96484	-3.94071	0.00312468	0.00681624	-2.32176	-0.193852	0.96484	-1.3661	0.203695	0.562034	-5.86812
EJF14_10588	putative F-box protein	similar to CS111_DEBHA,F-box COS111	0.227624	6.64886	2.17745	0.0561596	0.0843164	-6.01546	0.184469	6.64886	1.76566	0.109837	0.445558	-6.07407
EJF14_10589	putative transcription initiation factor IIE subunit beta	similar to T2EB_YEAST,Transcription initiation factor IIE subunit beta,TFIIE-beta,Factor A 43 kDa subunit,Transcription factor A small subunit	0.337069	5.89594	7.01242	5.01314e-05	0.000216708	1.37226	0.0025164	5.89594	0.051991	0.959624	0.98565	-7.53129
EJF14_10590	putative nuclear transport factor	similar to nuclear transport factor 2 Clavispora lusitaniae ATCC 42720	-0.208751	7.8539	-4.05193	0.00262935	0.00584331	-2.85986	-0.108182	7.8539	-2.10077	0.0637397	0.360219	-5.533
EJF14_10591	putative altered inheritance of mitochondria protein	similar to AIM21_CLAL4,Altered inheritance of mitochondria protein 21	0.16013	6.9546	3.38396	0.00758902	0.0147289	-3.99855	-0.0281178	6.9546	-0.596761	0.564761	0.812309	-7.36898
EJF14_10592	putative pre-mRNA-splicing factor	similar to CWC21_USTMA,Pre-mRNA-splicing factor CWC21	0.202687	3.3346	2.9136	0.0164595	0.0289123	-4.40448	0.0164951	3.3346	0.23068	0.822506	0.933181	-7.10792
EJF14_10593	putative 2-phosphoxylose phosphatase	similar to PXYP1_HUMAN,2-phosphoxylose phosphatase 1,Acid phosphatase 2,Xylosyl phosphatase,epididymis luminal 124	-0.0934473	4.30482	-1.06269	0.31446	0.379695	-7.33313	-0.0800888	4.30482	-0.901464	0.389853	0.711505	-6.90464
EJF14_10594	hypothetical protein	similar to hypothetical protein A9F13_15g00495 Clavispora lusitaniae	0.280542	0.962464	2.85948	0.0180105	0.031249	-4.1364	-0.298782	0.962464	-2.88259	0.0173309	0.195494	-3.51245
EJF14_10595	putative uncharacterized membrane protein	similar to YM87_YEAST,Uncharacterized membrane protein YMR253C	0.377144	5.28754	6.70483	7.1668e-05	0.000287144	1.03166	-0.0455296	5.28754	-0.790811	0.448545	0.742776	-7.13442
EJF14_10596	hypothetical protein	similar to hypothetical protein CLUG_00589 Clavispora lusitaniae ATCC 42720	0.598447	6.63306	6.86451	5.94485e-05	0.00024595	1.17313	-0.0473761	6.63306	-0.545121	0.598364	0.833055	-7.39664
EJF14_10597	putative MIOREX complex component	similar to MRX3_YEAST,MIOREX complex component 3,Mitochondrial organization of gene expression 3	1.50984	3.65172	19.3552	6.84006e-09	3.50122e-07	11.1579	0.0383408	3.65172	0.434992	0.673384	0.861693	-7.01071
EJF14_10598	putative asparagine synthetase	similar to ASND1_YEAST,Asparagine synthetase domain-containing protein YML096W	0.0684547	5.03017	1.56993	0.149441	0.198086	-6.83344	-0.0347321	5.03017	-0.789522	0.449262	0.743386	-7.12293
EJF14_10599	hypothetical protein	similar to hypothetical protein A9F13_15g00440 Clavispora lusitaniae	0.242154	3.16543	1.95762	0.0805888	0.115667	-5.94551	-0.00476958	3.16543	-0.0372517	0.971063	0.991335	-7.10712
EJF14_10602	hypothetical protein	similar to YQK1_SCHPO,UPF0676	0.378739	3.92846	4.35689	0.00165229	0.00389564	-2.12678	0.0998984	3.92846	1.10758	0.295575	0.640374	-6.60878
EJF14_10603	hypothetical protein	similar to DIA2_ASHGO,DIA2	0.015897	3.76992	0.157132	0.878464	0.900496	-7.79444	0.0237324	3.76992	0.23254	0.821103	0.932525	-7.19194
EJF14_10604	putative zinc transporter protein	similar to S399B_XENLA,Zinc transporter ZIP9-B,Solute carrier family 39 member 9-B,Zrt- and Irt 9-B,ZIP-9-B	0.0954211	4.18468	2.19168	0.0548528	0.0825354	-5.74763	0.192658	4.18468	4.40936	0.00152736	0.0522835	-1.52586
EJF14_10605	putative lipase	similar to TGL4_YEAST,Lipase 4,Triacylglycerol lipase 4	-0.0563613	6.03123	-1.33269	0.214031	0.271605	-7.22335	0.252293	6.03123	5.98044	0.000174148	0.0127175	0.562171
EJF14_10606	putative ribonuclease Z	similar to RNZ_YEAST,Ribonuclease Z,RNase Z,tRNA3 endonuclease,tRNase Z	-0.213797	6.69265	-5.40112	0.000372376	0.00110903	-0.811955	-0.0073831	6.69265	-0.186543	0.855983	0.945968	-7.54254
EJF14_10607	putative telomere replication protein	similar to EST3_DEBHA,Telomere replication EST3	0.172324	2.42489	1.71172	0.119669	0.163326	-6.17475	0.072688	2.42489	0.708314	0.495937	0.776132	-6.7177
EJF14_10608	hypothetical protein	similar to predicted protein Clavispora lusitaniae ATCC 42720	0.205013	3.23206	3.32194	0.00839555	0.0160834	-3.69665	0.0576128	3.23206	0.911386	0.384867	0.708194	-6.68442
EJF14_10609	putative 54S ribosomal protein	similar to RML2_YEAST,54S ribosomal, mitochondrial,L2,Mitochondrial large ribosomal subunit uL2m	-0.144859	7.55008	-2.03773	0.0706974	0.103146	-6.22015	-0.138176	7.55008	-1.9486	0.0817811	0.394987	-5.786
EJF14_10611	putative ATP synthase subunit	similar to ATPO_KLULA,ATP synthase subunit, mitochondrial,ATPsynthase chain 5,Oligomycin sensitivity conferral,OSCP	-0.325846	9.10834	-3.43629	0.00697118	0.0136948	-3.81014	-0.0501765	9.10834	-0.526344	0.610841	0.83849	-7.30036
EJF14_10612	hypothetical protein	similar to TED1_YEAST,TED1,Trafficking of EMP24 ERV25-dependent cargo disrupted protein 1	-0.458001	7.95433	-5.65972	0.000263736	0.000822599	-0.407916	-0.0178195	7.95433	-0.217931	0.83214	0.93875	-7.49075
EJF14_10613	putative peroxiredoxin	similar to DOT5_YEAST,Peroxiredoxin DOT5,Prx,Disrupter of telomere silencing protein 5,Nuclear thiol peroxidase,nTPx,Thioredoxin peroxidase	0.424737	6.68989	10.9895	1.12831e-06	1.1508e-05	5.47482	-0.0895099	6.68989	-2.32182	0.0441917	0.309116	-5.21087
EJF14_10614	hypothetical protein	similar to hypothetical protein CLUG_00605 Clavispora lusitaniae ATCC 42720	-0.140904	4.94257	-1.68232	0.12536	0.170077	-6.65468	0.0477534	4.94257	0.572339	0.580521	0.821135	-7.26959
EJF14_10615	hypothetical protein	similar to hypothetical protein CLUG_00608 Clavispora lusitaniae ATCC 42720	-0.104375	6.1446	-0.789967	0.449014	0.515782	-7.79609	0.0656246	6.1446	0.497211	0.630462	0.849407	-7.41788
EJF14_10616	hypothetical protein	similar to MGA2_YEAST,MGA2	0.0880888	8.3886	1.23347	0.247353	0.30717	-7.29565	0.00197888	8.3886	0.0278185	0.978389	0.993821	-7.49995
EJF14_10617	putative uroporphyrinogen-III synthase	similar to HEM4_YEAST,Uroporphyrinogen-III synthase,UROIIIS,UROS,Hydroxymethylbilane hydrolyase	-0.143254	5.55891	-2.00784	0.074245	0.107634	-6.24477	-0.0496674	5.55891	-0.695745	0.503424	0.78261	-7.25913
EJF14_10618	putative acetyl-coenzyme A synthetase	similar to ACS1_CANAX,Acetyl-coenzyme A synthetase 1,Acetate-CoA ligase 1,Acyl-activating enzyme 1	1.41366	4.74561	13.3786	1.96622e-07	3.27325e-06	7.50198	0.0972133	4.74561	0.852277	0.415245	0.722688	-6.93346
EJF14_10619	hypothetical protein	similar to predicted protein Clavispora lusitaniae ATCC 42720	-0.0942575	-0.816314	-0.698112	0.502009	0.56516	-6.85611	-0.114434	-0.816314	-0.832555	0.42574	0.729061	-6.16529
EJF14_10620	putative heat shock protein	similar to HS104_YEAST,Heat shock protein 104,aggregation-remodeling factor HSP104	0.35894	4.20064	5.45684	0.000345426	0.00104008	-0.496502	0.141827	4.20064	2.09211	0.0646544	0.361339	-5.31192
EJF14_10621	hypothetical protein	similar to OPA3_SCHPO,OPA3	0.112567	4.2838	1.07603	0.308752	0.373777	-7.31719	0.0380602	4.2838	0.356938	0.72902	0.888681	-7.25355
EJF14_10622	putative histone	similar to H2AZ_PICGU,Histone	-0.354382	7.28604	-6.49028	9.2582e-05	0.0003541	0.69468	-0.0563969	7.28604	-1.03048	0.328565	0.667447	-6.99698
EJF14_10623	putative nitrogen permease regulator	similar to NPR2_YEAST,Nitrogen permease regulator 2	-0.202224	6.59659	-4.96016	0.000685356	0.00185276	-1.46454	0.0136366	6.59659	0.334559	0.745302	0.895609	-7.49946
EJF14_10625	putative transposon Ty3-G Gag-Pol polyprotein	similar to YG31B_YEAST,Transposon Ty3-G Gag-Pol poly,Gag3-Pol3,Transposon Ty3-1 TYA-TYB poly,contains Capsid,CA,p24,contains Spacer peptide p3,contains Nucleocapsid p11,NC,contains Ty3 protease,PR,p16,contains Spacer peptide J,contains Reverse transcripta	-0.375955	3.21751	-2.80094	0.0198559	0.0340592	-4.54646	0.219393	3.21751	1.69966	0.121974	0.464571	-5.77074
EJF14_10627	putative uncharacterized transcriptional regulatory protein	similar to YJ74_SCHPO,Uncharacterized transcriptional regulatory protein	0.139986	7.16983	2.70259	0.0233985	0.0392748	-5.14755	-0.00916485	7.16983	-0.17764	0.862775	0.948584	-7.54181
EJF14_10628	putative heat shock protein	similar to HSP60_CANAL,Heat shock, mitochondrial,60 kDa chaperonin,Cpn60	-0.108195	9.13169	-1.66019	0.129805	0.175628	-6.6943	-0.157393	9.13169	-2.42544	0.0371803	0.287217	-4.93902
EJF14_10629	putative RNA polymerase I-specific transcription initiation factor	similar to RRN11_YEAST,RNA polymerase I-specific transcription initiation factor RRN11	0.597658	4.79552	10.8601	1.25188e-06	1.23764e-05	5.4779	0.0554986	4.79552	0.971277	0.355737	0.686046	-6.89268
EJF14_10630	putative ERAD-associated E3 ubiquitin-protein ligase	similar to HRD1_ASHGO,ERAD-associated E3 ubiquitin-protein ligase HRD1,RING-type E3 ubiquitin transferase HRD1	0.213305	6.73115	5.46095	0.000343526	0.00103492	-0.722988	0.116015	6.73115	2.97364	0.0148973	0.187569	-4.12538
EJF14_10631	putative kinesin CIN8	similar to CIN8_ASHGO,Kinesin CIN8	-0.383461	3.58715	-3.23903	0.00961483	0.0180777	-3.87527	0.042302	3.58715	0.367893	0.7211	0.886606	-7.14031
EJF14_10632	hypothetical protein	similar to hypothetical protein CLUG_01111 Clavispora lusitaniae ATCC 42720	-0.618879	6.69551	-13.8643	1.42706e-07	2.69518e-06	7.71405	-0.0272482	6.69551	-0.610612	0.55593	0.808986	-7.36025
EJF14_10633	putative GTP-binding protein	similar to YPT6_YEAST, GTP-binding YPT6 protein	0.205973	6.13508	3.59215	0.00542272	0.0109716	-3.64308	-0.0135866	6.13508	-0.23642	0.818178	0.930526	-7.51851
EJF14_10634	hypothetical protein	similar to hypothetical protein A9F13_15g00099 Clavispora lusitaniae	0.697014	-0.845755	2.20233	0.0538937	0.0814053	-4.96169	0.383554	-0.845755	1.1797	0.267112	0.619116	-5.80767
EJF14_10637	putative biofilm and cell wall regulator	similar to BCR1_CANAL,Biofilm and cell wall regulator 1	-0.195284	4.90783	-1.44011	0.182295	0.236036	-6.96353	0.333415	4.90783	2.51951	0.0317739	0.271215	-4.7735
EJF14_10638	hypothetical protein	similar to hypothetical protein CLUG_00629 Clavispora lusitaniae ATCC 42720	-0.0117879	4.4043	-0.206483	0.840817	0.870869	-7.92273	-0.0447442	4.4043	-0.772568	0.458761	0.750561	-7.03493
EJF14_10639	putative serine threonine-phosphatase PP-Z1	similar to PPZ1_YEAST,Serine threonine- phosphatase PP-Z1	0.255664	6.12656	6.90535	5.67008e-05	0.000237986	1.23048	0.0326117	6.12656	0.879162	0.401227	0.717768	-7.13692
EJF14_10640	hypothetical protein		0.234562	3.18901	2.07925	0.0660381	0.0970756	-5.74069	0.101257	3.18901	0.877836	0.401911	0.717768	-6.69718
EJF14_10641	hypothetical protein	similar to hypothetical protein CLUG_00631 Clavispora lusitaniae ATCC 42720	0.718296	7.27213	9.94404	2.69781e-06	2.18579e-05	4.54235	-0.0143543	7.27213	-0.202719	0.843675	0.941537	-7.53861
EJF14_10642	putative arginine methyltransferase	similar to NDUF7_XENTR,arginine methyltransferase, mitochondrial,NADH dehydrogenase	0.0408187	5.57949	0.776178	0.456727	0.523107	-7.77822	-0.0535048	5.57949	-1.01131	0.337191	0.670751	-6.98099
EJF14_10643	hypothetical protein		0.176737	5.46379	2.68998	0.0238962	0.0400366	-5.12772	-0.0975763	5.46379	-1.46157	0.176465	0.534528	-6.43678
EJF14_10644	putative protein-lysine N-methyltransferase	similar to EFM2_YEAST,Protein-lysine N-methyltransferase EFM2,Elongation factor methyltransferase 2	0.0498609	5.34834	0.994211	0.345021	0.410711	-7.56117	-0.0363712	5.34834	-0.720719	0.488617	0.771804	-7.21703
EJF14_10645	Probable kynurenine-oxoglutarate transaminase	similar to BNA3_YEAST,Probable kynurenine-oxoglutarate transaminase BNA3,Biosynthesis of nicotinic acid 3,Kynurenine aminotransferase	0.478598	7.32933	9.33671	4.64173e-06	3.31889e-05	3.94997	0.0912166	7.32933	1.80395	0.103312	0.43124	-6.01694
EJF14_10648	putative mitochondrial inner membrane SHH4	similar to SHH4_YEAST,Mitochondrial inner membrane SHH4	-0.07333	5.11129	-0.652763	0.529548	0.59094	-7.82329	-0.0501634	5.11129	-0.44625	0.665519	0.860034	-7.36583
EJF14_10649	hypothetical protein	similar to hypothetical protein CLUG_00637 Clavispora lusitaniae ATCC 42720	-0.0356258	5.69118	-0.91029	0.385415	0.452598	-7.67073	-0.08871	5.69118	-2.25161	0.0496637	0.324138	-5.28938
EJF14_10650	hypothetical protein	similar to hypothetical protein CLUG_00638 Clavispora lusitaniae ATCC 42720	-0.168828	2.67622	-1.2959	0.225921	0.284387	-6.75998	0.0442221	2.67622	0.342021	0.739858	0.89333	-6.97927
EJF14_10651	putative 37S ribosomal protein	similar to RT07_YEAST,37S ribosomal, mitochondrial,Mitochondrial small ribosomal subunit uS7m	-0.0583826	6.92055	-0.88275	0.399382	0.466997	-7.72527	-0.183257	6.92055	-2.77511	0.0207301	0.213959	-4.46129
EJF14_10652	hypothetical protein	similar to predicted protein Clavispora lusitaniae ATCC 42720	-0.0890591	2.07463	-0.738413	0.478292	0.543825	-7.25877	-0.412421	2.07463	-3.29931	0.00871157	0.144582	-2.99438
EJF14_10653	hypothetical protein	similar to hypothetical protein CLUG_00642 Clavispora lusitaniae ATCC 42720	-0.180412	4.44286	-1.66894	0.128032	0.173401	-6.60422	-0.0686438	4.44286	-0.635465	0.540284	0.805865	-7.15655
EJF14_10655	putative guanine nucleotide-binding subunit alpha	similar to GPA1_CANAW,Guanine nucleotide-binding subunit alpha	-0.184521	6.95281	-5.23584	0.00046652	0.00133706	-1.05329	0.0956767	6.95281	2.71394	0.0229588	0.222033	-4.56276
EJF14_10656	putative cell division control protein	similar to CDC1_YEAST,Cell division control protein 1	-0.530488	5.21311	-12.896	2.73226e-07	4.09142e-06	7.08755	0.046985	5.21311	1.16526	0.27263	0.622262	-6.79009
EJF14_10658	hypothetical protein	similar to YHK5_YEAST,Putative uncharacterized protein YHR045W	-0.647267	7.65259	-10.0544	2.4519e-06	2.03471e-05	4.64433	-0.0191952	7.65259	-0.294705	0.774624	0.910604	-7.48407
EJF14_10659	hypothetical protein	similar to hypothetical protein A9F13_15g00088 Clavispora lusitaniae	0.023527	3.73568	0.330066	0.748587	0.79105	-7.75487	0.0193667	3.73568	0.267815	0.794626	0.919536	-7.18326
EJF14_10661	putative electron transfer flavoprotein regulatory factor	similar to ETFR1_SALSA,Electron transfer flavoprotein regulatory factor 1,LYR motif-containing protein 5	-0.728619	8.68044	-9.13262	5.60695e-06	3.88234e-05	3.80019	-0.0939071	8.68044	-1.15745	0.27565	0.624373	-6.77677
EJF14_10662	putative pre-mRNA-splicing factor	similar to CWF16_SCHPO,Pre-mRNA-splicing factor cwf16,Complexed with cdc5 16	0.288796	4.74756	4.6743	0.00103315	0.00261404	-1.77689	-0.113994	4.74756	-1.78755	0.106062	0.43803	-5.88562
EJF14_10663	putative exocyst complex component	similar to SEC6_YEAST,Exocyst complex component SEC6	0.0486098	6.48633	1.32967	0.214988	0.272756	-7.2413	0.00618733	6.48633	0.169249	0.869187	0.951727	-7.54229
EJF14_10664	putative PAB1-binding protein	similar to PBP1_YEAST,PAB1-binding protein 1	-0.0429458	7.41474	-1.00724	0.339043	0.40465	-7.59579	0.122911	7.41474	2.88202	0.0173471	0.195494	-4.26923
EJF14_10665	hypothetical protein		-0.0226218	2.84968	-0.318789	0.756856	0.798291	-7.59303	0.156452	2.84968	2.20702	0.0534764	0.331324	-4.9206
EJF14_10666	hypothetical protein	similar to ANR2_YEAST,Uncharacterized protein ANR2,AVL9-related family protein 2	-0.117486	5.66977	-2.32969	0.0436158	0.0678069	-5.73677	-0.0260276	5.66977	-0.515586	0.61805	0.842624	-7.37994
EJF14_10667	hypothetical protein	similar to hypothetical protein A9F13_17g00275 Clavispora lusitaniae	0.3646	2.98942	6.52351	8.89492e-05	0.000342598	1.14977	-0.0508637	2.98942	-0.871495	0.405191	0.719662	-6.67176
EJF14_10668	putative vacuolar transporter chaperone protein	similar to VTC1_SCHPO,Vacuolar transporter chaperone 1,Negative regulator of cdc42	-0.271617	7.39557	-2.78879	0.0202626	0.0346916	-4.99721	-0.109249	7.39557	-1.11956	0.290688	0.635061	-6.89906
EJF14_10669	putative ammonia transport outward protein	similar to ATO2_YEAST,Ammonia transport outward protein 2	0.334957	6.25666	3.74708	0.00423637	0.00887288	-3.38632	0.0904119	6.25666	1.01031	0.337641	0.670751	-7.01716
EJF14_10670	putative vacuolar cation-transporting ATPase	similar to YPK9_YEAST,Vacuolar cation-transporting ATPase YPK9	-0.388333	5.5724	-3.37898	0.00765073	0.0148277	-3.95895	0.0313892	5.5724	0.276279	0.788312	0.91649	-7.47861
EJF14_10671	putative transcription initiation factor TFIID subunit	similar to TAF7_YEAST,Transcription initiation factor TFIID subunit 7,TAFII-67,TBP-associated factor 67 kDa,TBP-associated factor 7	0.0904432	5.80972	2.09997	0.0638237	0.0940949	-6.11806	-0.0383412	5.80972	-0.885937	0.397748	0.715514	-7.11705
EJF14_10672	putative ribose-phosphate pyrophosphokinase	similar to KPR1_CANAX,Ribose-phosphate pyrophosphokinase 1,Phosphoribosyl pyrophosphate synthase 1	0.158554	6.79346	1.88764	0.0902843	0.127841	-6.46975	-0.100845	6.79346	-1.20209	0.258733	0.6136	-6.82059
EJF14_10673	putative uncharacterized hydrolase	similar to YKD3A_YEAST,uncharacterized hydrolase YKL033W-A	0.0554452	5.47945	1.21115	0.255404	0.315727	-7.3367	-0.0162944	5.47945	-0.35297	0.731897	0.890206	-7.43488
EJF14_10674	putative RING finger protein	similar to ETP1_YEAST,RING finger ETP1 ,Ethanol tolerance protein 1	0.273772	5.16528	3.99302	0.00288047	0.00634345	-2.90589	0.0185405	5.16528	0.265304	0.796502	0.920003	-7.41871
EJF14_10675	putative rRNA biogenesis protein	similar to RRP5_YEAST,rRNA biogenesis RRP5,Ribosomal RNA-processing protein 5,U3 small nucleolar RNA-associated RRP5,U3 snoRNA-associated RRP5	-0.00972777	8.32055	-0.225836	0.826162	0.857474	-8.05285	0.031143	8.32055	0.720892	0.488515	0.771804	-7.22058
EJF14_10676	putative structural protein	similar to MDM1_YEAST,Structural MDM1,Mitochondrial distribution and morphology protein 1	0.0614389	4.34485	1.45649	0.177831	0.230965	-6.87575	-0.0757956	4.34485	-1.76016	0.110804	0.446799	-5.85957
EJF14_10677	hypothetical protein	similar to TMA23_YEAST,TMA23,23 kDa translation machinery-associated protein	0.471991	4.68923	3.51773	0.0061117	0.0122123	-3.64528	-0.125171	4.68923	-0.893122	0.394081	0.713278	-6.96242
EJF14_10678	putative uncharacterized RNA-binding protein	similar to YOW4_SCHPO,Uncharacterized RNA-binding	0.881426	4.51552	13.3903	1.95079e-07	3.26742e-06	7.52284	0.153392	4.51552	2.2159	0.0526953	0.329466	-5.15487
EJF14_10679	putative leucine-tRNA cytoplasmic	similar to SYLC_YEAST,Leucine-tRNA, cytoplasmic,Leucyl-tRNA synthetase	-0.410066	9.4834	-9.82413	2.9962e-06	2.36458e-05	4.52244	-0.0236206	9.4834	-0.561087	0.587862	0.824988	-7.25763
EJF14_10680	putative cell division control protein	similar to CDC4_CANAX,Cell division control protein 4	0.0428888	6.98107	0.921439	0.379861	0.447035	-7.68833	0.0989243	6.98107	2.12913	0.0608279	0.353667	-5.52088
EJF14_10681	hypothetical protein	similar to hypothetical protein CLUG_00668 Clavispora lusitaniae ATCC 42720	0.104109	5.70374	3.12591	0.01158	0.0212191	-4.40157	0.140115	5.70374	4.19788	0.00210175	0.0639517	-2.05896
EJF14_10682	hypothetical protein	similar to hypothetical protein CLUG_00669 Clavispora lusitaniae ATCC 42720	0.616466	6.36341	13.972	1.33105e-07	2.57603e-06	7.79687	-0.204401	6.36341	-4.62468	0.00111079	0.0411066	-1.41339
EJF14_10683	putative signal recognition particle subunit	similar to SEC65_DEBHA,Signal recognition particle SEC65 subunit	-0.342746	7.06129	-6.74617	6.82624e-05	0.000276003	1.01907	-0.0689933	7.06129	-1.35683	0.206519	0.566401	-6.63141
EJF14_10684	putative orotate phosphoribosyltransferase	similar to PYRE_YEAST,Orotate phosphoribosyltransferase 1,OPRT 1,OPRTase 1	0.0737907	6.87826	1.60072	0.142465	0.190127	-6.88732	0.00145533	6.87826	0.0316062	0.975447	0.99285	-7.56158
EJF14_10685	hypothetical protein	similar to hypothetical protein CLUG_00672 Clavispora lusitaniae ATCC 42720	0.176726	4.15315	3.86461	0.00351971	0.00756868	-2.9673	-0.0725504	4.15315	-1.53524	0.157667	0.512256	-6.13438
EJF14_10687	putative ceramide very long chain fatty acid hydroxylase	similar to SCS7_YEAST,Ceramide very long chain fatty acid hydroxylase SCS7,Ceramide VLCFA hydroxylase SCS7,Suppressor of calcium sensitivity 7	-0.261306	10.166	-3.73273	0.00433383	0.00905624	-3.25738	0.0565268	10.166	0.803194	0.441697	0.739951	-7.04884
EJF14_10688	hypothetical protein	similar to ZDS1_YEAST,ZDS1,NRC1,RT2GS1	0.0133331	6.1234	0.157923	0.877858	0.900042	-8.11449	-0.101913	6.1234	-1.20555	0.257459	0.61194	-6.80298
EJF14_10689	putative CAAX prenyl protease	similar to RCE1_YEAST,CAAX prenyl protease 2,Prenyl protein-specific endoprotease 2,PPSEP 2,Ras and A-factor-converting enzyme,RACE	0.283031	3.8472	3.4014	0.007377	0.0143888	-3.6755	0.00380187	3.8472	0.0438501	0.965941	0.989241	-7.21827
EJF14_10690	putative homoaconitase	similar to LYS4_DEBHA,Homoaconitase,mitochondrial,Homoaconitate hydratase	-0.00781303	6.42052	-0.0911653	0.929274	0.941223	-8.13066	0.0855092	6.42052	0.997903	0.343319	0.674688	-7.03467
EJF14_10691	putative uncharacterized transcriptional regulatory protein	similar to YCUA_SCHPO,Uncharacterized transcriptional regulatory protein	0.439019	2.72576	5.04611	0.00060719	0.00167115	-0.856115	0.0467291	2.72576	0.514112	0.619041	0.843195	-6.87672
EJF14_10692	putative uncharacterized amino-acid permease	similar to YCUB_SCHPO,Uncharacterized amino-acid permease	0.731709	2.07339	6.84069	6.11178e-05	0.000251308	1.68429	-0.0343675	2.07339	-0.301515	0.769585	0.909843	-6.85453
EJF14_10693	putative uncharacterized dipeptidase	similar to DPEH2_SCHPO,Uncharacterized dipeptidase	0.963734	-0.109338	3.51678	0.00612108	0.0122265	-2.88981	-0.0089196	-0.109338	-0.0302209	0.976523	0.993278	-6.57347
EJF14_10695	putative cullin-associated protein	similar to CAND1_CANAL,Cullin-associated NEDD8-dissociated protein,Cullin-associated and neddylation-dissociated protein 1,TBP-interacting protein 120	-0.0792278	6.09701	-0.792185	0.447782	0.514907	-7.79012	0.0529669	6.09701	0.529927	0.608449	0.838148	-7.39524
EJF14_10696	hypothetical protein	similar to hypothetical protein CLUG_00681 Clavispora lusitaniae ATCC 42720	0.232745	6.23544	3.80835	0.00384538	0.00817591	-3.28697	-0.0251818	6.23544	-0.411655	0.68982	0.870942	-7.46134
EJF14_10697	putative peptidase M20 domain-containing	similar to YJ75_SCHPO,Peptidase M20 domain-containing protein	0.149461	5.64971	3.3683	0.00778477	0.0150639	-3.99389	-0.0522682	5.64971	-1.16633	0.272217	0.622262	-6.8157
EJF14_10698	hypothetical protein	similar to predicted protein Clavispora lusitaniae ATCC 42720	-0.891119	7.00964	-17.252	1.96312e-08	7.02746e-07	9.85546	-0.156454	7.00964	-3.02041	0.0137858	0.181139	-4.04265
EJF14_10699	hypothetical protein	similar to YNZC_SCHPO,UPF0655	-0.102659	5.06913	-2.24863	0.0499099	0.0762075	-5.81215	-0.0548036	5.06913	-1.19412	0.26169	0.616932	-6.73202
EJF14_10700	putative general transcriptional corepressor	similar to CYC8_YEAST,General transcriptional corepressor CYC8,Glucose repression mediator CYC8	-0.69673	6.74818	-7.35752	3.40116e-05	0.000160311	1.77166	0.110464	6.74818	1.16549	0.272539	0.622262	-6.86085
EJF14_10701	hypothetical protein	similar to hypothetical protein A9F13_17g00704 Clavispora lusitaniae	-0.182504	1.08285	-1.52316	0.160624	0.211526	-6.23235	0.086514	1.08285	0.730943	0.482634	0.766644	-6.52729
EJF14_10702	putative genetic interactor of prohibitins	similar to GEP3_CLAL4,Genetic interactor of prohibitins, mitochondrial,Found in mitochondrial proteome 38	-0.3776	5.66781	-11.3045	8.79964e-07	9.77599e-06	5.77111	-0.124894	5.66781	-3.76366	0.00412659	0.097442	-2.77699
EJF14_10703	hypothetical protein	similar to hypothetical protein CLUG_00688 Clavispora lusitaniae ATCC 42720	0.746841	6.57582	19.7923	5.57043e-09	3.1207e-07	11.2071	0.0691054	6.57582	1.8363	0.098082	0.420999	-5.96721
EJF14_10704	putative ATP-dependent RNA helicase	similar to DBP5_PICGU,ATP-dependent RNA helicase DBP5	-0.240035	7.73663	-6.62049	7.92038e-05	0.000310522	0.882641	-0.120822	7.73663	-3.33114	0.00827052	0.141114	-3.4973
EJF14_10705	putative 37S ribosomal protein	similar to RT01_YEAST,37S ribosomal mitochondrial,Mitochondrial small ribosomal subunit mS43	-0.240977	7.01139	-3.97623	0.0029566	0.0064888	-3.01565	-0.152385	7.01139	-2.5166	0.0319288	0.271394	-4.89165
EJF14_10706	hypothetical protein	similar to PAL1_YEAST, PAL1, Pears and lemons 1	0.573458	6.43366	9.066	5.96808e-06	4.05548e-05	3.66867	-0.0647265	6.43366	-1.02351	0.331682	0.668633	-7.00567
EJF14_10707	hypothetical protein	similar to hypothetical protein A9F13_17g00770 Clavispora lusitaniae	-0.165678	1.90732	-1.30095	0.224259	0.282584	-6.63112	0.271127	1.90732	2.17067	0.0567933	0.342951	-4.84366
EJF14_10708	putative 1-phosphatidylinositol 3-phosphate 5-kinase	similar to FYV1_DROME,1-phosphatidylinositol 3-phosphate 5-kinase,Phosphatidylinositol 3-phosphate 5-kinase,Type III PIP kinase,PIPkin-III	-0.0794591	4.42882	-1.17245	0.269871	0.331409	-7.21941	0.223069	4.42882	3.32416	0.00836522	0.141385	-3.34217
EJF14_10709	hypothetical protein	similar to predicted protein Clavispora lusitaniae ATCC 42720	0.0709393	6.36206	0.530563	0.608026	0.665233	-7.98172	0.0398619	6.36206	0.29806	0.77214	0.910424	-7.50739
EJF14_10710	putative acyl-coenzyme A oxidase	similar to ACOX_DEBHA,Acyl-coenzyme A oxidase,Acyl-CoA oxidase	1.17037	1.85244	6.57382	8.37403e-05	0.00032505	1.37299	-0.0264555	1.85244	-0.136325	0.894439	0.960182	-6.84216
EJF14_10711	putative acyl-coenzyme A oxidase	similar to ACOX_DEBHA,Acyl-coenzyme A oxidase,Acyl-CoA oxidase	0.864798	5.26687	16.6358	2.73622e-08	8.86763e-07	9.55744	0.110021	5.26687	2.04928	0.0693709	0.369788	-5.53368
EJF14_10712	putative mitochondrial import receptor subunit	similar to TOM6_YEAST,Mitochondrial import receptor subunit TOM6,Mitochondrial import site protein ISP6,Translocase of outer membrane protein 6 kDa subunit	-0.172623	5.34228	-1.2881	0.228513	0.28732	-7.23827	-0.139707	5.34228	-1.0384	0.325056	0.664551	-6.93737
EJF14_10713	putative ran GTPase-activating protein	similar to RNA1_YEAST,Ran GTPase-activating 1,involved in RNA production processing	-0.321186	8.33034	-7.51957	2.84768e-05	0.000139615	2.02065	-0.0727825	8.33034	-1.69618	0.122648	0.46584	-6.11372
EJF14_10714	putative bypass of stop codon protein	similar to BSC5_YEAST,Bypass of stop codon protein 5	0.563082	8.1414	6.68539	7.33336e-05	0.000291896	0.987734	0.393862	8.1414	4.71769	0.000970014	0.0399456	-1.24136
EJF14_10715	putative vitamin B6 transporter	similar to TPN1_YEASX,Vitamin B6 transporter TPN1,Transport of pyridoxine 1	0.539066	7.62932	5.52463	0.000315445	0.000963039	-0.607517	0.271341	7.62932	2.81293	0.019463	0.208608	-4.3822
EJF14_10717	putative ribosome assembly protein	similar to RSA3_DEBHA,Ribosome assembly protein 3	0.29277	5.7595	2.75025	0.0216085	0.0366522	-5.05016	-0.0484167	5.7595	-0.451161	0.662101	0.858506	-7.41878
EJF14_10718	putative NASP-related protein	similar to SIM3_SCHPO,NASP-related sim3,CENP-A escort sim3,Silencing in the middle of the centromere 3	-0.50824	6.4678	-12.129	4.71978e-07	6.11117e-06	6.41936	-0.0888384	6.4678	-2.12284	0.0614626	0.355282	-5.53095
EJF14_10719	putative rho1 guanine nucleotide exchange factor	similar to TUS1_YEAST,Rho1 guanine nucleotide exchange factor TUS1,TOR unique function suppressor 1	-0.388627	5.30944	-3.3756	0.00769285	0.0148988	-3.94475	-0.117392	5.30944	-1.02595	0.330589	0.668377	-6.94498
EJF14_10720	putative rhamnolipids biosynthesis	similar to RHLG_PSEAE, Rhamnolipids biosynthesis	0.258378	4.67452	4.64403	0.00107979	0.00270416	-1.79845	0.174626	4.67452	3.09914	0.0121031	0.172393	-3.75259
EJF14_10722	putative calcineurin subunit B	similar to CANB_DEBHA,Calcineurin subunit B,Calcineurin regulatory subunit,phosphatase 2B regulatory subunit	-0.0834026	6.50563	-2.1806	0.0558679	0.0839015	-6.01147	-0.000707778	6.50563	-0.0185076	0.985621	0.995252	-7.55928
EJF14_10723	hypothetical protein	similar to hypothetical protein CLUG_00708 Clavispora lusitaniae ATCC 42720	-0.0319019	4.8287	-0.548652	0.596033	0.653548	-7.84389	-0.0502721	4.8287	-0.85354	0.414579	0.722677	-7.02973
EJF14_10724	putative helicase	similar to SEN1_YEAST,Helicase SEN1,tRNA-splicing endonuclease positive effector	-0.241157	6.10595	-2.87249	0.0176245	0.0306929	-4.85611	0.00238187	6.10595	0.0284398	0.977906	0.993821	-7.55212
EJF14_10725	putative C6 finger domain transcription factor	similar to NOSA_ASPFU,C6 finger domain transcription factor nosA	0.274428	5.38484	6.03899	0.000161681	0.000552764	0.148665	0.125494	5.38484	2.73669	0.0221032	0.218914	-4.453
EJF14_10726	putative ER-derived vesicles protein	similar to ERV41_YEAST,ER-derived vesicles ERV41	0.140775	6.28787	3.38525	0.00757317	0.0147034	-3.99342	-0.0293498	6.28787	-0.705189	0.497792	0.777184	-7.28638
EJF14_10727	putative peroxisomal membrane protein	similar to PEX28_YEAST,Peroxisomal membrane PEX28,Peroxin-28	0.161162	5.5112	3.84748	0.00361573	0.00774476	-3.18177	0.00227504	5.5112	0.0537645	0.958248	0.984664	-7.50213
EJF14_10728	putative dual specificity kinase	similar to POM1_SCHPO,Dual specificity kinase pom1	0.902152	4.53019	13.9871	1.31816e-07	2.56923e-06	7.94284	0.0204733	4.53019	0.297328	0.772682	0.910424	-7.26693
EJF14_10729	hypothetical protein	similar to hypothetical protein CLUG_00714 Clavispora lusitaniae ATCC 42720	0.0179971	4.32291	0.37532	0.715751	0.762976	-7.84695	0.0543789	4.32291	1.12206	0.289678	0.633743	-6.68477
EJF14_10730	putative peroxisomal long-chain fatty acid import protein	similar to PXA2_YEAST,Peroxisomal long-chain fatty acid import 1,Peroxisomal ABC transporter 2	1.10267	4.51794	12.4947	3.62329e-07	5.0884e-06	6.86637	0.210218	4.51794	2.23797	0.0508008	0.325517	-5.09537
EJF14_10731	putative peptidyl-tRNA hydrolase	similar to PTH_YEAST,Peptidyl-tRNA hydrolase,PTH	0.057698	4.4593	1.04644	0.321516	0.387106	-7.37994	-0.00489656	4.4593	-0.087135	0.932392	0.975592	-7.3509
EJF14_10732	hypothetical protein	similar to hypothetical protein CLUG_00717 Clavispora lusitaniae ATCC 42720	0.362638	3.80929	3.00613	0.0141159	0.025249	-4.32916	0.0477162	3.80929	0.379642	0.712646	0.883099	-7.12696
EJF14_10733	hypothetical protein	similar to hypothetical protein CLUG_00718 Clavispora lusitaniae ATCC 42720	0.241425	4.75992	4.99182	0.000655375	0.00178682	-1.28586	-0.0428163	4.75992	-0.859221	0.411592	0.721888	-7.00507
EJF14_10734	putative transcriptional activator of proteases	similar to PRTT_EMENI,Transcriptional activator of proteases prtT,Zn(2)-C6 zinc finger-containing prtT	-0.0336272	5.11722	-0.485371	0.638525	0.693064	-7.91419	0.0662562	5.11722	0.956315	0.362858	0.69259	-6.98318
EJF14_10735	hypothetical protein	similar to HOB1_SCHPO,hob1, similar to Bin1	0.740051	4.17188	14.2054	1.14638e-07	2.30835e-06	8.14133	0.343571	4.17188	6.34788	0.000110079	0.00899859	1.28033
EJF14_10736	putative leucine-rich repeat and death domain-containing protein	similar to LRRD1_MOUSE,Leucine-rich repeat and death domain-containing protein 1	-0.269269	4.69034	-3.8684	0.00349885	0.00752679	-3.02494	0.281595	4.69034	4.18056	0.00215804	0.0651341	-1.99306
EJF14_10737	putative biofilm regulator	similar to BRG1_CANAL,Biofilm regulator 1	0.0362933	2.60685	0.240186	0.815342	0.848495	-7.57861	0.187498	2.60685	1.24826	0.242128	0.598002	-6.2483
EJF14_10738	putative pre-mRNA-splicing factor ATP-dependent RNA helicase	similar to CDC28_SCHPO,Pre-mRNA-splicing factor ATP-dependent RNA helicase cdc28,Pre-mRNA-processing protein 8	-0.320965	4.1925	-2.98358	0.0146535	0.0260407	-4.43213	-0.05026	4.1925	-0.476747	0.64443	0.85241	-7.20852
EJF14_10739	putative uridine kinase	similar to URK1_YEAST,Uridine kinase,Uridine monophosphokinase	0.111888	6.3433	2.8477	0.0183673	0.0317843	-4.90419	-0.0697446	6.3433	-1.77413	0.108362	0.442257	-6.05868
EJF14_10740	hypothetical protein	similar to hypothetical protein A9F13_17g01089 Clavispora lusitaniae	-0.242664	5.15747	-3.96345	0.00301595	0.00659991	-2.95821	-0.166044	5.15747	-2.69595	0.0236593	0.224969	-4.50863
EJF14_10741	Probable alanine aminotransferase	similar to ALAM_YEAST,Probable alanine aminotransferase, mitochondrial,Glutamate pyruvate transaminase,GPT,Glutamic-alanine transaminase,Glutamic-pyruvic transaminase	-0.138267	7.47368	-3.13545	0.0113994	0.0209372	-4.40614	-0.147783	7.47368	-3.36179	0.00786774	0.138459	-3.45983
EJF14_10742	putative GPI transamidase component	similar to GAA1_YEAST,GPI transamidase component GAA1	-0.0594651	6.39012	-1.42033	0.187816	0.241813	-7.12546	0.0213697	6.39012	0.510484	0.621483	0.844631	-7.41523
EJF14_10743	hypothetical protein	similar to hypothetical protein CLUG_00725 Clavispora lusitaniae ATCC 42720	0.0382385	3.60264	0.363873	0.724002	0.770721	-7.71742	-0.033271	3.60264	-0.310978	0.762603	0.906025	-7.14158
EJF14_10744	putative anaphase-promoting complex subunit	similar to APC4_SCHPO,Anaphase-promoting complex subunit 4,20S cyclosome APC complex apc4,Cell untimelytorn protein 20	-0.0641979	5.28408	-1.41092	0.190492	0.244797	-7.06847	0.0574482	5.28408	1.26248	0.237195	0.59437	-6.67596
EJF14_10745	putative rho GTPase-activating protein	similar to RHG31_HUMAN,Rho GTPase-activating protein 31,Cdc42 GTPase-activating	0.304736	5.08427	1.9338	0.0837727	0.119672	-6.31098	-0.0139983	5.08427	-0.0872068	0.932337	0.975592	-7.44949
EJF14_10746	putative 54S ribosomal protein	similar to RM01_YEAST,54S ribosomal, mitochondrial,Mitochondrial large ribosomal subunit uL1m	-0.418585	6.59861	-6.37393	0.000106627	0.000397007	0.535166	-0.112038	6.59861	-1.70701	0.120564	0.463063	-6.16216
EJF14_10747	putative F-box LRR-repeat protein	similar to FBXL2_BOVIN,F-box LRR-repeat 2,F-box and leucine-rich repeat 2	0.44111	6.04698	6.67387	7.43403e-05	0.000294831	0.945483	0.0761734	6.04698	1.14908	0.278919	0.629434	-6.85575
EJF14_10748	putative translation machinery-associated protein	similar to TMA64_YEAST,Translation machinery-associated protein 64	-0.0327783	6.58357	-0.902851	0.389153	0.456499	-7.70645	-0.0056952	6.58357	-0.156889	0.87865	0.95372	-7.54646
EJF14_10749	putative GPI transamidase component	similar to GPI17_YEAST,GPI transamidase component GPI17	-0.280778	5.64613	-7.04609	4.8241e-05	0.000210363	1.43073	0.0400541	5.64613	1.01149	0.337108	0.670751	-6.99263
EJF14_10750	putative bud site selection protein	similar to BUD5_YEAST,Bud site selection protein 5	-0.385682	5.82527	-5.32231	0.000414425	0.00121344	-0.902576	-0.076499	5.82527	-1.06102	0.315179	0.654124	-6.95532
EJF14_10751	putative homocitrate dehydratase	similar to ACON2_YEAST,Homocitrate dehydratase, mitochondrial,Aconitase 2	0.0207633	6.24682	0.285089	0.781757	0.820246	-8.08453	0.222293	6.24682	3.05329	0.0130557	0.178851	-3.98201
EJF14_10752	putative V-type proton ATPase subunit B	similar to VATB_CANAL,V-type proton ATPase subunit B,V-ATPase subunit B,Vacuolar proton pump subunit B	-0.0847676	9.16181	-2.10015	0.0638051	0.0940927	-6.03286	0.00456333	9.16181	0.113175	0.912272	0.966524	-7.44651
EJF14_10753	hypothetical protein	similar to hypothetical protein CLUG_00736 Clavispora lusitaniae ATCC 42720	0.443266	3.70284	5.51194	0.000320838	0.000977323	-0.344187	-0.079056	3.70284	-0.925904	0.377653	0.702486	-6.73134
EJF14_10754	hypothetical protein	similar to YP084_YEAST,Uncharacterized protein YPR084W	-0.0380064	5.73049	-0.87935	0.40113	0.468841	-7.70159	-0.0962624	5.73049	-2.21716	0.0525852	0.329466	-5.34948
EJF14_10755	hypothetical protein	similar to hypothetical protein CLUG_00738 Clavispora lusitaniae ATCC 42720	0.913194	3.6422	13.9419	1.35715e-07	2.6081e-06	8.01914	-0.0189199	3.6422	-0.262625	0.798505	0.920718	-7.09648
EJF14_10756	putative phosphatase 2C protein	similar to PP2C4_YEAST,phosphatase 2C protein 4,PP2C-4	-0.317615	5.53404	-5.80358	0.000218557	0.000702899	-0.191565	-0.0210296	5.53404	-0.385923	0.708143	0.882078	-7.43537
EJF14_10757	putative mitochondrial distribution and morphology protein	similar to MDM36_YEAST,Mitochondrial distribution and morphology protein 36	-0.268498	7.24055	-5.46453	0.000341878	0.00103109	-0.714924	-0.00110356	7.24055	-0.0224186	0.982583	0.995252	-7.55403
EJF14_10758	putative alpha,alpha-trehalose-phosphate synthase	similar to TPS1_CANAL,Alpha,alpha-trehalose-phosphate synthase	-0.243043	9.5788	-4.36644	0.00162877	0.00384849	-2.25735	-0.0301167	9.5788	-0.540262	0.601579	0.834445	-7.26932
EJF14_10759	putative transport protein	similar to YIF1_SCHPO,transport yif1,Heavy metal resistance factor 1,YIP1-interacting factor 1	-0.120254	6.51677	-2.41818	0.0376335	0.0596582	-5.62519	-0.00655312	6.51677	-0.131796	0.897923	0.960923	-7.54977
EJF14_10760	putative DNA polymerase epsilon catalytic subunit A	similar to DPOE_DEBHA,DNA polymerase epsilon catalytic subunit A,DNA polymerase II subunit A	-0.524402	6.40271	-9.38822	4.42797e-06	3.21645e-05	3.98957	0.0705285	6.40271	1.26664	0.235768	0.593155	-6.74312
EJF14_10761	putative origin recognition complex subunit	similar to ORC5_YEAST,Origin recognition complex subunit 5,Origin recognition complex 53 kDa subunit	-0.238625	5.26104	-3.92464	0.00320404	0.0069637	-3.02638	0.0187217	5.26104	0.310305	0.763099	0.906085	-7.43991
EJF14_10762	hypothetical protein	similar to LIN1_YEAST,LIN1	0.231158	3.70284	3.38166	0.00761741	0.0147683	-3.68612	-0.0259676	3.70284	-0.367236	0.721574	0.886606	-7.12992
EJF14_10763	putative uncharacterized ORAOV1 family protein	similar to YN00_YEAST,Uncharacterized ORAOV1 family YNL260C	0.0450484	3.35115	0.408862	0.691799	0.741863	-7.66418	-0.18268	3.35115	-1.6191	0.138438	0.48698	-5.88404
EJF14_10764	putative uncharacterized WD repeat-containing protein	similar to YGI3_SCHPO,Uncharacterized WD repeat-containing protein	0.275839	3.7758	3.5894	0.00544674	0.011008	-3.34924	0.0250804	3.7758	0.3153	0.759421	0.903813	-7.16004
EJF14_10765	hypothetical protein	similar to CIC11C00000002847 Candida intermedia	0.294483	2.0731	2.33987	0.0428825	0.0668757	-5.13659	0.239305	2.0731	1.87993	0.0914183	0.413458	-5.2856
EJF14_10766	Probable oxidoreductase	similar to ENV9_YEAST,Probable oxidoreductase ENV9,Late endosome and vacuole interface 9	-0.242637	6.20411	-6.11085	0.000147686	0.000513476	0.191039	-0.00482995	6.20411	-0.121755	0.905656	0.963348	-7.54641
EJF14_10767	putative IMP-specific 5-nucleotidase	similar to ISN1_DEBHA,IMP-specific 5 -nucleotidase 1	0.527695	5.81168	6.32374	0.000113386	0.000417377	0.508636	0.449119	5.81168	5.36725	0.000389855	0.0213524	-0.271001
EJF14_10768	putative 40S ribosomal protein	similar to RS4_CANAX, 40S ribosomal S4, S7	0.0775534	7.97669	1.06189	0.314803	0.380026	-7.5079	-0.113111	7.97669	-1.5591	0.151968	0.505361	-6.33241
EJF14_10769	putative complex I intermediate-associated protein	similar to CIA30_NEUCR,Complex I intermediate-associated protein, mitochondrial	0.665454	5.62827	14.9386	7.27514e-08	1.71013e-06	8.47776	0.0896501	5.62827	1.98054	0.0776325	0.385986	-5.69411
EJF14_10770	putative S-methyl-5-thioadenosine phosphorylase	similar to MTAP_CANAL,S-methyl-5-thioadenosine phosphorylase,5-methylthioadenosine phosphorylase,MTA phosphorylase,MTAP,MTAPase	0.0183641	6.72086	0.5028	0.626674	0.682364	-8.00195	-0.115017	6.72086	-3.15065	0.0111175	0.166459	-3.82817
EJF14_10771	hypothetical protein	similar to hypothetical protein CLUG_00754 Clavispora lusitaniae ATCC 42720	0.0106115	6.61563	0.202949	0.8435	0.872657	-8.116	-0.0108312	6.61563	-0.20719	0.84028	0.939803	-7.53666
EJF14_10772	putative diacylglycerol O-acyltransferase	similar to DGAT2_ASHGO,Diacylglycerol O-acyltransferase 1	0.524096	6.58124	7.01024	5.0257e-05	0.000216909	1.3551	0.110323	6.58124	1.47818	0.172064	0.529	-6.47292
EJF14_10773	putative origin recognition complex subunit	similar to ORC3_BOVIN,Origin recognition complex subunit 3	-0.109986	6.23586	-2.97178	0.0149434	0.0264784	-4.69242	-0.100631	6.23586	-2.71814	0.0227984	0.222033	-4.5492
EJF14_10774	hypothetical protein	similar to hypothetical protein A9F13_10g00121 Clavispora lusitaniae	0.303293	4.22428	4.42157	0.00149977	0.00358543	-2.08322	-0.0301827	4.22428	-0.421928	0.682563	0.868183	-7.20163
EJF14_10775	putative transcription factor	similar to CPH2_CANAL,Transcription factor CPH2,Candida pseudohyphal regulator 2	-0.727159	9.10968	-10.623	1.51877e-06	1.41951e-05	5.23768	-0.0590909	9.10968	-0.849307	0.416814	0.723732	-7.06163
EJF14_10776	putative V-type proton ATPase subunit Golgi isoform	similar to STV1_YEAST,V-type proton ATPase subunit Golgi isoform,V-ATPase a 2 subunit,VPH1 1,V-ATPase 101 kDa subunit,V-ATPase subunit AC115,Vacuolar proton translocating ATPase subunit a 2	0.336557	6.45932	5.32352	0.000413745	0.00121246	-0.917493	0.056692	6.45932	0.896933	0.392145	0.712679	-7.12828
EJF14_10777	putative ERAD-associated E3 ubiquitin-protein ligase component	similar to HRD3_YEAST,ERAD-associated E3 ubiquitin-protein ligase component HRD3,HMG-CoA reductase degradation protein 3	-0.0386769	5.7581	-0.661141	0.524393	0.586094	-7.87309	0.0461723	5.7581	0.788772	0.449679	0.743403	-7.19776
EJF14_10778	putative DNA replication ATP-dependent helicase nuclease	similar to DNA2_YEAST,DNA replication ATP-dependent helicase nuclease DNA2,DNA replication nuclease DNA2,DNA replication ATP-dependent helicase DNA2	0.0023499	3.96018	0.0179247	0.986074	0.98842	-7.86002	-0.0906727	3.96018	-0.679784	0.513032	0.78611	-7.01673
EJF14_10779	putative nucleolar protein	similar to NOP58_PICST,Nucleolar protein 58	-0.0772453	8.81448	-1.20626	0.257199	0.317627	-7.30084	-0.121086	8.81448	-1.89364	0.0894124	0.409458	-5.79734
EJF14_10780	putative general amino-acid permease	similar to GAP2_CANAL,General amino-acid permease GAP2	1.39342	2.39212	6.39726	0.000103636	0.000388776	1.05834	-0.28498	2.39212	-1.14264	0.281453	0.63105	-6.23222
EJF14_10781	putative amino-acid permease	similar to GAP1_CANAL,Amino-acid permease GAP1	-0.872618	4.23215	-8.42355	1.11131e-05	6.56963e-05	3.21484	-0.246258	4.23215	-2.5408	0.0306632	0.267424	-4.67307
EJF14_10782	putative U6 snRNA-associated Sm-like protein	similar to LSM8_SCHPO,U6 snRNA-associated Sm-like protein LSm8	-0.317725	4.00673	-7.09279	4.57458e-05	0.000202056	1.71502	-0.00237702	4.00673	-0.0540812	0.958002	0.984664	-7.29755
EJF14_10783	putative methylthioribulose-1-phosphate dehydratase	similar to MTNB_CLAL4,Methylthioribulose-1-phosphate dehydratase,MTRu-1-P dehydratase	-0.0336661	6.40561	-0.578861	0.576288	0.636397	-7.95459	-0.0259575	6.40561	-0.446285	0.665494	0.860034	-7.44915
EJF14_10784	putative geranylgeranyl transferase type-2 subunit beta	similar to PGTB2_CANAX,Geranylgeranyl transferase type-2 subunit beta,Geranylgeranyl transferase type II subunit beta,GGTase-II-beta,Type II geranyl-geranyltransferase subunit beta,PGGT,YPT1 SEC4 s geranylgeranyltransferase subunit beta	-0.195936	5.06708	-4.93761	0.000707607	0.00190633	-1.41081	-0.16354	5.06708	-4.10429	0.00242554	0.0691912	-2.15705
EJF14_10785	putative DNA polymerase epsilon subunit B	similar to DPB2_DEBHA,DNA polymerase epsilon subunit B,DNA polymerase II subunit 2	-0.43631	5.58083	-7.41553	3.19058e-05	0.000152087	1.88192	-0.0817509	5.58083	-1.40556	0.192032	0.553267	-6.54106
EJF14_10786	hypothetical protein	similar to hypothetical protein CLUG_00767 Clavispora lusitaniae ATCC 42720	-0.310559	5.02983	-6.46497	9.54571e-05	0.000361812	0.757007	0.0292449	5.02983	0.618905	0.550681	0.807734	-7.26419
EJF14_10787	putative beta-glucosidase	similar to BGL2_SACFI,Beta-glucosidase 2,Beta-D-glucoside glucohydrolase,Cellobiase,Gentiobiase	0.170321	3.04541	1.82971	0.0991268	0.138712	-6.08607	0.484485	3.04541	5.27649	0.000441201	0.0232352	-0.044854
EJF14_10788	putative uncharacterized leucine-rich repeat-containing protein	similar to YFT6_SCHPO,Uncharacterized leucine-rich repeat-containing protein	0.259394	5.22434	3.77521	0.00405193	0.00854211	-3.26412	0.26451	5.22434	3.83408	0.00369272	0.091932	-2.60199
EJF14_10789	hypothetical protein	similar to hypothetical protein CLUG_00770 Clavispora lusitaniae ATCC 42720	0.96328	5.41953	17.3213	1.89254e-08	6.86455e-07	9.93901	0.0991899	5.41953	1.73212	0.115858	0.455532	-6.03285
EJF14_10792	putative copper amine oxidase	similar to AMO1_ASPNG,Copper amine oxidase 1	1.09472	6.85063	5.62508	0.000276057	0.000853254	-0.472757	0.0129988	6.85063	0.067799	0.947366	0.979975	-7.55582
EJF14_10793	hypothetical protein	similar to hypothetical protein CLUG_00772 Clavispora lusitaniae ATCC 42720	0.353483	6.66801	6.4852	9.31512e-05	0.000355852	0.684002	0.174401	6.66801	3.2027	0.0102055	0.157156	-3.73821
EJF14_10794	putative protease	similar to AXL1_YEAST,protease AXL1	0.988153	1.35981	9.29014	4.84474e-06	3.43713e-05	4.47563	0.107446	1.35981	0.944851	0.368385	0.697064	-6.32215
EJF14_10795	putative 2-oxoglutarate-Fe(II) type oxidoreductase	similar to ENCD_ASPFU,2-oxoglutarate-Fe(II) typeoxidoreductase,Endocrocin synthesis D	0.161085	4.00692	2.71041	0.0230947	0.0388482	-4.87964	-0.0627136	4.00692	-1.02335	0.331755	0.668633	-6.72176
EJF14_10796	putative uncharacterized WD repeat-containing protein	similar to YIDC_SCHPO,Uncharacterized WD repeat-containing protein	0.129473	5.23815	3.70713	0.00451358	0.00937753	-3.38864	-0.0209939	5.23815	-0.59444	0.566248	0.81309	-7.28559
EJF14_10797	putative HDA1 complex subunit	similar to HDA3_ASHGO,HDA1 complex subunit 3,Histone deacetylase complex 1 subunit 3	0.0543172	6.60888	1.23228	0.247775	0.307515	-7.35999	0.164818	6.60888	3.73962	0.00428674	0.0986491	-2.84081
EJF14_10798	putative DNA damage tolerance protein	similar to RHC31_YEAST,DNA damage tolerance RHC31,similar to RAD31	-0.281124	5.13643	-5.99613	0.000170709	0.000579043	0.117575	0.0853014	5.13643	1.84654	0.0964782	0.418295	-5.87916
EJF14_10799	putative transport protein	similar to SEC23_DEBHA,transport SEC23	0.132116	8.12119	2.60285	0.0276422	0.0454371	-5.27133	0.0509871	8.12119	1.01067	0.337482	0.670751	-6.98298
EJF14_10800	putative J-type co-chaperone	similar to JAC1_YEAST,J-type co-chaperone, mitochondrial,J-type accessory chaperone 1	0.650854	4.84906	12.9248	2.67833e-07	4.0411e-06	7.13828	0.0638226	4.84906	1.21729	0.253167	0.60869	-6.63524
EJF14_10801	putative casein kinase II subunit beta	similar to CSK2B_CANAX,Casein kinase II subunit beta,CK II beta	-0.0753485	6.27595	-2.05439	0.068791	0.100633	-6.2075	-0.0212161	6.27595	-0.578613	0.576449	0.818398	-7.37422
EJF14_10802	putative golgi to ER traffic protein	similar to GET1_CLAL4,Golgi to ER traffic 1,Guided entry of tail-anchored proteins 1	-0.160894	6.34676	-4.3227	0.0017395	0.00407147	-2.45283	0.00946869	6.34676	0.254529	0.804568	0.923045	-7.52225
EJF14_10803	hypothetical protein	similar to HIR1_DEBHA,HIR1	-0.38338	5.37742	-5.62567	0.000275844	0.000853254	-0.426933	-0.0547052	5.37742	-0.81007	0.437925	0.737323	-7.15631
EJF14_10804	putative aromatic aminoadipate aminotransferase	similar to ARO8_YEAST,Aromatic aminoadipate aminotransferase 1,2-aminoadipate aminotransferase,2-aminoadipate transaminase,Alpha-aminoadipate aminotransferase,Aromatic amino acid aminotransferase 1,Aromatic amino acid aminotransferase I	0.293351	6.12399	6.67721	7.40465e-05	0.000294176	0.944569	0.208213	6.12399	4.7356	0.000945172	0.0399456	-1.23675
EJF14_10805	putative APC C activator protein	similar to CDH1_YEAST,APC C activator CDH1,similar to CDC20	0.297774	4.99222	7.04211	4.84602e-05	0.000210815	1.49008	0.0507613	4.99222	1.17619	0.268446	0.619568	-6.72261
EJF14_10806	putative NADH-ubiquinone oxidoreductase subunit	similar to NDUV2_NEUCR,NADH-ubiquinone oxidoreductase 24 kDa, mitochondrial	-0.27149	7.61777	-3.14212	0.0112749	0.0207224	-4.39061	-0.0909532	7.61777	-1.05013	0.319906	0.660183	-6.96335
EJF14_10807	putative cystathionine beta-lyase	similar to CBL_NEUCR,Cystathionine beta-lyase	0.717949	5.89295	10.1889	2.18471e-06	1.87256e-05	4.78316	0.220746	5.89295	3.11243	0.0118405	0.171109	-3.85407
EJF14_10808	putative replication factor A	similar to RFA1_YEAST,Replication factor A 1,RF-A 1,DNA-binding BUF2,Replication A 69 kDa DNA-binding subunit,Single-stranded DNA-binding	-0.507808	7.61519	-9.67009	3.43388e-06	2.62851e-05	4.27797	-0.0601799	7.61519	-1.13662	0.283839	0.632544	-6.86801
EJF14_10809	putative importin beta	similar to KA122_YEAST, Importin beta KAP122, Karyopherin-122,Pleiotropic drug resistance regulatory protein 6	-0.578335	6.38735	-11.5199	7.45013e-07	8.73756e-06	5.92578	-0.0802046	6.38735	-1.60081	0.142445	0.492843	-6.3096
EJF14_10810	putative Xaa-Pro aminopeptidase	similar to FRA1_YEAST,Xaa-Pro aminopeptidase FRA1,Fe repressor of activation 1	-0.514784	8.32181	-12.8951	2.73409e-07	4.09142e-06	7.05644	-0.0134725	8.32181	-0.33345	0.746112	0.895869	-7.43327
EJF14_10811	putative iron-sulfur assembly protein	similar to ISA1_YEAST,Iron-sulfur assembly protein 1	0.292058	5.78213	4.15844	0.00223224	0.00507091	-2.69344	-0.026917	5.78213	-0.379844	0.712501	0.883099	-7.44579
EJF14_10813	putative cell surface superoxide dismutase	similar to SOD6_CANAL,Cell surface superoxide dismutase	0.295873	3.33317	3.1058	0.0119707	0.0218472	-4.08211	0.0610415	3.33317	0.621688	0.548925	0.80714	-6.92857
EJF14_10814	hypothetical protein	similar to CIC11C00000003828 Candida intermedia	0.0379005	5.21675	0.920797	0.38018	0.447313	-7.6145	0.0675836	5.21675	1.63593	0.134843	0.481328	-6.18282
EJF14_10815	putative increased recombination centers protein	similar to IRC19_KLULA,Increased recombination centers protein 19	-0.362289	3.71762	-2.90732	0.0166322	0.0291596	-4.46121	0.137345	3.71762	1.14572	0.280241	0.630599	-6.57357
EJF14_10816	hypothetical protein	similar to predicted protein Clavispora lusitaniae ATCC 42720	-0.16945	0.738187	-0.97939	0.351918	0.417469	-6.81865	0.0201017	0.738187	0.116511	0.909699	0.966147	-6.74215
EJF14_10817	Probable maintenance of ploidy protein	similar to MOB1_NEUCR,Probable maintenance of ploidy mob1	0.450822	5.78317	9.2188	5.17487e-06	3.62904e-05	3.84407	0.0819567	5.78317	1.66161	0.129517	0.474925	-6.18783
EJF14_10818	putative RNA exonuclease	similar to NGL2_YEAST,RNA exonuclease NGL2,Carbon catabolite repressor protein 4	0.0515855	5.5302	1.04725	0.321161	0.386764	-7.5209	0.0180327	5.5302	0.364475	0.723567	0.886606	-7.43851
EJF14_10819	putative structural maintenance of chromosomes protein	similar to SMC6_YEAST,Structural maintenance of chromosomes 6,DNA repair RHC18, similar to Rad18	-0.197107	6.05667	-4.06338	0.00258327	0.00575848	-2.86189	0.0383446	6.05667	0.792461	0.447629	0.742253	-7.21534
EJF14_10820	hypothetical protein	similar to hypothetical protein CLUG_00799 Clavispora lusitaniae ATCC 42720	-0.252449	5.07607	-3.39976	0.00739666	0.014422	-3.87633	0.0251346	5.07607	0.341811	0.740011	0.89333	-7.40668
EJF14_10821	putative mitochondrial inner membrane OXA1	similar to OXA1_YEAST,Mitochondrial inner membrane OXA1,Cytochrome oxidase biogenesis OXA1,Oxidase assembly protein 1	-0.0170698	6.73032	-0.432616	0.67505	0.726232	-8.03745	-0.0891801	6.73032	-2.26118	0.0488804	0.322361	-5.31066
EJF14_10822	putative GTPase-activating protein	similar to BEM2_YEAST,GTPase-activating BEM2 IPL2,Bud emergence 2	-0.438428	7.63962	-6.94021	5.44644e-05	0.000230527	1.28031	-0.102513	7.63962	-1.61348	0.139659	0.488093	-6.26902
EJF14_10823	hypothetical protein	similar to MKT1_YEAST,MKT1	-0.263482	6.35027	-4.09094	0.00247587	0.0055507	-2.8258	-0.0269383	6.35027	-0.418538	0.684954	0.868803	-7.46194
EJF14_10824	putative altered inheritance of mitochondria protein	similar to AIM24_YARLI,Altered inheritance of mitochondria, mitochondrial	0.0454939	5.85204	1.03113	0.328277	0.393688	-7.55842	0.109453	5.85204	2.47953	0.0339688	0.278918	-4.92872
EJF14_10825	putative inositol-pentakisphosphate 2-kinase	similar to IPK1_DEBHA,Inositol-pentakisphosphate2-kinase,Inositol-1,3 ,4,5,6-pentakisphosphate2-kinase,Ins(1,3,4,5,6)P5 2-kinase,5 2-kinase	0.628306	4.61076	11.2076	9.49322e-07	1.02959e-05	5.80232	0.0901748	4.61076	1.53529	0.157655	0.512256	-6.19142
EJF14_10827	putative NADPH-cytochrome P450 reductase	similar to NCPR_CANMA,NADPH-cytochrome P450 reductase,CPR,P450R	-0.817423	9.01793	-16.3135	3.27025e-08	9.99508e-07	9.37447	0.00319056	9.01793	0.0625207	0.951457	0.981901	-7.44694
EJF14_10828	putative non-structural maintenance of chromosome element	similar to NSE3_YEAST,Non-structural Maintenance of chromosome element 3,Non-SMC element 3	-0.295824	4.57408	-6.11798	0.00014637	0.000509966	0.355508	-0.118595	4.57408	-2.46649	0.034717	0.28045	-4.8153
EJF14_10831	putative TNF receptor-associated factor	similar to TRAF4_MOUSE,TNF receptor-associated factor 4,Cysteine-rich motif associated to RING and Traf domains 1	0.535302	4.74689	7.84882	2.00221e-05	0.00010577	2.48253	0.0726734	4.74689	1.02672	0.330246	0.668214	-6.82872
EJF14_10832	putative oxysterol-binding protein	similar to OSH3_YEAST,Oxysterol-binding protein 3	0.00973268	7.63907	0.145288	0.887551	0.906925	-8.10624	0.109568	7.63907	1.63817	0.13437	0.481328	-6.23905
EJF14_10834	putative vacuolar membrane amino acid uptake transporter	similar to FNX2_SCHPO,Vacuolar membrane amino acid uptake transporter fnx2	0.853542	2.13041	12.0223	5.10479e-07	6.51724e-06	6.7756	-0.0436408	2.13041	-0.569408	0.582428	0.821731	-6.72449
EJF14_10835	putative uncharacterized vacuolar membrane protein	similar to YMB8_YEAST,Uncharacterized vacuolar membrane YML018C	0.921901	1.84215	8.38868	1.15068e-05	6.76209e-05	3.50054	-0.0794726	1.84215	-0.663317	0.523059	0.792969	-6.60865
EJF14_10836	hypothetical protein	similar to YQK1_SCHPO,UPF0676	-0.143191	8.43326	-1.58815	0.145277	0.193315	-6.84114	0.0541134	8.43326	0.59787	0.564051	0.812309	-7.30003
EJF14_10837	putative ribonuclease H2 subunit C	similar to RNH2C_HUMAN,Ribonuclease H2 subunit C,RNase H2 subunit C,Aicardi-Goutieres syndrome 3 protein	-0.133378	4.09635	-1.77268	0.108613	0.150127	-6.38924	-0.167156	4.09635	-2.19144	0.054874	0.336557	-5.16083
EJF14_10838	putative uncharacterized membrane protein	similar to YA7D_SCHPO,Uncharacterized membrane protein	0.0391117	5.09702	0.449869	0.663	0.716223	-7.93953	-0.0434787	5.09702	-0.494778	0.632115	0.849717	-7.32784
EJF14_10839	putative tRNA (guanine(37)-N1)-methyltransferase	similar to TRM5_CANAW,tRNA (guanine(37)-N1)-methyltransferase,M1G-methyltransferase	-0.0429505	6.57887	-1.03444	0.326807	0.392097	-7.57917	-0.0735808	6.57887	-1.77237	0.108665	0.442759	-6.06615
EJF14_10840	putative exosome complex component	similar to RRP4_YEAST,Exosome complex component RRP4,Ribosomal RNA-processing protein 4	0.11612	6.1861	2.47873	0.0340143	0.0545683	-5.51937	0.0188726	6.1861	0.402694	0.696178	0.875197	-7.46426
EJF14_10841	hypothetical protein	similar to hypothetical protein CLUG_00816 Clavispora lusitaniae ATCC 42720	-0.156068	6.62723	-3.49244	0.00636609	0.0126697	-3.8191	0.109683	6.62723	2.45487	0.0353974	0.28209	-4.99363
EJF14_10842	putative oxysterol-binding protein	similar to OSH2_YEAST,Oxysterol-binding protein 2	-0.00146939	7.92041	-0.0235403	0.981711	0.984768	-8.10221	0.0196425	7.92041	0.315778	0.759069	0.903737	-7.47273
EJF14_10843	putative WD repeat-containing protein	similar to JIP5_DEBHA,WD repeat-containing JIP5	0.0414335	6.02424	1.04483	0.322223	0.387703	-7.55605	0.00497053	6.02424	0.125375	0.902867	0.962756	-7.53988
EJF14_10844	putative phosphoinositide 3-phosphatase	similar to YMR1_SCHPO,Phosphoinositide 3-phosphatase	0.609014	5.63077	17.4033	1.81252e-08	6.84556e-07	9.97417	0.154933	5.63077	4.37228	0.00161455	0.0542507	-1.7611
EJF14_10845	putative ATPase	similar to N2B_HAEIR,ATPase N2B,HFN2B	1.01311	3.82298	16.4417	3.04511e-08	9.47617e-07	9.58784	0.162525	3.82298	2.43857	0.0363741	0.285691	-4.64479
EJF14_10846	hypothetical protein	similar to YJ81_YEAST,Uncharacterized protein YJR111C	0.984669	4.56383	16.4973	2.95283e-08	9.34836e-07	9.53998	0.12241	4.56383	1.92763	0.0846169	0.399523	-5.59989
EJF14_10847	putative uncharacterized membrane protein	similar to YERI_SCHPO,Uncharacterized membrane protein C2F3.18c	0.128461	5.04358	1.69667	0.122553	0.166971	-6.6562	-2.62758e-05	5.04358	-0.000341713	0.999734	0.99975	-7.44996
EJF14_10848	hypothetical protein	similar to FMP42_YEAST,FMP42	-0.27758	6.90103	-3.62989	0.00510484	0.0104092	-3.59041	0.142019	6.90103	1.85481	0.0952019	0.417473	-5.94397
EJF14_10849	hypothetical protein	similar to YBY7_YEAST,UPF0303/YBR137W protein	-0.596659	8.08736	-9.97676	2.62216e-06	2.14901e-05	4.59049	0.113869	8.08736	1.87101	0.0927455	0.413508	-5.86447
EJF14_10851	putative cell wall mannoprotein	similar to PIR1_CANAL,Cell wall mannoprotein PIR1,protein with internal repeats 1	1.41838	9.98143	14.8784	7.54586e-08	1.7365e-06	8.53182	0.0975569	9.98143	1.06784	0.312246	0.651965	-6.84243
EJF14_10853	putative steryl acetyl hydrolase	similar to MU180_SCHPO,steryl acetyl hydrolase mug81,Meiotically up-regulated gene 180	-0.634346	8.04251	-15.7193	4.58318e-08	1.26737e-06	8.97166	-0.114653	8.04251	-2.80993	0.0195605	0.208836	-4.35307
EJF14_10854	putative U3 small nucleolar RNA-associated protein	similar to MPP10_YEAST,U3 small nucleolar RNA-associated MPP10,U3 snoRNA-associated MPP10,M phase phosphoprotein 10	-0.0227154	6.89885	-0.355532	0.730039	0.776393	-8.07086	-0.0443666	6.89885	-0.694547	0.504141	0.782639	-7.30231
EJF14_10855	putative ribosomal RNA large subunit methyltransferase E	similar to RLME_RICTY,Ribosomal RNA large subunit methyltransferase E,23S rRNA Um2552 methyltransferase,rRNA (uridine-2 -O-)-methyltransferase	0.583132	3.21575	5.34024	0.000404427	0.00119217	-0.516416	-0.101477	3.21575	-0.879464	0.401072	0.717768	-6.69932
EJF14_10856	hypothetical protein	similar to hypothetical protein CLUG_00830 Clavispora lusitaniae ATCC 42720	-0.539201	3.36509	-5.19885	0.000490918	0.00140295	-0.714797	-0.0722497	3.36509	-0.717932	0.490256	0.772729	-6.90741
EJF14_10857	putative GPI-anchored protein	similar to PGA52_CANAL,GPI-anchored protein 52	0.88593	9.05654	20.9328	3.325e-09	2.33475e-07	11.815	0.0325155	9.05654	0.790672	0.448622	0.742776	-7.14362
EJF14_10858	putative ubiquitination network signaling protein	similar to ACRB_EMENI,Ubiquitination network signaling acrB,Acriflavine resistance B	0.447948	6.83394	9.04799	6.07002e-06	4.11073e-05	3.64905	-0.024269	6.83394	-0.493072	0.633275	0.849852	-7.42802
EJF14_10859	hypothetical protein	similar to YL3B_SCHPO,Uncharacterized protein C1071.11	0.30711	4.86314	4.13352	0.00231911	0.00524432	-2.64078	0.0454917	4.86314	0.598351	0.563743	0.812309	-7.22255
EJF14_10860	putative separin	similar to ESP1_YEAST,Separin,Separase	0.0859965	4.92786	1.20848	0.256381	0.316761	-7.26959	0.0381603	4.92786	0.531435	0.607445	0.837818	-7.27894
EJF14_10861	putative MYND-type zinc finger protein	similar to MUB1_YEAST,MYND-type zinc finger MUB1,Multi-budding	0.0481776	7.10691	1.10679	0.295902	0.359906	-7.49947	0.00186212	7.10691	0.0428957	0.966682	0.989265	-7.55898
EJF14_10862	hypothetical protein	similar to hypothetical protein CLUG_00836 Clavispora lusitaniae ATCC 42720	0.405315	3.8922	4.77597	0.000891618	0.00231331	-1.46647	0.0625847	3.8922	0.707485	0.496429	0.776132	-6.96453
EJF14_10863	hypothetical protein	similar to hypothetical protein CLUG_00837 Clavispora lusitaniae ATCC 42720	0.0758905	4.05833	0.732534	0.481707	0.547033	-7.58394	-0.0466294	4.05833	-0.439564	0.670185	0.861442	-7.16538
EJF14_10864	putative chromosome transmission fidelity protein	similar to CTF18_YEAST,Chromosome transmission fidelity 18	-0.468164	5.48524	-8.29796	1.26044e-05	7.30519e-05	2.89769	-0.106415	5.48524	-1.90676	0.0875317	0.405937	-5.82561
EJF14_10865	putative SEC14 cytosolic factor	similar to SEC14_CANAL,SEC14 cytosolic factor,Phosphatidylinositol phosphatidylcholine transfer,PI PC TP	-0.154668	8.65745	-4.10155	0.00243577	0.00547537	-2.73433	-0.00983535	8.65745	-0.260516	0.800083	0.921657	-7.4432
EJF14_10866	putative GTPase activating protein	similar to BUD2_CANAL,GTPase activating BUD2,Budsite selection protein 2	0.0165438	6.38525	0.403841	0.695363	0.745158	-8.04578	-0.0248634	6.38525	-0.606818	0.558341	0.809646	-7.3571
EJF14_10867	putative ATP-dependent helicase	similar to NAM7_YEAST,ATP-dependent helicase NAM7,Nonsense-mediated mRNA decay protein 1,Nuclear accommodation of mitochondria 7	0.0124829	6.56185	0.293015	0.775876	0.815012	-8.08988	0.0436098	6.56185	1.0238	0.331551	0.668633	-7.01046
EJF14_10868	hypothetical protein		0.278719	5.35707	4.00061	0.00284673	0.00628438	-2.91849	0.0462196	5.35707	0.654101	0.528722	0.797085	-7.25697
EJF14_10869	hypothetical protein	similar to hypothetical protein CLUG_00842 Clavispora lusitaniae ATCC 42720	-0.284971	6.02585	-3.18698	0.0104724	0.0194498	-4.31858	0.108711	6.02585	1.22176	0.251551	0.606936	-6.78557
EJF14_10870	hypothetical protein	similar to predicted protein Clavispora lusitaniae ATCC 42720	0.252822	4.34234	3.70694	0.00451498	0.00937753	-3.24584	0.280091	4.34234	4.08312	0.00250587	0.0711078	-2.07029
EJF14_10871	hypothetical protein	similar to hypothetical protein A9F13_10g01221 Clavispora lusitaniae	-0.0769073	3.08802	-1.13275	0.285383	0.348504	-7.03128	-0.108628	3.08802	-1.58	0.147128	0.499892	-5.8898
EJF14_10872	hypothetical protein	similar to hypothetical protein A9F13_10g01232 Clavispora lusitaniae	0.126433	3.11051	1.73076	0.116109	0.159022	-6.25611	0.0747588	3.11051	1.00917	0.338162	0.671076	-6.56885
EJF14_10873	putative ubiquitin-conjugating enzyme E2	similar to UBC13_YEAST,Ubiquitin-conjugating enzyme E2 13,E2 ubiquitin-conjugating enzyme 13,Ubiquitin carrier protein 13,Ubiquitin-protein ligase 13	0.0481557	7.42685	1.0035	0.340748	0.40633	-7.59654	0.0402796	7.42685	0.843202	0.420052	0.726259	-7.17313
EJF14_10874	putative fluoride export protein	similar to FEX1_CANAL,Fluoride export 1	-0.493587	4.54114	-7.57967	2.66807e-05	0.000132364	2.21728	0.0748258	4.54114	1.1845	0.265299	0.618045	-6.67681
EJF14_10875	putative ADP,ATP carrier protein	similar to ADT2_YEAST,ADP,ATP carrier protein 2,ADP ATP translocase 2,Adenine nucleotide translocator 2,ANT 2,Petite colonies 9	-0.482239	11.6628	-4.45493	0.00142701	0.00343851	-2.01063	-0.0812463	11.6628	-0.744154	0.474973	0.759502	-7.0153
EJF14_10876	putative S-adenosylmethionine decarboxylase proenzyme	similar to DCAM_YEAST,S-adenosylmethionine decarboxylase proenzyme,etDC,SAMDC,contains S-adenosylmethionine decarboxylase alpha chain,contains S-adenosylmethionine decarboxylase beta chain	0.00192353	7.66373	0.0482993	0.962488	0.969035	-8.11388	-0.0298018	7.66373	-0.751115	0.470967	0.75766	-7.2381
EJF14_10877	putative serine threonine-kinase	similar to YPK3_YEAST,Serine threonine-kinase YPK3,Ribosomal S6 kinase YPK3	0.356547	4.19532	7.53648	2.79584e-05	0.000137581	2.21436	0.132049	4.19532	2.72512	0.0225343	0.221581	-4.28254
EJF14_10878	putative vacuolar sorting-associated protein	similar to VPS1_YEAST,Vacuolar sorting-associated protein 1	0.19584	8.55545	3.07259	0.0126456	0.0229338	-4.4515	-0.0600882	8.55545	-0.954139	0.363903	0.693044	-7.01645
EJF14_10879	putative ADP-ribose 1-phosphate phosphatase	similar to POA1_PICGU,ADP-ribose 1-phosphate phosphatase	0.521863	3.9694	5.84457	0.000207272	0.000672926	0.0726718	-0.0574122	3.9694	-0.602114	0.561339	0.811415	-7.03547
EJF14_10880	hypothetical protein	similar to hypothetical protein CLUG_00854 Clavispora lusitaniae ATCC 42720	0.339582	5.60479	6.83014	6.18737e-05	0.000254225	1.16066	-0.0147973	5.60479	-0.294011	0.775138	0.910841	-7.46312
EJF14_10881	putative tRNA pseudouridine synthase	similar to PUS4_YEAST,tRNA pseudouridine synthase 4,tRNA pseudouridine(55) synthase,Psi55 synthase,tRNA pseudouridylate synthase 4,tRNA-uridine isomerase 4	-0.0331807	6.92186	-1.05416	0.318147	0.383471	-7.55889	-0.0337532	6.92186	-1.07351	0.309824	0.651404	-6.9622
EJF14_10882	putative ras modification protein	similar to ERFD_DEBHA,Ras modification ERF4	-0.238786	4.30401	-2.68391	0.0241398	0.0403953	-4.95979	-0.0572977	4.30401	-0.648576	0.532134	0.800028	-7.11511
EJF14_10884	putative pentatricopeptide repeat-containing protein	similar to PPR39_ARATH,Pentatricopeptide repeat-containing protein, mitochondrial	-0.241383	7.47006	-4.88655	0.000760903	0.00201912	-1.56351	-0.0786835	7.47006	-1.59059	0.144726	0.496968	-6.3106
EJF14_10885	putative cytochrome c heme lyase	similar to CCHL_CANAW,Cytochrome c heme lyase,CCHL,Holocytochrome-c synthase	0.638548	6.02555	9.14469	5.54413e-06	3.85345e-05	3.75873	0.0290493	6.02555	0.413456	0.688546	0.869734	-7.44287
EJF14_10886	hypothetical protein	similar to predicted protein Clavispora lusitaniae ATCC 42720	0.0323542	-0.255731	0.18444	0.857586	0.883061	-7.17624	-0.121275	-0.255731	-0.682221	0.511558	0.78495	-6.36164
EJF14_10887	putative OTU domain-containing protein	similar to OTU2_YEAST,OTU domain-containing protein 2	-0.281097	6.18759	-7.8659	1.96655e-05	0.000104469	2.3736	-0.0540515	6.18759	-1.5157	0.162472	0.515263	-6.42192
EJF14_10888	putative G1 S-specific cyclin	similar to CG12_CANAX,G1 S-specific cyclin CLN2	0.362502	7.41358	6.86441	5.94555e-05	0.00024595	1.1826	0.0799737	7.41358	1.52772	0.159502	0.512972	-6.4039
EJF14_10889	putative domain-containing protein	similar to JMJ4_SCHPO,domain-containing protein 4,Jumonji domain-containing protein 4,Meiotically up-regulated gene 149	-0.465217	5.82288	-6.81347	6.30885e-05	0.000258248	1.12504	-0.142517	5.82288	-2.09586	0.0642567	0.360219	-5.55497
EJF14_10890	hypothetical protein	similar to GDS1_YEAST,GDS1	-0.115093	7.11204	-1.79609	0.104621	0.145434	-6.60432	-0.00972809	7.11204	-0.151716	0.882617	0.954977	-7.54513
EJF14_10891	Probable electron transfer oxidoreductase	similar to ETFD_YEAST,Probable electron transferflavo-ubiquinone oxidoreductase,mitochondrial,ETF-Q O,ETF-ubiquinone oxidoreductase,Changed intracellular redox state 2,Electron-transferring-flavodehydrogenase,ETFde hydrogenase	-0.553356	6.7285	-12.9736	2.58955e-07	3.95069e-06	7.06872	0.0718714	6.7285	1.68464	0.124903	0.469637	-6.19352
EJF14_10892	putative ferric cupric reductase transmembrane component	similar to FRE1_CANAL,Ferric cupric reductase transmembrane component 1,Ferric-chelate reductase 1	0.395763	1.61057	2.30428	0.0455002	0.0701787	-5.16422	-0.347343	1.61057	-1.9003	0.0884535	0.407795	-5.17755
EJF14_10893	putative cell division control protein	similar to CDC24_YEAST,Cell division control 24,Calcium regulatory	0.00033397	6.99853	0.00696673	0.994587	0.994769	-8.13867	0.00906827	6.99853	0.189382	0.85382	0.945294	-7.54146
EJF14_10894	putative THO complex subunit	similar to THOC3_BOVIN,THO complex subunit 3,Tho3	0.31306	5.36616	6.46881	9.50145e-05	0.000361183	0.723372	0.0632966	5.36616	1.29062	0.227672	0.58426	-6.63647
EJF14_10895	putative ER-derived vesicles protein	similar to ERV46_YEAST,ER-derived vesicles ERV46	0.483859	7.04497	10.3732	1.86919e-06	1.65657e-05	4.9307	0.0293748	7.04497	0.635515	0.540253	0.805865	-7.34371
EJF14_10896	putative 54S ribosomal protein	similar to RM17_YEAST,54S ribosomal, mitochondrial,Mitochondrial large ribosomal subunit mL46,17 30	-0.349023	7.07705	-4.38454	0.00158516	0.00376167	-2.35579	-0.168424	7.07705	-2.11506	0.0622564	0.357979	-5.54086
EJF14_10897	hypothetical protein	similar to NRD1_YEAST,NRD1	-0.183092	8.32302	-3.18994	0.0104217	0.0193621	-4.27221	0.0152442	8.32302	0.264519	0.797088	0.920003	-7.46062
EJF14_10898	putative mitochondrial inner membrane i-AAA protease supercomplex subunit	similar to YME1_YEAST,Mitochondrial inner membrane i-AAA protease supercomplex subunit YME1,OSD1,Tat-binding protein 11,Yeast mitochondrial escape protein 1	0.0580055	8.13389	1.47427	0.173092	0.225774	-7.00774	-0.0483462	8.13389	-1.23824	0.245657	0.601333	-6.73414
EJF14_10899	putative condensin complex subunit	similar to CND2_YEAST,Condensin complex subunit 2	-0.117491	6.21727	-2.47193	0.0344032	0.0551276	-5.53014	0.0504839	6.21727	1.06281	0.314405	0.653698	-6.9651
EJF14_10900	hypothetical protein	similar to FAF1_YEAST,FAF1,Forty S assembly factor	-0.240595	4.90243	-2.56452	0.029471	0.0481685	-5.26799	-0.0884434	4.90243	-0.952786	0.364554	0.693044	-6.97686
EJF14_10901	putative imidazole-4-carboxamide isomerase	similar to HIS4_DEBHA,imidazole-4-carboxamide isomerase	0.216104	5.30052	3.25411	0.00938016	0.0177095	-4.15518	0.00619053	5.30052	0.0918781	0.928723	0.974448	-7.47541
EJF14_10902	putative DNA-directed RNA polymerase II subunit	similar to RPB3_YEAST,DNA-directed RNA polymerase II subunit RPB3,RNA polymerase II subunit 3,RNA polymerase II subunit B3DNA-directed RNA polymerase II 45 kDa polypeptide	-0.281471	7.01557	-8.22615	1.35544e-05	7.7492e-05	2.77102	-0.0540988	7.01557	-1.58046	0.147022	0.499892	-6.3383
EJF14_10903	hypothetical protein	similar to hypothetical protein CLUG_00876 Clavispora lusitaniae ATCC 42720	-0.15168	4.45189	-3.10466	0.0119932	0.0218811	-4.28579	-0.0337388	4.45189	-0.690254	0.506717	0.783684	-7.11462
EJF14_10904	putative eisosome protein	similar to SEG1_ASHGO,Eisosome SEG1,Stabilizer of eisosome in gossypii 1	0.30856	7.58234	5.65126	0.000266691	0.000828982	-0.42898	0.0335272	7.58234	0.621298	0.549171	0.80714	-7.3396
EJF14_10905	putative GTPase-activating protein	similar to GYP2_YEAST,GTPase-activating GYP2,MAC1-dependent regulator,MIC1	0.0463762	6.29605	0.677167	0.514618	0.577101	-7.88416	0.119582	6.29605	1.74621	0.113292	0.451008	-6.09669
EJF14_10906	hypothetical protein	similar to FMP27_YEAST,mitochondrial,Found in mitochondrial proteome	0.139974	6.14999	2.30396	0.0455246	0.0701966	-5.79876	0.398312	6.14999	6.56229	8.49044e-05	0.0076233	1.32993
EJF14_10907	putative 26S proteasome regulatory subunit	similar to PRS6B_YEAST,26S proteasome regulatory subunit 6B,YNT1,Tat-binding protein 2	-0.0702091	7.95269	-2.04294	0.0700957	0.102377	-6.19134	-0.0644322	7.95269	-1.88221	0.0910821	0.412619	-5.86771
EJF14_10908	putative GPI mannosyltransferase	similar to SMP3_DEBHA,GPI mannosyltransferase 4,GPI mannosyltransferase IV,GPI-MT-IV	-0.0605304	6.33035	-1.53555	0.157591	0.207732	-6.97106	0.116397	6.33035	2.95388	0.015394	0.188583	-4.15412
EJF14_10909	putative U3 small nucleolar RNA-associated protein	similar to UTP5_YEAST,U3 small nucleolar RNA-associated protein 5,U3snoRNA-associated protein 5,U three 5,U3 5 required for transcription,t-UTP5	0.0136699	7.06673	0.254753	0.8044	0.840301	-8.10166	-0.0618374	7.06673	-1.15386	0.27705	0.626507	-6.87321
EJF14_10910	putative GTP-binding protein	similar to RHO3_ASHGO, GTP-binding RHO3	-0.231668	6.37658	-3.89324	0.00336525	0.00727942	-3.15054	-0.0872781	6.37658	-1.46723	0.174954	0.532347	-6.48976
EJF14_10911	putative Early meiotic induction protein	similar to EMI1_YEAST,Early meiotic induction 1	0.122545	5.51017	1.80697	0.102813	0.143285	-6.54319	0.101382	5.51017	1.4884	0.169402	0.525081	-6.41221
EJF14_10912	putative allantoinase	similar to ALN_YEAST,Allantoinase	-0.399037	5.85048	-5.16117	0.000517186	0.00146602	-1.13951	-0.0227056	5.85048	-0.29535	0.774146	0.910424	-7.49404
EJF14_10913	putative enoyl-acyl-carrier-protein reductase	similar to ETR1_CANTR,Enoyl-acyl-carrier-protein reductase 1	0.446503	5.77339	6.48504	9.31699e-05	0.000355852	0.709539	-0.0705135	5.77339	-1.01054	0.337538	0.670751	-6.98371
EJF14_10914	putative peroxisomal membrane protein	similar to PXMP2_RAT,Peroxisomal membrane protein 2,22 kDa peroxisomal membrane	0.846893	1.55803	7.85906	1.98076e-05	0.000105122	2.96541	0.304473	1.55803	2.69042	0.023879	0.225775	-3.9016
EJF14_10915	putative arabinose-proton symporter	similar to ARAE_KLEOX,Arabinose-proton symporter,Arabinose transporter	0.621639	1.83653	6.95791	5.33658e-05	0.000226929	1.86385	0.000539901	1.83653	0.005707	0.995566	0.997569	-6.87011
EJF14_10916	putative ADP-ribosylation factor GTPase-activating protein	similar to GLO3_YEAST,ADP-ribosylation factor GTPase-activating GLO3,ARF GAP GLO3	-0.00516698	7.99842	-0.142738	0.88951	0.908661	-8.08488	-0.0858303	7.99842	-2.38457	0.039804	0.297417	-5.07228
EJF14_10917	putative mitochondrial import inner membrane translocase subunit	similar to TIM44_YEAST,Mitochondrial import inner membrane translocase subunit TIM44,Inner membrane import site 45,ISP45,Membrane import machinery MIM44,Mitochondrial import 1	-0.200959	7.86607	-4.19277	0.00211821	0.00483797	-2.63186	-0.107758	7.86607	-2.24739	0.0500126	0.324138	-5.29877
EJF14_10918	putative kynurenine 3-monooxygenase	similar to KMO_PICST,Kynurenine 3-monooxygenase,Biosynthesis of nicotinic acid 4,Kynurenine 3-hydroxylase	-0.397266	7.87399	-7.435	3.12314e-05	0.000150264	1.89316	0.0367645	7.87399	0.682798	0.511209	0.78495	-7.27237
EJF14_10919	Probable GTPase-activating protein	similar to GYL1_YEAST,Probable GTPase-activating GYL1,GYP5 protein 1	-0.0600298	6.85085	-1.38067	0.199319	0.255123	-7.18044	0.0515551	6.85085	1.18644	0.264566	0.617916	-6.83812
EJF14_10920	putative ubiquitin-like-specific protease	similar to ULP2_YEAST,Ubiquitin-like-specific protease 2	0.0524575	5.55975	0.753816	0.469419	0.535181	-7.79121	0.015002	5.55975	0.21459	0.83467	0.938851	-7.48768
EJF14_10921	putative MIOREX complex component	similar to MRX3_YEAST,MIOREX complex component 3,Mitochondrial organization of gene expression 3	0.534821	4.53139	4.24137	0.00196721	0.00453278	-2.41186	0.0634093	4.53139	0.483133	0.640055	0.850965	-7.21611
EJF14_10922	putative thymidylate synthase	similar to TYSY_CANAL,Thymidylate synthase,TS,TSase	-0.398497	6.23166	-8.49841	1.03168e-05	6.2368e-05	3.07283	-0.0247776	6.23166	-0.529949	0.608435	0.838148	-7.40484
EJF14_10923	putative shugoshin	similar to SGO1_CANGA,Shugoshin	-0.055494	4.50559	-0.697018	0.502663	0.565664	-7.69913	-0.0376845	4.50559	-0.469039	0.649729	0.853596	-7.25374
EJF14_10924	putative DASH complex subunit	similar to DAD2_DEBHA,DASH complex subunit DAD2,Outer kinetochore DAD2	-0.258506	3.05272	-2.66825	0.0247798	0.0413651	-4.77018	-0.156185	3.05272	-1.59975	0.142679	0.493029	-5.86635
EJF14_10925	putative nucleoporin	similar to NU133_YEAST,Nucleoporin NUP133,Nuclear pore protein NUP133	-0.335582	6.74096	-8.38522	1.15467e-05	6.77829e-05	2.94379	-0.0206209	6.74096	-0.515261	0.618268	0.842624	-7.41735
EJF14_10926	putative ribosome biogenesis protein	similar to RPF2_YEAST,Ribosome biogenesis RPF2	0.000726897	7.34019	0.0114865	0.991075	0.9918	-8.13008	-0.0224631	7.34019	-0.355088	0.730361	0.889385	-7.48281
EJF14_10929	putative aspartic proteinase yapsin-3	similar to YPS3_YEAST,Aspartic proteinase yapsin-3	-3.09112	2.79453	-18.3678	1.10616e-08	4.83621e-07	10.7286	-0.352371	2.79453	-2.63853	0.0260419	0.238116	-4.34847
EJF14_10930	putative DNA-binding protein	similar to DNA-binding proteins Bright BRCAA1 RBP1 and related proteins containing BRIGHT domain-containing protein	-0.238203	2.69593	-2.40108	0.0387226	0.0611898	-5.14426	0.0207063	2.69593	0.211178	0.837256	0.93949	-7.03416
EJF14_10931	putative cell division control protein	similar to CDC7_YEAST,Cell division control protein 7	0.159463	5.40773	2.76626	0.0210387	0.0357854	-4.98759	0.0367431	5.40773	0.631811	0.542568	0.806691	-7.27774
EJF14_10932	putative 37S ribosomal protein	similar to RT35_YEAST,37S ribosomal, mitochondrial,Mitochondrial small ribosomal subunit mS45	-0.12562	6.37805	-1.89271	0.089547	0.126928	-6.45907	-0.0581964	6.37805	-0.877029	0.402327	0.717768	-7.15014
EJF14_10933	putative 37S ribosomal protein	similar to RT35_YEAST,37S ribosomal, mitochondrial,Mitochondrial small ribosomal subunit mS45	-0.0693384	6.67406	-0.807108	0.439547	0.507141	-7.79213	-0.087576	6.67406	-1.01953	0.333471	0.66991	-7.0179
EJF14_10934	putative uncharacterized membrane protein	similar to YE98_SCHPO,Uncharacterized membrane protein	-0.206339	7.51812	-3.55091	0.00579383	0.011628	-3.70596	-0.0270202	7.51812	-0.464521	0.652846	0.85376	-7.4266
EJF14_10935	putative DNA-directed RNA polymerases I and III subunit	similar to RPAC1_YEAST,DNA-directed RNA polymerases I and III subunit RPAC1,RNA polymerases I and III subunit AC1,C37,DNA-directed RNA polymerases I and III 40 kDa polypeptide,AC40,C40	0.263493	7.29837	3.11185	0.0118518	0.0216691	-4.45105	-0.0248423	7.29837	-0.295221	0.774242	0.910424	-7.50852
EJF14_10936	hypothetical protein	similar to hypothetical protein CLUG_00909 Clavispora lusitaniae ATCC 42720	0.60737	3.95268	11.0277	1.09448e-06	1.12678e-05	5.74786	0.143787	3.95268	2.48813	0.0334842	0.278713	-4.61484
EJF14_10937	putative U3 small nucleolar RNA-associated protein	similar to UTP22_YEAST,U3 small nucleolar RNA-associated protein 22,U3 snoRNA-associated protein 22,U three protein 22	-0.384421	7.71441	-8.00176	1.70646e-05	9.35792e-05	2.53961	0.0655804	7.71441	1.34803	0.209233	0.568672	-6.61191
EJF14_10938	putative lanosterol synthase	similar to ERG7_CANAL,Lanosterol synthase,2,3-epoxysqualene-lanosterol cyclase,Oxidosqualene-lanosterol cyclase,OSC	-0.251092	7.1249	-3.1504	0.0111222	0.0205105	-4.39505	0.117659	7.1249	1.47203	0.173683	0.530542	-6.48119
EJF14_10939	putative 54S ribosomal protein	similar to RM10_YEAST,54S ribosomal, mitochondrial,Mitochondrial large ribosomal subunit uL15m,10 18	0.0406872	7.30091	0.800416	0.443227	0.510634	-7.78735	-0.0590418	7.30091	-1.16621	0.272264	0.622262	-6.85469
EJF14_10940	putative mitochondrial morphogenesis protein	similar to SLD7_LACTC,Mitochondrial morphogenesis SLD7	-0.057296	4.4519	-1.02317	0.331836	0.397347	-7.40316	-0.0740626	4.4519	-1.30696	0.222293	0.581727	-6.49701
EJF14_10941	putative casein kinase II subunit alpha	similar to CSK22_YEAST,Casein kinase II subunit alpha,CK II	0.0130052	6.97454	0.354735	0.730616	0.776856	-8.06957	-0.0259224	6.97454	-0.708196	0.496008	0.776132	-7.29208
EJF14_10942	putative spectrin beta erythrocytic protein	similar to SPTB1_HUMAN,Spectrin beta erythrocytic,Beta-I spectrin	0.063266	6.17871	0.776459	0.456569	0.523035	-7.8024	0.366398	6.17871	4.50138	0.00133192	0.0467623	-1.60242
EJF14_10943	putative altered inheritance rate of mitochondria protein	similar to AIM29_YEAST,Altered inheritance rate of mitochondria protein 29	-0.328969	6.26502	-8.97812	6.48395e-06	4.32553e-05	3.57827	0.182112	6.26502	4.98316	0.000663441	0.030535	-0.872043
EJF14_10944	putative nucleotide exchange factor	similar to SIL1_DEBHA,Nucleotide exchange factor SIL1	0.262597	7.00163	4.65826	0.0010576	0.00266443	-1.92339	0.141201	7.00163	2.516	0.0319607	0.271394	-4.89287
EJF14_10945	putative glutathione synthetase	similar to GSHB_YEAST,Glutathione synthetase,GSH synthetase,GSH-S,Glutathione synthase	-0.105805	6.51814	-2.35285	0.0419656	0.065614	-5.73255	-0.0644823	6.51814	-1.43409	0.183961	0.54257	-6.53357
EJF14_10946	putative Outer spore wall protein	similar to RRT8_YEAST,Outer spore wall RRT8,Regulator of rDNA transcription 8	-0.00370403	3.12625	-0.0355408	0.972392	0.977209	-7.70566	0.0332823	3.12625	0.31629	0.758693	0.903733	-7.06474
EJF14_10949	hypothetical protein	similar to predicted protein Clavispora lusitaniae ATCC 42720	0.0446115	3.80004	0.714566	0.492239	0.556678	-7.55592	-0.0442085	3.80004	-0.690702	0.506448	0.783626	-6.97186
EJF14_10952	putative aspartate-tRNA synthetase	similar to SYDC_YEAST,Aspartate-tRNA synthetase,cytoplasmic,Aspartyl-tRNA synthetase	-0.585506	9.91712	-14.8091	7.87128e-08	1.77411e-06	8.47221	-0.0603328	9.91712	-1.50731	0.164575	0.518928	-6.27948
EJF14_10953	putative T-complex 1 subunit beta	similar to TCPB_YEAST,T-complex 1 subunit beta,TCP-1-beta,CCT-beta	-0.267285	8.07688	-7.71714	2.30198e-05	0.000118163	2.23697	-0.072216	8.07688	-2.07794	0.0661801	0.364133	-5.55517
EJF14_10954	putative nuclear polyadenylated RNA-binding protein	similar to NAB2_YEAST,Nuclear polyadenylated RNA-binding NAB2	-0.16098	7.11757	-3.2897	0.00884955	0.0168237	-4.15874	0.0022275	7.11757	0.0454951	0.964665	0.988303	-7.55704
EJF14_10955	putative 40S ribosomal protein	similar to RS2_YEAST,40S ribosomal S2,Omnipotent suppressor SUP44,RP12,S4,Small ribosomal subunit uS5,YS5	-0.385488	11.4867	-7.68046	2.39398e-05	0.000122066	2.37102	-0.0888331	11.4867	-1.75982	0.110864	0.446799	-5.84821
EJF14_10956	hypothetical protein	similar to hypothetical protein CLUG_00925 Clavispora lusitaniae ATCC 42720	0.490046	7.7956	5.11509	0.000551385	0.0015471	-1.1947	-0.0249983	7.7956	-0.26611	0.795899	0.920003	-7.50326
EJF14_10957	hypothetical protein	similar to hypothetical protein A9F13_10g02145 Clavispora lusitaniae	-0.752474	0.151259	-4.46084	0.00141452	0.00341633	-1.37718	-0.122526	0.151259	-0.748336	0.472564	0.758449	-6.39209
EJF14_10958	putative transposon Ty2-OR1 Gag-Pol polyprotein	similar to Transposon Ty2-OR1 Gag-Pol polyprotein,Transposon Ty2-OR1 Gag-Pol polyprotein	-1.16614	3.52814	-10.3171	1.95964e-06	1.71453e-05	5.20199	-0.257769	3.52814	-2.45218	0.0355566	0.28209	-4.69272
EJF14_10959	putative uncharacterized globin protein	similar to YNX4_YEAST,Uncharacterized globin YNL234W	-1.07094	6.60003	-29.0959	1.57188e-10	3.67216e-08	14.9455	-0.156761	6.60003	-4.27388	0.00187261	0.0592848	-1.97524
EJF14_10960	hypothetical protein	similar to BNI4_YEAST,BNI4	-0.086164	6.3126	-1.52355	0.160527	0.211449	-6.98802	0.058209	6.3126	1.03012	0.32873	0.667447	-7.00215
EJF14_10961	hypothetical protein	similar to hypothetical protein A9F13_10g02189 Clavispora lusitaniae	0.27895	5.43291	3.29013	0.00884332	0.0168177	-4.11354	-0.0922951	5.43291	-1.06945	0.311557	0.651898	-6.90101
EJF14_10962	putative exosome complex component	similar to CSL4_YEAST,Exosome complex component CSL4,CEP1 synthetic lethal 4	0.191765	5.31603	2.5585	0.0297691	0.0485833	-5.33286	-0.022552	5.31603	-0.297569	0.772503	0.910424	-7.43949
EJF14_10963	putative phosphatidylinositol transfer protein	similar to PDR16_YEAST,Phosphatidylinositol transfer PDR16,PITP,Pleiotropic drug resistance protein 16	0.964843	6.77173	18.1239	1.25034e-08	5.26779e-07	10.3455	0.735541	6.77173	13.8766	1.41572e-07	4.56113e-05	8.11759
EJF14_10965	putative elongin-A	similar to ELOA1_ASHGO,Elongin-A	0.726436	4.52095	15.9428	4.03122e-08	1.14399e-06	9.21685	0.255386	4.52095	5.39428	0.000375838	0.0211936	-0.0690073
EJF14_10966	putative ribonuclease P/MRP subunit	similar to RPP1_YEAST,Ribonuclease P/MRP subunit RPP1,RNA-processing RPP1,R/MRP 32.2 kDa subunit	-0.00676342	4.54653	-0.0910473	0.929366	0.941223	-7.96522	-0.0471678	4.54653	-0.628832	0.544434	0.806691	-7.16845
EJF14_10967	putative CDC48-associated ubiquitin-like zinc finger protein	similar to CUZ1_YEAST,CDC48-associated ubiquitin-like zinc finger 1,CDC48-associated UBL Zn-finger 1	-0.426246	4.2246	-5.6587	0.000264089	0.000822761	-0.206927	0.011347	4.2246	0.154451	0.880519	0.954091	-7.32882
EJF14_10968	hypothetical protein	similar to hypothetical protein A9F13_10g02266 Clavispora lusitaniae	-0.380926	5.48947	-3.68514	0.00467426	0.00966404	-3.43685	0.15129	5.48947	1.48657	0.169877	0.525362	-6.42087
EJF14_10969	putative casein kinase I	similar to KC12_YEAST,Casein kinase I	-0.272208	8.33789	-6.3404	0.000111093	0.000410286	0.546063	0.0657014	8.33789	1.51927	0.161586	0.514707	-6.35888
EJF14_10971	hypothetical protein	similar to hypothetical protein CLUG_00938 Clavispora lusitaniae ATCC 42720	-0.0532798	-1.09576	-0.184961	0.857189	0.882871	-7.07733	-0.384241	-1.09576	-1.29652	0.225716	0.583159	-5.66128
EJF14_10972	putative uncharacterized methyltransferase	similar to YGE9_SCHPO,Uncharacterized methyltransferase	0.149109	3.82508	2.25441	0.0494331	0.0756482	-5.59778	-0.098309	3.82508	-1.42857	0.185501	0.543678	-6.20796
EJF14_10973	putative ubiquitin-conjugating enzyme E2	similar to UBC6_DEBHA,Ubiquitin-conjugating enzyme E2 6,E2 ubiquitin-conjugating enzyme 6,Ubiquitin carrier UBC6,Ubiquitin-protein ligase UBC6	0.376481	5.94666	7.87324	1.95145e-05	0.000103768	2.39248	-0.0516585	5.94666	-1.07202	0.310458	0.651735	-6.93657
EJF14_10974	hypothetical protein	similar to SKT5_YEAST,SKT5	0.793874	6.96147	21.1812	2.98219e-09	2.20723e-07	11.8736	0.139525	6.96147	3.76352	0.00412754	0.097442	-2.80247
EJF14_10975	putative stress DDR48 protein	similar to DDR48_YEAST,Stress DDR48 protein,DNA damage-responsive 48,DDRP 48,Flocculent-specific,YP 75	2.14204	6.32464	15.6279	4.83262e-08	1.32341e-06	8.92742	0.0968843	6.32464	0.713939	0.49261	0.774404	-7.24136
EJF14_10976	putative kinesin	similar to KIP3_YEAST,Kinesin KIP3	0.0700802	4.53268	1.04428	0.322467	0.387824	-7.38411	0.120541	4.53268	1.78627	0.106278	0.43803	-5.85753
EJF14_10977	putative small glutamine-rich tetratricopeptide protein	similar to SGT2_YEAST,Small glutamine-rich tetratricopeptide repeat-containing protein 2,SGT UBP,Viral U-binding	-0.0804952	7.67428	-2.20645	0.0535273	0.0809412	-5.94581	-0.113849	7.67428	-3.13784	0.0113546	0.166727	-3.82919
EJF14_10978	hypothetical protein	similar to U507_PICST,UPF0507 PICST_55861	-0.0410376	5.14837	-0.494211	0.6325	0.688161	-7.91229	0.0266669	5.14837	0.320282	0.755759	0.902593	-7.40818
EJF14_10979	putative ribosome biogenesis protein	similar to TSR3_YEAST,Ribosome biogenesis TSR3,20S rRNA accumulation protein 3	-0.116148	5.67786	-2.46792	0.034634	0.0554327	-5.51276	-0.0218606	5.67786	-0.46503	0.652494	0.85376	-7.41198
EJF14_10980	putative ribonucleoside-diphosphate reductase small chain protein	similar to RIR2_YEAST,Ribonucleoside-diphosphate reductase small chain 1,Ribonucleotide reductase R2 subunit 1,Ribonucleotide reductase small subunit 1	-0.578674	10.1655	-6.25364	0.000123616	0.000445699	0.530032	0.0142474	10.1655	0.151889	0.882485	0.954977	-7.37416
EJF14_10981	hypothetical protein	similar to SKG3_YEAST,SKG3,Suppressor of lethality of KEX2-GAS1 double null mutant 3	0.716832	7.38844	20.4791	4.06913e-09	2.64333e-07	11.55	0.142816	7.38844	4.15452	0.00224567	0.0671499	-2.16213
EJF14_10982	Probable metabolite transporter	similar to YB91_YEAST,Probable metabolite transport YBR241C	1.59202	1.74614	18.7189	9.29828e-09	4.39023e-07	10.9021	0.272452	1.74614	2.91919	0.0163072	0.188583	-3.51545
EJF14_10983	putative 1-phosphatidylinositol phosphodiesterase	similar to PLC_LISMO,1-phosphatidylinositol phosphodiesterase,Phosphatidylinositol diacylglycerol-lyase,Phosphatidylinositol-specific phospholipase C,PI-PLC	1.1118	6.36686	20.3842	4.24709e-09	2.64333e-07	11.5008	-0.137536	6.36686	-2.52054	0.0317194	0.271215	-4.8698
EJF14_10984	putative sensitive to high expression protein	similar to SHE9_CANAL,Sensitive to high expression 9, mitochondrial	0.370253	4.86561	8.25338	1.31853e-05	7.59367e-05	2.91589	0.0568495	4.86561	1.23275	0.247608	0.603539	-6.63324
EJF14_10985	putative FK506-binding protein	similar to FKBP3_DEBHA,FK506-binding 3,Peptidyl-prolyl cis-trans isomerase,PPIase,Rotamase	-0.0529228	8.84995	-0.914673	0.383225	0.450413	-7.60375	-0.0956709	8.84995	-1.65482	0.130905	0.475757	-6.14437
EJF14_10986	putative tricalbin protein	similar to TCB3_YEAST,Tricalbin-3	0.280863	8.48374	6.61121	8.00844e-05	0.000313078	0.915034	-0.0295351	8.48374	-0.704095	0.498443	0.777769	-7.23411
EJF14_10989	putative septum-promoting GTP-binding protein	similar to SPG1_SCHPO,Septum-promoting GTP-binding protein 1,GTPase spg1,Sid3	-0.0488475	5.33009	-1.18185	0.266296	0.327607	-7.35706	-0.0112762	5.33009	-0.272057	0.79146	0.917771	-7.45476
EJF14_10990	putative origin recognition complex subunit	similar to ORC1_DEBHA,Origin recognition complex subunit 1	-0.0724256	4.10644	-0.85271	0.415017	0.482498	-7.49163	-0.016137	4.10644	-0.189589	0.853662	0.945294	-7.27865
EJF14_10991	putative pre-rRNA-processing protein	similar to TSR2_YEAST,Pre-rRNA-processing TSR2,20S rRNA accumulation protein 2	0.0470913	5.19906	0.507067	0.623789	0.67991	-7.9241	-0.00303809	5.19906	-0.0326114	0.974666	0.992713	-7.48212
EJF14_10992	putative ubp5-interacting protein	similar to FT105_SCHPO,Ubp5-interacting ftp105	0.131997	6.16257	1.81835	0.100953	0.141051	-6.56347	0.0230823	6.16257	0.317714	0.757646	0.903251	-7.49438
EJF14_10993	hypothetical protein	similar to LOT5_PICST,LOT5	-0.221775	1.39466	-1.68347	0.125134	0.169895	-6.05268	-0.154216	1.39466	-1.17112	0.270378	0.620527	-6.1424
EJF14_10994	putative serine threonine-phosphatase 2B catalytic subunit	similar to PP2B_NEUCR,Serine threonine- phosphatase 2B catalytic subunit,Calmodulin-dependent calcineurin A subunit	0.234185	7.41035	4.93505	0.000710185	0.00191233	-1.48617	-0.0408458	7.41035	-0.870064	0.405934	0.719968	-7.15296
EJF14_10995	putative ornithine decarboxylase	similar to DCOR_CANAL,Ornithine decarboxylase,ODC	0.0771104	8.77641	1.37802	0.200109	0.255955	-7.09398	-0.0698112	8.77641	-1.25536	0.239653	0.59598	-6.67425
EJF14_10996	putative vacuolar sorting-associated protein	similar to VPS27_DEBHA,Vacuolar sorting-associated protein 27	0.21319	6.69149	4.20766	0.00207068	0.00474126	-2.6377	-0.0250058	6.69149	-0.494412	0.632363	0.849719	-7.42636
EJF14_10997	hypothetical protein	similar to ROT1_PICGU,ROT1	0.665129	7.28394	18.3562	1.11258e-08	4.83621e-07	10.4757	0.0323494	7.28394	0.908739	0.386193	0.708866	-7.1238
EJF14_10999	putative uncharacterized transporter	similar to YD338_YEAST,Uncharacterized transporter YDR338C	-0.0253259	5.29687	-0.443995	0.667091	0.719507	-7.96425	-0.0501542	5.29687	-0.872458	0.404691	0.719662	-7.08224
EJF14_11000	putative C-8 sterol isomerase	similar to ERG2_YEAST,C-8 sterol isomerase,Delta-8-delta-7 sterol isomerase	-0.60534	7.32714	-10.5253	1.64644e-06	1.51048e-05	5.06764	-0.103735	7.32714	-1.79438	0.104908	0.435289	-6.02181
EJF14_11001	hypothetical protein	similar to hypothetical protein CLUG_00971 Clavispora lusitaniae ATCC 42720	0.00944307	4.10309	0.160218	0.8761	0.899082	-7.87286	-0.059544	4.10309	-0.987477	0.348142	0.679237	-6.77553
EJF14_11002	putative NADPH-dependent conjugated polyketone reductase C1	similar to CPRC1_CANPA,NADPH-dependent conjugated polyketone reductase C1,CPR,2-dehydropantolactone reductase (A-specific),Ketopantoyl-lactone reductase	0.363224	6.9739	5.77105	0.000227988	0.000726828	-0.27723	-0.120456	6.9739	-1.92911	0.0844141	0.399523	-5.833
EJF14_11003	hypothetical protein	similar to predicted protein Clavispora lusitaniae ATCC 42720	0.471537	6.75032	6.91469	5.6092e-05	0.00023632	1.23557	0.011741	6.75032	0.172888	0.866405	0.950384	-7.54311
EJF14_11004	putative autophagy-related protein	similar to ATG3_PICST,Autophagy-related 3,Autophagy-related E2-like conjugation enzyme ATG3	0.829957	5.28728	19.8824	5.34243e-09	3.04797e-07	11.2979	0.135111	5.28728	3.14198	0.0112775	0.166459	-3.73353
EJF14_11005	putative phospholipid:diacylglycerol acyltransferase	similar to PDAT_YEAST,Phospholipid:diacylglycerol acyltransferase,PDAT	-0.19439	7.47767	-3.88879	0.00338882	0.00732427	-3.14683	0.0153274	7.47767	0.306358	0.766009	0.907508	-7.495
EJF14_11006	putative coronin-like protein	similar to CORO_YEAST,coronin-like protein	0.166072	8.21924	3.51155	0.00617287	0.0123165	-3.73037	-0.0401116	8.21924	-0.857885	0.412294	0.722521	-7.12389
EJF14_11007	putative ras GTPase-activating protein	similar to IQG1_CANAL,Ras GTPase-activating IQG1,Cytokinesis1,IQGAP-related protein 1	0.0135155	6.72183	0.255951	0.803502	0.839683	-8.10267	0.0105944	6.72183	0.200726	0.845188	0.942172	-7.53843
EJF14_11008	putative kinetochore-associated protein	similar to NSL1_YEAST,Kinetochore-associated NSL1	-0.229258	4.35065	-5.264	0.000448823	0.00129926	-0.803642	0.0211612	4.35065	0.492669	0.633549	0.849852	-7.22834
EJF14_11009	putative V-type proton ATPase 16 kDa proteolipid subunit	similar to VATL2_DEBHA,V-type proton ATPase 16 kDa proteolipid subunit 2,V-ATPase 16 kDa proteolipid subunit 2,Proteolipid VMA11,Vacuolar proton pump 16 kDa proteolipid subunit 2	0.196187	6.55466	3.39781	0.00742014	0.0144627	-3.97651	-0.00929064	6.55466	-0.160934	0.875551	0.953169	-7.54473
EJF14_11010	putative RuvB-like helicase	similar to RUVB2_DEBHA,RuvB-like helicase 2	-0.103517	7.64712	-3.0926	0.0122343	0.0222912	-4.47194	-0.0517737	7.64712	-1.54931	0.154284	0.508125	-6.36111
EJF14_11011	putative long-chain-fatty-acid-CoA ligase	similar to LCF2_YEAST,Long-chain-fatty-acid- ligase 2,Fatty acid activator 2,Long-chain acyl-CoA synthetase 2	1.20576	2.91819	9.14137	5.56129e-06	3.8556e-05	4.13075	-0.0390256	2.91819	-0.267941	0.794532	0.919536	-6.977
EJF14_11012	putative transaminated amino acid decarboxylase	similar to ARO10_YEAST,Transaminated amino acid decarboxylase,Transaminated branched-chain amino acid decarboxylase	-1.04009	5.04795	-6.92802	5.52358e-05	0.000232892	1.34235	-0.545388	5.04795	-3.74234	0.00426832	0.0986397	-2.77032
EJF14_11013	putative ATP-dependent 6-phosphofructokinase subunit beta	similar to PFKA2_CANAX,ATP-dependent 6-phosphofructokinase subunit beta,ATP-dependent 6-phosphofructokinase 2,ATP-PFK 2,Phosphofructokinase 2,Phosphohexokinase 2	-0.657287	11.5944	-6.61129	8.00772e-05	0.000313078	1.0677	0.0445713	11.5944	0.441799	0.668624	0.861051	-7.2059
EJF14_11014	putative mitochondrial import receptor subunit	similar to TOM40_YEAST,Mitochondrial import receptor subunit TOM40,Mitochondrial import site ISP42,Translocase of outer membrane protein 40 kDa subunit	-0.26309	9.28797	-7.03764	4.87077e-05	0.000211368	1.4933	-0.0849336	9.28797	-2.26588	0.0485003	0.321594	-5.1858
EJF14_11015	putative inheritance of peroxisomes protein	similar to INP1_KLULA,Inheritance of peroxisomes protein 1	0.388793	4.27726	6.26541	0.00012183	0.000442483	0.60418	0.0791778	4.27726	1.23137	0.2481	0.604198	-6.52953
EJF14_11016	putative rhomboid protein	similar to RBD2_DEBHA,Rhomboid 2	0.0468777	5.86757	1.0562	0.317265	0.382661	-7.53628	0.00470681	5.86757	0.105824	0.917946	0.968521	-7.53203
EJF14_11017	hypothetical protein	similar to hypothetical protein CLUG_00989 Clavispora lusitaniae ATCC 42720	-0.0495507	4.54661	-1.11902	0.290909	0.35462	-7.32068	-0.0647146	4.54661	-1.44217	0.181729	0.540061	-6.34368
EJF14_11018	putative serine threonine-kinase	similar to ENV7_YEAST,Serine threonine-kinase ENV7,Late endosome and vacuole interface 7	-0.577013	5.65906	-8.7161	8.33512e-06	5.28051e-05	3.33661	-0.00614022	5.65906	-0.0941374	0.926976	0.973261	-7.52997
EJF14_11019	hypothetical protein	similar to predicted protein Clavispora lusitaniae ATCC 42720	-0.638539	0.86981	-3.16659	0.0108297	0.0200453	-3.58212	0.00368517	0.86981	0.0189979	0.98524	0.995252	-6.7972
EJF14_11020	hypothetical protein	similar to predicted protein Clavispora lusitaniae ATCC 42720	0.0519621	0.700762	0.309973	0.763344	0.803333	-7.26531	0.190561	0.700762	1.14279	0.281394	0.63105	-6.0816
EJF14_11021	putative eukaryotic translation initiation factor 2 subunit beta	similar to IF2B_YEAST,Eukaryotic translation initiation factor 2 subunit beta,eIF-2-beta	-0.0735845	7.9989	-1.78617	0.106296	0.147388	-6.57994	-0.0548638	7.9989	-1.33269	0.21403	0.574444	-6.62297
EJF14_11022	putative ankyrin repeat-containing protein	similar to YAR1_YEAST,Ankyrin repeat-containing YAR1	0.00622649	5.89252	0.11036	0.914444	0.929722	-8.11792	-0.182897	5.89252	-3.2275	0.00979835	0.15333	-3.67924
EJF14_11023	putative RNA polymerase II assembly factor	similar to RTP1_YEAST,RNA polymerase II assembly factor RTP1	-0.0038476	5.77719	-0.0877679	0.931902	0.943269	-8.10789	0.0084004	5.77719	0.191352	0.852319	0.945201	-7.51201
EJF14_11024	putative heat shock protein	similar to HSP90_CANAL,heat shock protein 90	-0.407592	10.3954	-6.84197	6.10269e-05	0.000251123	1.30725	-0.114125	10.3954	-1.9081	0.0873421	0.405937	-5.68527
EJF14_11025	putative DNA repair protein	similar to RAD14_CANAL,DNA repair RAD14	0.387582	3.35094	5.35715	0.000395239	0.00117075	-0.508893	-0.0690101	3.35094	-0.907422	0.386853	0.708866	-6.69708
EJF14_11026	putative spermidine synthase	similar to SPEE_YEAST,Spermidine synthase,SPDSY,Putrescine aminopropyltransferase	-0.598176	7.94501	-9.95565	2.6707e-06	2.17347e-05	4.56575	-0.0572832	7.94501	-0.941273	0.370122	0.697962	-7.04795
EJF14_11028	putative aconitate hydratase	similar to ACON_CANAL,Aconitate hydratase, mitochondrial,Aconitase,Citrate hydro-lyase	-0.400614	10.5702	-4.28711	0.00183549	0.00426516	-2.33039	-0.147095	10.5702	-1.5674	0.150029	0.50288	-6.16828
EJF14_11029	putative metal resistance protein	similar to YCFI_YEAST,Metal resistance YCF1,Yeast cadmium factor 1	-0.0263482	5.86518	-0.585589	0.57194	0.632193	-7.93296	-0.0522971	5.86518	-1.16087	0.274325	0.622919	-6.8447
EJF14_11030	putative mitochondrial pyruvate carrier protein	similar to MPC3_YEAST,Mitochondrial pyruvate carrier protein 3,MPC3,Protein FMP43	-0.178438	6.01971	-2.61603	0.0270396	0.0446072	-5.2879	-0.173694	6.01971	-2.54376	0.0305117	0.266527	-4.8355
EJF14_11031	hypothetical protein	similar to hypothetical protein CLUG_01006 Clavispora lusitaniae ATCC 42720	0.100068	5.66546	3.14673	0.0111896	0.020614	-4.37059	-0.052287	5.66546	-1.63256	0.135556	0.482103	-6.22771
EJF14_11032	putative anaphase-promoting complex subunit	similar to APC8_SCHPO,Anaphase-promoting complex subunit 8,20S cyclosome APC complex apc8,Cell untimelytorn protein 23	0.171307	4.85889	3.71014	0.00449204	0.00934407	-3.33386	-0.00102049	4.85889	-0.0217249	0.983122	0.995252	-7.42015
EJF14_11033	putative serine palmitoyltransferase	similar to LCB1_YEAST,Serine palmitoyltransferase 1,SPT 1,SPT1,Long chain base biosynthesis protein 1	-0.409295	7.60349	-7.41093	3.20677e-05	0.000152593	1.85049	0.0684331	7.60349	1.22635	0.249896	0.605981	-6.76605
EJF14_11034	hypothetical protein	similar to ASI3_YEAST,ASI3,Amino acid sensor-independent 3	0.0465935	5.9183	1.16754	0.271751	0.333612	-7.41659	-0.0085291	5.9183	-0.213207	0.835717	0.938979	-7.51412
EJF14_11035	putative pre-mRNA-splicing factor	similar to PRP8_YEAST,Pre-mRNA-splicing factor 8	-0.0114044	6.41146	-0.317041	0.758141	0.799194	-8.08129	0.0495764	6.41146	1.37865	0.199921	0.558593	-6.60347
EJF14_11036	putative nitrogen permease regulator	similar to NPR3_DEBHA,Nitrogen permease regulator 3,Required for meiotic nuclear division 11	0.110417	4.06811	1.379	0.199816	0.255639	-6.91948	0.0134488	4.06811	0.164139	0.873097	0.952466	-7.26032
EJF14_11037	putative 3,2-trans-enoyl-isomerase	similar to ECI1_YEAST,3,2-trans-enoyl-isomerase,Delta(3),Delta (2)-enoyl-CoA isomerase,D3,D2-enoyl-CoA isomerase,Dodecenoyl- isomerase	0.745109	6.14863	21.7619	2.32343e-09	1.95776e-07	12.1428	0.00954762	6.14863	0.277577	0.787345	0.91649	-7.49434
EJF14_11038	putative ADP-ribosylation factor	similar to ARF1_SCHPO,ADP-ribosylation factor 1	-0.0148174	8.77152	-0.328101	0.750026	0.792264	-7.99218	-0.0266826	8.77152	-0.593387	0.566924	0.81309	-7.28659
EJF14_11039	hypothetical protein	similar to hypothetical protein CLUG_01014 Clavispora lusitaniae ATCC 42720	0.270339	6.23213	4.96202	0.000683561	0.00185022	-1.45285	-0.0235562	6.23213	-0.431752	0.675655	0.863206	-7.44829
EJF14_11040	hypothetical protein	similar to predicted protein Clavispora lusitaniae ATCC 42720	1.04183	4.15174	18.5412	1.01483e-08	4.66101e-07	10.7023	-0.124066	4.15174	-2.00119	0.0750571	0.384074	-5.39961
EJF14_11041	putative rho-GTPase-activating protein	similar to RGD2_YEAST,Rho-GTPase-activating RGD2	0.19021	6.7166	3.2902	0.0088423	0.0168177	-4.15807	0.00455134	6.7166	0.078839	0.938813	0.976865	-7.55688
EJF14_11042	putative cytochrome	similar to CYB2_WICAO,Cytochrome, mitochondrial,L-lactate dehydrogenase	-0.642576	7.68236	-9.49038	4.03525e-06	2.99067e-05	4.10431	-0.0320674	7.68236	-0.467401	0.650858	0.853628	-7.40971
EJF14_11044	putative cell wall protein	similar to RBT1_CANAL,Cell wall RTB1,Repressed by TUP1 protein 1	0.0133711	3.47889	0.071363	0.944604	0.953658	-7.73944	0.155335	3.47889	0.828147	0.428111	0.730228	-6.7997
EJF14_11045	putative collagen alpha-2(IV) chain	similar to CO4A2_ASCSU,Collagen alpha-2(IV) chain	-0.171878	0.911731	-0.964625	0.35889	0.425004	-6.87105	-0.30431	0.911731	-1.6762	0.126576	0.471573	-5.42644
EJF14_11046	putative spore coat assembly	similar to EXSA_BACCE,Spore coat assembly	0.380287	2.29103	4.84988	0.000801815	0.0021103	-1.10429	-0.227595	2.29103	-2.7395	0.0219998	0.218619	-3.94053
EJF14_11047	putative Aflatoxin biosynthesis regulatory protein	similar to AFLR_ASPFN,Aflatoxin biosynthesis regulatory protein	0.43883	5.80374	7.32137	3.54e-05	0.000165402	1.75991	0.240165	5.80374	3.99268	0.00288199	0.0781418	-2.39278
EJF14_11048	putative sugar transporter	similar to STL1_YEAST,Sugar transporter STL1	-1.17678	6.20828	-11.9131	5.53541e-07	6.98558e-06	6.26134	-0.134867	6.20828	-1.39116	0.196221	0.557079	-6.5904
EJF14_11049	putative ADIPOR-like receptor	similar to IZH3_YEAST,ADIPOR-like receptor IZH3,Implicated in zinc homeostasis protein 3	-0.357665	7.47203	-6.22701	0.00012776	0.000457945	0.351794	-0.0189197	7.47203	-0.327659	0.750349	0.897698	-7.48497
EJF14_11050	hypothetical protein	similar to MNN4_YEAST,MNN4	0.190664	2.71433	1.8028	0.103503	0.144099	-6.12864	-0.575491	2.71433	-5.06218	0.000593668	0.0275553	-0.289754
EJF14_11051	putative PX domain-containing protein	similar to YP097_YEAST,PX domain-containing protein YPR097W	0.0640607	5.84178	0.824791	0.429922	0.497293	-7.75386	-0.0163356	5.84178	-0.209691	0.838383	0.939803	-7.51108
EJF14_11052	putative nucleolar GTP-binding protein	similar to NOG2_ASHGO,Nucleolar GTP-binding protein 2	-0.337487	7.12434	-3.70851	0.00450372	0.00936125	-3.45609	-0.0692323	7.12434	-0.758802	0.46657	0.755527	-7.24769
EJF14_11053	putative poly(A) ribonuclease	similar to POP2_YEAST,Poly(A) ribonuclease POP2,CCR4-associated factor 1	-0.396579	6.5508	-7.92238	1.85351e-05	9.95262e-05	2.43114	-0.0625008	6.5508	-1.24926	0.241778	0.59784	-6.76464
EJF14_11054	putative cell division control protein	similar to CDC50_YEAST,Cell division control protein 50	0.0222811	6.99762	0.555243	0.591694	0.64944	-7.96971	-0.0477739	6.99762	-1.19406	0.261714	0.616932	-6.82946
EJF14_11055	putative uncharacterized mitochondrial carrier	similar to YB8B_SCHPO,Uncharacterized mitochondrial carrier	-0.0194927	3.62969	-0.23949	0.815866	0.848743	-7.75822	0.0441101	3.62969	0.538649	0.602649	0.835411	-7.04883
EJF14_11056	hypothetical protein	similar to hypothetical protein CLUG_01031 Clavispora lusitaniae ATCC 42720	-0.215032	6.52946	-4.31058	0.00177157	0.00413417	-2.4748	-0.0162709	6.52946	-0.326281	0.751358	0.898513	-7.50192
EJF14_11058	putative aquaporin	similar to AQY2_YEASX,Aquaporin-2	-0.551951	9.24683	-12.2219	4.4101e-07	5.87691e-06	6.58523	-0.0537363	9.24683	-1.17368	0.269401	0.620222	-6.72884
EJF14_11059	putative DNA-directed RNA polymerase III subunit	similar to RPC3_DEBHA,DNA-directed RNA polymerase III subunit RPC3,RNA polymerase III subunit C3	-0.0567398	6.50659	-1.46323	0.17602	0.228939	-7.07187	-0.00637221	6.50659	-0.164359	0.872929	0.952466	-7.54461
EJF14_11060	putative superkiller protein	similar to SKI3_YEAST,Superkiller protein 3	-0.272499	6.83513	-5.48064	0.000334564	0.00101294	-0.697481	0.053237	6.83513	1.0703	0.311194	0.651898	-6.9654
EJF14_11061	putative autophagy-related protein	similar to ATG13_DEBHA,Autophagy-related protein 13	-0.244925	6.04926	-2.61965	0.0268769	0.0443922	-5.27801	0.00484087	6.04926	0.0518469	0.959736	0.98565	-7.54647
EJF14_11062	hypothetical protein	similar to AFG1_YEAST,AFG1	0.350765	5.15725	6.99948	5.08797e-05	0.000219079	1.4206	0.101721	5.15725	1.99698	0.0755751	0.384074	-5.62402
EJF14_11063	putative SWR1-complex	similar to SWC4_CANAL,SWR1-complex 4	-0.0803063	6.5359	-1.44967	0.179679	0.232923	-7.08954	0.0160589	6.5359	0.289941	0.778155	0.911995	-7.51317
EJF14_11064	hypothetical protein	similar to hypothetical protein CLUG_01040 Clavispora lusitaniae ATCC 42720	0.0729732	5.04481	1.47156	0.173807	0.226652	-6.95981	0.113104	5.04481	2.27638	0.0476616	0.320914	-5.18246
EJF14_11065	putative nucleoporin	similar to NUP60_YEAST,Nucleoporin NUP60,Nuclearpore protein NUP60	0.14359	6.4667	3.62343	0.00515786	0.01049	-3.59693	0.0461432	6.4667	1.16441	0.272957	0.622413	-6.85901
EJF14_11066	putative sterol-4-alpha-carboxylate 3- decarboxylating protein	similar to ERG26_YEAST,Sterol-4-alpha-carboxylate 3-dehydrogenase decarboxylating	-0.387974	7.78242	-8.80987	7.61336e-06	4.89418e-05	3.4227	-0.108254	7.78242	-2.45163	0.0355896	0.28209	-4.96943
EJF14_11067	putative pH-responsive protein	similar to PHR1_CANAL,pH-responsive 1,pH-regulated protein 1	3.62699	4.93982	38.1971	1.24131e-11	6.79863e-09	17.4012	-0.372643	4.93982	-3.41009	0.00727365	0.133237	-3.05684
EJF14_11070	putative transcription factor	similar to TFC3_YEAST,Transcription factor tau 138 kDa subunit,TFIIIC 138 kDa subunit,Transcription factor C subunit 3	-0.200245	6.01008	-5.57411	0.000295334	0.000907713	-0.547452	0.0267958	6.01008	0.747983	0.472767	0.758449	-7.24862
EJF14_11072	putative protein-lysine N-methyltransferase	similar to EFM5_YEAST,Protein-lysine N-methyltransferase EFM5,Elongation factor methyltransferase 5,N(6)-adenine-specific DNA methyltransferase-like 1	-0.0747877	6.70882	-1.38557	0.197867	0.253858	-7.17473	-0.091113	6.70882	-1.68842	0.12416	0.468659	-6.18866
EJF14_11073	putative elongation factor 1-beta	similar to EF1B_CANAW, Elongation factor 1-beta,EF-1-beta	-0.337176	11.048	-6.10999	0.000147846	0.000513476	0.386458	-0.110766	11.048	-1.99977	0.0752313	0.384074	-5.51074
EJF14_11074	hypothetical protein	similar to hypothetical protein CLUG_01049 Clavispora lusitaniae ATCC 42720	-0.11284	4.62402	-2.61144	0.0272481	0.04487	-5.14423	-0.0283174	4.62402	-0.651898	0.530082	0.798256	-7.16398
EJF14_11075	putative golgi apyrase	similar to YND1_YEAST,Golgi apyrase,ATP-diphosphatase,ATP-diphosphohydrolase,Adenosine diphosphatase,ADPase,Golgi nucleoside diphosphatase,Yeast nucleoside diphosphatase 1	0.080266	6.00081	1.48278	0.170863	0.223399	-7.03154	0.0191472	6.00081	0.353319	0.731644	0.890096	-7.47531
EJF14_11076	putative nuclear GTP-binding protein	similar to NUG1_YEAST,Nuclear GTP-binding NUG1,Nuclear GTPase 1	0.225729	7.75218	3.8435	0.00363841	0.00778724	-3.20483	-0.0339526	7.75218	-0.582332	0.574043	0.817464	-7.35403
EJF14_11077	hypothetical protein	similar to PAC2_YEAST,PAC2	0.314308	4.50153	6.04653	0.000160147	0.000548892	0.27055	0.00612107	4.50153	0.114311	0.911396	0.966524	-7.34331
EJF14_11078	putative translation machinery-associated protein	similar to TMA20_YEAST,Translation machinery-associated protein 20	-0.0366375	7.27216	-0.706893	0.49678	0.560887	-7.86296	-0.0132679	7.27216	-0.25642	0.80315	0.922772	-7.51897
EJF14_11079	putative ATP-dependent DNA helicase	similar to MPH1_DEBHA,ATP-dependent DNA helicase MPH1,FANCM 1	0.139213	5.4157	2.60138	0.02771	0.0455212	-5.26701	-0.0189832	5.4157	-0.351033	0.733303	0.890729	-7.42691
EJF14_11080	hypothetical protein	similar to hypothetical protein A9F13_19g00726 Clavispora lusitaniae	-0.0375128	2.8071	-0.334698	0.7452	0.788536	-7.59163	-0.0795109	2.8071	-0.696951	0.502703	0.782189	-6.79833
EJF14_11081	putative resistance to glucose repression protein	similar to REG1_YEAST,Resistance to glucose repression protein 1,HEX2,Second-site suppressor of the rna1-1 mutation 1	1.65491	5.35119	13.002	2.53952e-07	3.89606e-06	7.16303	0.257538	5.35119	1.94464	0.0823092	0.395818	-5.68322
EJF14_11082	putative DNA ligase	similar to DNLI4_CANAL,DNA ligase 4,DNA ligase IV,Polydeoxyribonucleotide synthase	0.143876	4.17395	1.59494	0.143752	0.191611	-6.65397	0.00633771	4.17395	0.0688227	0.946573	0.979975	-7.2963
EJF14_11083	putative vacuolar amino acid transporter	similar to AVT4_YEAST,Vacuolar amino acid transporter 4	0.140069	7.30325	1.75999	0.110834	0.152563	-6.6522	0.19281	7.30325	2.42363	0.0372924	0.287272	-5.03804
EJF14_11084	putative uncharacterized transcriptional regulatory protein	similar to YJ74_SCHPO,Uncharacterized transcriptional regulatory protein	-0.0804211	5.26796	-1.71808	0.118469	0.161769	-6.64667	0.0294904	5.26796	0.63139	0.542831	0.806691	-7.27356
EJF14_11085	putative pyruvate decarboxylase	similar to PDC1_CANGA,Pyruvate decarboxylase	0.633935	3.7521	4.99577	0.00065174	0.00178123	-1.10005	0.230541	3.7521	1.73491	0.115346	0.454172	-5.75919
EJF14_11086	putative dolichyl pyrophosphate Glc1Man9 c2 alpha-1,3-glucosyltransferase	similar to ALG8_DEBHA,Dolichyl pyrophosphate Glc1Man9 c2 alpha-1,3-glucosyltransferase,Asparagine-linked glycosylation 8,Dol-P-Glc:Glc(1)Man(9) c(2)-PP-dolichyl alpha-1,3-glucosyltransferase,Dolichyl-P-Glc:Glc1Man9 c2-PP-dolichyl glucosyltransferase	-0.3971	6.37723	-6.97621	5.22555e-05	0.000223074	1.31089	0.0196343	6.37723	0.345375	0.737415	0.891573	-7.49276
EJF14_11087	putative mitochondrial fission protein	similar to FIS1_DEBHA,Mitochondrial fission 1	0.489842	5.17441	8.21515	1.37067e-05	7.81998e-05	2.83241	0.0324839	5.17441	0.530707	0.60793	0.838065	-7.3026
EJF14_11088	putative tRNA-specific adenosine deaminase	similar to TAD1_SCHPO,tRNA-specific adenosine deaminase 1,tRNA-specific adenosine-37 deaminase	0.187703	4.31212	3.19179	0.01039	0.0193163	-4.11606	-0.00119551	4.31212	-0.0198699	0.984562	0.995252	-7.32558
EJF14_11089	putative ankyrin repeat-containing protein	similar to YGZ2_YEAST,Ankyrin repeat-containing YGL242C	0.30972	5.85289	5.4963	0.000327619	0.000994661	-0.65271	-0.0766298	5.85289	-1.34695	0.209567	0.56899	-6.61487
EJF14_11090	putative ribulose-phosphate 3-epimerase	similar to RPE_CANGA,Ribulose-phosphate 3-epimerase,Pentose-5-phosphate 3-epimerase,PPE,RPE	0.245637	7.15353	5.7091	0.000247182	0.000777163	-0.363039	-0.0664253	7.15353	-1.55642	0.152598	0.50684	-6.37215
EJF14_11091	putative ribosome biogenesis protein	similar to ALB1_DEBHA,Ribosome biogenesis ALB1	0.0311431	6.60241	0.335428	0.744667	0.788276	-8.0784	-0.160614	6.60241	-1.72998	0.116254	0.455775	-6.12871
EJF14_11094	hypothetical protein	similar to predicted protein Clavispora lusitaniae ATCC 42720	0.0678957	3.71465	0.919498	0.380824	0.447879	-7.36086	0.110457	3.71465	1.47994	0.171604	0.52859	-6.13675
EJF14_11095	hypothetical protein	similar to OPI10_YEAST,OPI10,Overproducer of inositol protein 10	-0.0684121	3.79728	-1.01086	0.337392	0.402855	-7.28852	-0.0317832	3.79728	-0.465355	0.65227	0.85376	-7.1195
EJF14_11096	putative RCC1 repeat-containing protein	similar to YF94_SCHPO,RCC1 repeat-containing protein	0.121546	4.44923	2.20892	0.0533086	0.0806528	-5.77806	0.0270708	4.44923	0.483139	0.640051	0.850965	-7.22563
EJF14_11097	putative ATP-dependent helicase	similar to FUN30_YEAST,ATP-dependent helicase FUN30	-0.325568	6.85077	-6.66907	7.47638e-05	0.000295879	0.918271	0.0134387	6.85077	0.275126	0.789171	0.916905	-7.51991
EJF14_11098	putative mitochondrial matrix	similar to YH9J_SCHPO, mitochondrial matrix protein	0.273949	5.66858	5.14419	0.000529519	0.00149276	-1.15422	0.0346738	5.66858	0.645634	0.533957	0.801448	-7.29212
EJF14_11099	hypothetical protein	similar to hypothetical protein CLUG_01071 Clavispora lusitaniae ATCC 42720	0.141306	3.87421	1.52521	0.160117	0.21096	-6.69611	0.012175	3.87421	0.128251	0.900652	0.962047	-7.23284
EJF14_11100	hypothetical protein	similar to predicted protein Clavispora lusitaniae ATCC 42720	-0.00576832	5.04735	-0.124785	0.903322	0.920464	-8.03831	-0.099123	5.04735	-2.11668	0.0620901	0.357589	-5.43689
EJF14_11101	putative ribosome biogenesis protein	similar to NOP53_YEAST,Ribosome biogenesis NOP53,Nucleolar protein 53	0.15839	6.55867	1.65452	0.130968	0.176896	-6.8112	-0.0545799	6.55867	-0.570153	0.581942	0.82168	-7.38408
EJF14_11102	putative kinesin-like protein	similar to putative kinesin-like protein Clavispora lusitaniae	-0.196026	7.28068	-1.98458	0.0771222	0.111421	-6.3141	-0.0856447	7.28068	-0.867699	0.407163	0.72078	-7.15458
EJF14_11103	putative MAP kinase kinase MKK2 SSP33	similar to MKK2_YEAST,MAP kinase kinase MKK2 SSP33	-0.542057	6.48667	-11.4348	7.954e-07	9.13292e-06	5.85263	-0.0993154	6.48667	-2.09784	0.0640481	0.360219	-5.57061
EJF14_11104	putative replication factor C subunit	similar to RFC1_YEAST,Replication factor C subunit 1,Replication factor C1,Activator 1 95 kDa subunit,Cell division control protein 44	-0.433525	6.56772	-8.84658	7.34971e-06	4.76383e-05	3.43556	-0.0705541	6.56772	-1.44053	0.18218	0.54066	-6.52703
EJF14_11105	putative GRIP domain-containing protein	similar to RUD3_YEAST,GRIP domain-containing protein RUD3,Golgin-related protein 1,Relieves USO1-1 transport defect 3	-0.0409671	6.08874	-0.930139	0.375567	0.442361	-7.67094	-0.0270636	6.08874	-0.614205	0.553652	0.808986	-7.34531
EJF14_11106	hypothetical protein	similar to YP142_YEAST,Putative uncharacterized protein YPL142C	-0.408703	10.8386	-7.26373	3.77432e-05	0.000173277	1.84803	-0.0782181	10.8386	-1.38036	0.199411	0.558447	-6.39829
EJF14_11107	putative oxysterol-binding protein	similar to KES1_YEAST,Oxysterol-binding protein 4,KES1	-0.185289	8.3777	-3.13403	0.0114262	0.0209792	-4.36353	0.0253783	8.3777	0.428609	0.677862	0.864289	-7.39796
EJF14_11108	putative GPI-anchored wall transfer protein	similar to GWT1_CANAL,GPI-anchored wall transfer protein 1	-0.352438	6.33747	-5.86114	0.00020289	0.000661051	-0.154094	-0.0378684	6.33747	-0.63042	0.543439	0.806691	-7.34286
EJF14_11109	putative sporulation-specific protein	similar to SPO7_YEAST,Sporulation-specific SPO7	-0.00116869	5.46747	-0.0275433	0.978602	0.982189	-8.08707	0.0194795	5.46747	0.457219	0.657897	0.856578	-7.39087
EJF14_11110	putative fumarate reductase	similar to FRDS_YEAST,Fumarate reductase 1,FRDS1,FAD-dependent oxidoreductase,NADH-dependent fumarate reductase,Soluble fumarate cytoplasmic isozyme	-0.55567	9.90108	-5.58513	0.000291047	0.000895541	-0.407057	0.112172	9.90108	1.11045	0.2944	0.639421	-6.76326
EJF14_11111	putative mRNA 3-end-processing protein	similar to YTH1_DEBHA,mRNA 3-end-processing YTH1	-0.0390928	5.94272	-0.692879	0.505141	0.568113	-7.86238	0.133146	5.94272	2.36529	0.041104	0.300003	-5.12503
EJF14_11112	putative conserved oligomeric Golgi complex subunit	similar to COG4_YEAST,Conserved oligomeric Golgi complex subunit 4,COG complex subunit 4,Complexed with DOR1 1,Component of oligomeric Golgi complex 4,SEC38	-0.342344	6.24113	-6.3945	0.000103985	0.000389289	0.569176	-0.0184124	6.24113	-0.344503	0.73805	0.891946	-7.49089
EJF14_11113	putative Bleomycin hydrolase	similar to BLMH_MOUSE,Bleomycin hydrolase,BLM hydrolase,BMH	-0.177423	5.3627	-2.28045	0.0473401	0.0727502	-5.78922	-0.0284754	5.3627	-0.364951	0.723224	0.886606	-7.422
EJF14_11114	putative nucleolar protein	similar to NOP12_DEBHA,Nucleolar protein 12	-0.0230667	7.06604	-0.523711	0.612601	0.669571	-7.98853	-0.0188629	7.06604	-0.428362	0.678035	0.864289	-7.45931
EJF14_11115	putative transcriptional regulatory protein	similar to DEP1_YEAST,Transcriptional regulatory protein DEP1	-0.0480854	6.87921	-1.14893	0.278978	0.34114	-7.45703	0.0843594	6.87921	2.01656	0.073193	0.37926	-5.69814
EJF14_11116	putative chitin biosynthesis protein	similar to CHS5_CANAL,Chitin biosynthesis CHS5	0.192395	7.1922	4.54471	0.00124928	0.00306007	-2.0965	-0.0375871	7.1922	-0.894656	0.393301	0.713278	-7.13614
EJF14_11117	putative V-type proton ATPase subunit F	similar to VATF_BOTFB,V-type proton ATPase subunit F,V-ATPase subunit F,Vacuolar proton pump subunit F	-0.105705	6.03414	-2.027	0.071952	0.104697	-6.24337	-0.00134484	6.03414	-0.0257896	0.979964	0.994306	-7.54818
EJF14_11118	Probable transcriptional regulatory protein	similar to Y2335_PELCD,Probable transcriptional regulatory Pcar_2335	-0.299563	6.98611	-6.25639	0.000123196	0.000444788	0.379176	0.073319	6.98611	1.52887	0.15922	0.512972	-6.40853
EJF14_11119	putative uncharacterized mitochondrial carrier	similar to YP011_YEAST,Uncharacterized mitochondrial carrier YPR011C	0.037881	5.64592	0.639493	0.537773	0.598898	-7.88096	0.057167	5.64592	0.963589	0.359383	0.689437	-7.03377
EJF14_11120	putative 4-aminobutyrate aminotransferase	similar to GABAT_YEAST,4-aminobutyrate aminotransferase,GABA aminotransferase,GABA-AT,Gamma-amino- N-butyratetransaminase,GABA transaminase	0.248667	5.97833	3.21066	0.0100729	0.0188374	-4.27796	-0.24826	5.97833	-3.17757	0.0106359	0.161813	-3.75742
EJF14_11121	putative transcription factor	similar to TBF1_CANAL,Transcription factor TBF1	-0.00843924	5.17574	-0.123881	0.904018	0.921002	-8.0428	0.101149	5.17574	1.49056	0.168846	0.525081	-6.37727
EJF14_11122	putative guanine nucleotide-binding subunit beta	similar to GBB_YEAST,Guanine nucleotide-binding subunit beta	0.20673	2.87655	3.05342	0.0130528	0.0235786	-4.09229	0.0288426	2.87655	0.415621	0.687014	0.869403	-6.96865
EJF14_11123	putative transcription initiation factor TFIID subunit	similar to TAF14_YEAST,Transcription initiation factor TFIID subunit 14,Actin non-complementing mutant 1,Chromosome stability 10,SWI SNF chromatin-remodeling complex subunit TAF14,SWI SNF complex 29 kDa subunit,SWI SNF complex subunit TAF14	-0.118797	8.01877	-3.39548	0.00744823	0.0145071	-3.93985	-0.068695	8.01877	-1.96786	0.0792547	0.388263	-5.73236
EJF14_11124	putative altered inheritance of mitochondria protein	similar to AIM41_CLAL4,Altered inheritance of mitochondria, mitochondrial	-0.433735	5.74425	-6.6842	7.34368e-05	0.000292094	0.963749	-0.196686	5.74425	-3.04267	0.0132871	0.179245	-3.98793
EJF14_11125	putative dihydrofolate reductase	similar to DYR_CANAX,Dihydrofolate reductase	-0.404561	5.17734	-10.4094	1.81342e-06	1.62289e-05	5.02758	-0.15591	5.17734	-4.0368	0.00269155	0.0748305	-2.28579
EJF14_11126	putative pyridoxine pyridoxamine 5-phosphate oxidase	similar to PPOX2_ARATH,Pyridoxine pyridoxamine 5-phosphate oxidase 2	-0.274899	8.39117	-4.22027	0.0020313	0.0046628	-2.56129	0.0781669	8.39117	1.18871	0.263714	0.617665	-6.76545
EJF14_11127	putative polyamine transporter	similar to GPT1_CANAX,polyamine transporter	0.543103	2.00255	6.38261	0.000105504	0.000393895	1.11489	0.00796684	2.00255	0.0891628	0.930823	0.975103	-6.8977
EJF14_11128	putative histone acetyltransferase	similar to RT109_CANAL,Histone acetyltransferase RTT109	-0.255188	6.5407	-6.12164	0.0001457	0.000508908	0.199821	0.0137678	6.5407	0.330362	0.74837	0.895869	-7.50009
EJF14_11130	hypothetical protein	similar to hypothetical protein CLUG_01100 Clavispora lusitaniae ATCC 42720	1.20369	5.46553	11.2731	9.01823e-07	9.90361e-06	5.7655	-0.208303	5.46553	-1.86072	0.0942984	0.41578	-5.83217
EJF14_11131	putative peroxisomal membrane protein	similar to PEX13_YEAST,Peroxisomal membrane PAS20,Peroxin-13	0.53063	5.47313	14.5536	9.2129e-08	1.97106e-06	8.23345	0.11241	5.47313	3.03277	0.0135065	0.180516	-3.95502
EJF14_11132	putative pyruvate dehydrogenase (acetyl-transferring) kinase	similar to PDK_SCHPO,Pyruvate dehydrogenase (acetyl-transferring) kinase, mitochondrial	0.729857	3.56518	9.81325	3.02501e-06	2.38388e-05	4.7078	0.0386924	3.56518	0.483171	0.640029	0.850965	-7.009
EJF14_11134	Probable hydrolase	similar to NIT2_YEAST,Probable hydrolase NIT2	0.273499	5.28651	3.87888	0.00344182	0.00741575	-3.10925	-0.0354838	5.28651	-0.493099	0.633256	0.849852	-7.34011
EJF14_11135	hypothetical protein	similar to hypothetical protein CLUG_01104 Clavispora lusitaniae ATCC 42720	1.028	6.27118	9.89739	2.80984e-06	2.25983e-05	4.49327	0.0462335	6.27118	0.443909	0.667151	0.86042	-7.43641
EJF14_11136	putative maintenance of telomere capping protein	similar to MTC1_YEAST,Maintenance of telomere capping protein 1	0.127549	6.83383	2.66498	0.0249156	0.0415411	-5.21503	0.0261799	6.83383	0.547992	0.596468	0.832041	-7.39835
EJF14_11137	hypothetical protein	similar to hypothetical protein CLUG_01106 Clavispora lusitaniae ATCC 42720	-0.459698	2.7175	-7.61152	2.57793e-05	0.000128709	2.53437	-0.162008	2.7175	-2.70642	0.0232492	0.222616	-4.09596
EJF14_11138	putative sporulation-specific protein	similar to SPO71_YEAST,Sporulation-specific 71	0.421443	5.08671	8.63842	8.98984e-06	5.6079e-05	3.30697	0.00651436	5.08671	0.130148	0.899192	0.961256	-7.42838
EJF14_11139	putative golgi apparatus membrane protein	similar to TVP15_SCHPO,Golgi apparatus membrane protein tvp15	0.835597	5.50937	15.4429	5.38434e-08	1.40429e-06	8.80949	0.0583796	5.50937	1.0514	0.319349	0.659531	-6.90528
EJF14_11140	putative importin subunit beta-5	similar to IMB5_YEAST,Importin subunit beta-5,114 kDa karyopherin,Karyopherin subunit beta-5,Karyopherin-114	0.129896	7.32989	3.66523	0.00482486	0.00990822	-3.51939	0.0363878	7.32989	1.03241	0.32771	0.66674	-6.99828
EJF14_11141	putative threonylcarbamoyl-AMP synthase	similar to SUA5_YEAST,Threonylcarbamoyl-AMP synthase,TC-AMP synthase,L-threonylcarbamoyladenylate synthase,Suppressor of upstream AUG 5,t(6)A37 threonylcarbamoyladenosine biosynthesis SUA5,tRNA threonylcarbamoyladenosine biosynthesis SUA5	-0.220627	4.85057	-2.71659	0.0228576	0.0384967	-5.0038	-0.047091	4.85057	-0.585497	0.571999	0.816269	-7.25839
EJF14_11143	putative calcium-transporting ATPase	similar to ATC1_YEAST,Calcium-transporting ATPase 1,Bypass SOD defects 1,Golgi Ca(2 )-ATPase	-0.0942565	7.68922	-1.59593	0.143531	0.191363	-6.8698	-0.0177169	7.68922	-0.300413	0.7704	0.910154	-7.48869
EJF14_11144	putative MIOREX complex component	similar to COQ11_YEAST,MIOREX complex component 2,Mitochondrial organization of gene expression 2	-0.106285	7.03991	-3.04906	0.0131474	0.0237416	-4.56684	0.0602733	7.03991	1.73007	0.116237	0.455775	-6.1272
EJF14_11145	hypothetical protein	similar to hypothetical protein CLUG_01114 Clavispora lusitaniae ATCC 42720	-1.53418	6.02532	-11.7589	6.2128e-07	7.59542e-06	6.14975	-0.17	6.02532	-1.3467	0.209644	0.56899	-6.64485
EJF14_11146	putative filamentous growth regulator	similar to FGR41_CANAL,Filamentous growth regulator 41,GPI-anchored protein 35	-1.52608	6.79145	-22.5789	1.6529e-09	1.76423e-07	12.4978	0.0459645	6.79145	0.682749	0.511239	0.78495	-7.30245
EJF14_11147	hypothetical protein	similar to hypothetical protein CLUG_01116 Clavispora lusitaniae ATCC 42720	-0.0897863	5.37096	-1.93596	0.0834803	0.119374	-6.33199	0.146905	5.37096	3.18665	0.0104782	0.160305	-3.71006
EJF14_11148	hypothetical protein	similar to hypothetical protein CLUG_01117 Clavispora lusitaniae ATCC 42720	0.244044	5.42955	4.93234	0.000712915	0.00191592	-1.44933	0.161493	5.42955	3.24042	0.00959302	0.151546	-3.61216
EJF14_11149	putative thiamine pyrophosphokinase	similar to TNR3_SCHPO,Thiamine pyrophosphokinase,TPK,Thiamine kinase	0.240866	5.64139	5.91051	0.000190418	0.000630924	-0.0562897	-0.0163494	5.64139	-0.397134	0.700135	0.877894	-7.42974
EJF14_11150	putative peroxisomal leader peptide-processing protease	similar to TYSD1_HUMAN,Peroxisomal leader peptide-processing protease,Trypsin domain-containing 1,contains Peroxisomal leader peptide-processing 15 kDa form,contains Peroxisomal leader peptide-processing 45 kDa form	0.407321	4.07648	4.78991	0.000873894	0.00227379	-1.47566	-0.0164871	4.07648	-0.184785	0.857323	0.946357	-7.23921
EJF14_11151	putative transcriptional regulator of adherence protein	similar to TRY5_CANAL,Transcriptional regulator of adherence protein 5	2.14882	-1.02889	8.22139	1.36201e-05	7.77868e-05	3.60497	0.986474	-1.02889	3.52436	0.00604672	0.120398	-2.22704
EJF14_11152	hypothetical protein	similar to hypothetical protein CLUG_01122 Clavispora lusitaniae ATCC 42720	0.763335	4.30043	11.8899	5.63175e-07	7.07456e-06	6.41069	0.220793	4.30043	3.28422	0.00892916	0.145985	-3.3484
EJF14_11155	putative serine threonine-kinase	similar to CBK1_DEBHA,Serine threonine-kinase CBK1	-0.319299	7.42778	-6.96655	5.28383e-05	0.000224861	1.30376	0.0844461	7.42778	1.83012	0.0990619	0.422885	-5.96534
EJF14_11156	putative uncharacterized membrane protein	similar to YCV1_YEAST,Uncharacterized membrane protein YCR061W	-0.218539	9.44049	-2.04714	0.0696147	0.101756	-6.10813	0.304141	9.44049	2.81343	0.0194468	0.208608	-4.27032
EJF14_11157	putative homocysteine S-methyltransferase	similar to MMUM_ECOLI,Homocysteine S-methyltransferase,S-methylmethionine:homocysteine methyltransferase	0.118068	7.51279	1.45866	0.177246	0.23026	-7.06415	0.230661	7.51279	2.84942	0.0183149	0.201833	-4.32028
EJF14_11158	putative nuclear cap-binding complex subunit	similar to NCBP1_ASHGO,Nuclear cap-binding complex subunit 1,80 kDa nuclear cap-binding,CBP80,NCBP 80 kDa subunit	-0.336555	7.78121	-7.96652	1.77012e-05	9.62541e-05	2.50565	-0.059951	7.78121	-1.4116	0.190299	0.550301	-6.53258
EJF14_11159	putative CCR4-associated factor	similar to CAF16_YEAST,CCR4-associated factor 16	-0.233585	6.85423	-5.27881	0.000439805	0.00127788	-0.990726	0.0871349	6.85423	1.96865	0.0791522	0.388263	-5.77206
EJF14_11160	hypothetical protein	similar to hypothetical protein A9F13_15g00330 Clavispora lusitaniae	-0.279116	4.19644	-3.69532	0.00459911	0.00951978	-3.23999	0.0158403	4.19644	0.212909	0.835944	0.938979	-7.30729
EJF14_11161	putative nucleoside diphosphate kinase	similar to NDK_ASHGO,Nucleoside diphosphate kinase,NDK,NDP kinase	-0.63884	9.94795	-6.12518	0.000145055	0.000507324	0.348869	-0.163658	9.94795	-1.55258	0.153506	0.508125	-6.21692
EJF14_11162	putative transcription factor	similar to SPT8_YEAST,Transcription factor SPT8	-0.184198	6.3669	-3.13036	0.0114954	0.0210923	-4.4261	-0.0434545	6.3669	-0.738639	0.478161	0.762209	-7.26424
EJF14_11163	putative GTPase-activating protein	similar to GYP8_YEAST,GTPase-activating GYP8	0.440536	5.06793	6.36343	0.000108005	0.000400502	0.626658	0.183731	5.06793	2.60869	0.0273734	0.246586	-4.61534
EJF14_11164	putative trimethyllysine dioxygenase	similar to TMLH_PICGU,Trimethyllysine dioxygenase,Epsilon-trimethyllysine 2-oxoglutarate dioxygenase,TML hydroxylase,TML-alpha-ketoglutarate dioxygenase,TML dioxygenase,TMLD	0.496176	5.47915	9.50804	3.97131e-06	2.96334e-05	4.15814	0.0903401	5.47915	1.70081	0.121752	0.464371	-6.09417
EJF14_11165	putative NADPH-dependent D-xylose reductase	similar to XYL1_PICGU,NADPH-dependent D-xylose reductase,XR	-0.333157	9.18497	-7.11129	4.47965e-05	0.000198664	1.57757	-0.0630111	9.18497	-1.34203	0.211097	0.571651	-6.54128
EJF14_11166	hypothetical protein	similar to hypothetical protein CLUG_01136 Clavispora lusitaniae ATCC 42720	-0.0313988	5.0074	-0.274977	0.789282	0.826716	-7.98594	0.059711	5.0074	0.521633	0.613993	0.840433	-7.29882
EJF14_11167	putative actin-related protein 2/3 complex subunit	similar to ARPC5_YEAST,Actin-related protein 2/3 complex subunit 5,Arp2 3 complex 16 kDa subunit,p16-ARC	0.260847	6.65479	5.89826	0.000193432	0.000637441	-0.105319	-0.0394814	6.65479	-0.893674	0.3938	0.713278	-7.13746
EJF14_11168	hypothetical protein	similar to YMK8_YEAST,Uncharacterized protein YML108W	0.200709	5.32834	2.30477	0.0454634	0.0701675	-5.75556	-0.0709517	5.32834	-0.803827	0.441349	0.739678	-7.14562
EJF14_11169	putative glucose-6-phosphate isomerase	similar to G6PI_CANAL,Glucose-6-phosphate isomerase,GPI,Phosphoglucose isomerase,PGI,Phosphohexose isomerase,PHI	-0.443782	11.4314	-5.32352	0.00041374	0.00121246	-0.703725	0.0498348	11.4314	0.592542	0.567466	0.81309	-7.1346
EJF14_11170	hypothetical protein	similar to predicted protein Clavispora lusitaniae ATCC 42720	-0.677161	7.00264	-17.3259	1.88797e-08	6.86455e-07	9.89661	-0.14588	7.00264	-3.72586	0.00438129	0.0991239	-2.86253
EJF14_11171	hypothetical protein	similar to hypothetical protein CLUG_01141 Clavispora lusitaniae ATCC 42720	-0.396852	5.82227	-6.12357	0.000145349	0.000508024	0.223992	-0.0832353	5.82227	-1.28899	0.228214	0.584584	-6.69714
EJF14_11172	putative transcriptional activator of proteases	similar to PRTT_PENCW,Transcriptional activator of proteases prtT,Zn(2)-C6 zinc finger-containing prtT	0.42451	4.4757	5.18916	0.000497536	0.00141718	-0.938021	0.0478447	4.4757	0.563347	0.586383	0.823915	-7.16232
EJF14_11173	putative metal tolerance protein	similar to MTP5_ORYSJ,Metal tolerance protein 5	1.1066	3.87994	13.1638	2.27324e-07	3.61934e-06	7.44624	0.0585465	3.87994	0.633624	0.541434	0.806691	-6.95123
EJF14_11174	putative actin-related protein 2/3 complex subunit	similar to ARPC1_SCHPO,Actin-related protein 2/3 complex subunit 1,Arp2 3 complex 41 kDa subunit,p41-ARC	0.055246	7.75954	1.30069	0.224344	0.282597	-7.24896	-0.0464014	7.75954	-1.10087	0.29834	0.641088	-6.90907
EJF14_11175	putative uncharacterized membrane protein	similar to YG1I_YEAST,Uncharacterized membrane protein YGR026W	0.320086	6.85016	5.67914	0.000257086	0.000804606	-0.409888	-0.0284088	6.85016	-0.50602	0.624496	0.846205	-7.42206
EJF14_11176	putative DASH complex subunit	similar to DAD3_DEBHA,DASH complex subunit DAD3,Outer kinetochore protein DAD3	0.0716785	3.56517	0.725297	0.485932	0.550911	-7.49874	0.00896267	3.56517	0.0889985	0.93095	0.975103	-7.18064
EJF14_11177	putative adenylosuccinate lyase	similar to PUR8_YEAST,Adenylosuccinate lyase,ASL,Adenylosuccinase,ASase	0.400115	9.78841	6.80539	6.36863e-05	0.000260306	1.23272	0.109822	9.78841	1.88654	0.0904458	0.411438	-5.76123
EJF14_11178	putative cell-surface associated glycoprotein	similar to DFI1_CANAL,Cell-surface associated glycoprotein DFI1,Defective in filamentous invasion 1	0.599229	6.6356	13.7501	1.53728e-07	2.76054e-06	7.63859	0.0921672	6.6356	2.12011	0.0617398	0.356321	-5.53241
EJF14_11179	putative uncharacterized membrane protein	similar to YCR3_YEAST,Uncharacterized membrane protein YCR023C	0.533477	4.74373	7.7006	2.34298e-05	0.000120042	2.31622	0.053897	4.74373	0.747585	0.472996	0.758594	-7.07319
EJF14_11180	putative uncharacterized membrane protein	similar to YCR3_YEAST,Uncharacterized membrane protein YCR023C	0.0386848	5.19131	0.578032	0.576825	0.636822	-7.86904	0.165967	5.19131	2.47651	0.0341408	0.278918	-4.86967
EJF14_11181	putative Epoxide hydrolase	similar to CEEH1_CAEEL,Epoxide hydrolase 1	0.0572326	6.05908	0.511497	0.620801	0.677451	-7.97675	0.634712	6.05908	5.69905	0.000250461	0.0173642	0.175014
EJF14_11182	putative regulator of cytoskeleton and endocytosis protein	similar to RV167_CANAL,Regulator of cytoskeleton and endocytosis RVS167	0.277674	7.93349	7.30652	3.59881e-05	0.000167375	1.74991	0.0688553	7.93349	1.8324	0.0987001	0.422451	-5.94835
EJF14_11184	putative indoleamine 2,3-dioxygenase	similar to I23O_YEAST,Indoleamine 2,3-dioxygenase,IDO,Biosynthesis of nicotinic acid 2	-0.611788	8.48738	-9.12717	5.63556e-06	3.88781e-05	3.78298	-0.011874	8.48738	-0.174434	0.865223	0.949855	-7.46462
EJF14_11185	putative histidine-tRNA synthetase	similar to SYH_YEAST,Histidine-tRNA synthetase, mitochondrial,Histidyl-tRNA synthetase	-0.254746	8.19971	-7.32683	3.51862e-05	0.000164573	1.78505	-0.1158	8.19971	-3.32415	0.00836536	0.141385	-3.48299
EJF14_11186	putative sphingolipid delta(4)-desaturase	similar to DEGS_CANAL,Sphingolipid delta(4)-desaturase,Delta4-(E)-sphingolipid desaturase,Dihydroceramide desaturase	0.125169	8.00406	2.28769	0.0467734	0.0719399	-5.79804	0.0711442	8.00406	1.30715	0.222228	0.581727	-6.65793
EJF14_11187	hypothetical protein	similar to EBS1_ASHGO,EBS1	-0.465801	6.64003	-8.54008	9.90079e-06	6.01863e-05	3.11157	0.0455316	6.64003	0.835093	0.42438	0.728202	-7.19024
EJF14_11188	putative desumoylating isopeptidase	similar to DESI1_HUMAN,Desumoylating isopeptidase 1,PPPDE peptidase domain-containing protein 2,FAM152B	-0.00950918	3.79297	-0.192093	0.851755	0.878595	-7.81236	-0.0892791	3.79297	-1.75628	0.11149	0.447678	-5.7616
EJF14_11189	hypothetical protein	similar to MUM2_YEAST,MUM2,Muddled meiosis 2	0.766747	-0.808707	2.47891	0.0340045	0.0545683	-4.52266	0.239721	-0.808707	0.745244	0.474344	0.759502	-6.21388
EJF14_11190	hypothetical protein	similar to predicted protein Clavispora lusitaniae ATCC 42720	0.364752	-0.515951	1.13249	0.285486	0.348553	-6.47486	0.527823	-0.515951	1.64318	0.133318	0.47931	-5.28133
EJF14_11191	putative peroxisomal membrane protein	similar to PXMP4_RAT,Peroxisomal membrane protein 4,24 kDa peroxisomal intrinsic membrane	0.308916	4.3196	7.59428	2.6263e-05	0.000130529	2.24779	-0.0268725	4.3196	-0.632079	0.5424	0.806691	-7.09308
EJF14_11192	putative la-related protein 1C	similar to LRP1C_ARATH,La-related protein 1C	-0.468021	6.82747	-7.92144	1.85534e-05	9.95271e-05	2.42869	0.032712	6.82747	0.553074	0.59312	0.829821	-7.39484
EJF14_11193	putative boron transporter	similar to BOR1_YEAST,Boron transporter 1	-0.258289	3.7662	-4.07742	0.00252796	0.00565377	-2.52058	0.163705	3.7662	2.68324	0.0241669	0.227427	-4.3228
EJF14_11194	putative threonine aspartase	similar to TASP1_SCHPO,threonine aspartase,Taspase-1,contains threonine aspartase alpha chain,contains threonine aspartase beta chain	0.132352	3.82033	2.1245	0.0612948	0.090675	-5.79838	0.0121813	3.82033	0.191079	0.852527	0.945201	-7.21289
EJF14_11195	putative 60S ribosomal protein	similar to RL24_KLULA,60S ribosomal protein L24,Ribosomal protein L30	-0.456257	10.8544	-8.41924	1.1161e-05	6.58005e-05	3.16786	-0.147782	10.8544	-2.71077	0.0230808	0.222033	-4.36572
EJF14_11196	putative DASH complex subunit	similar to SPC34_ASHGO,DASH complex subunit SPC34,Outer kinetochore SPC34	-0.168736	4.24658	-2.64488	0.0257668	0.042804	-5.01502	0.103832	4.24658	1.64638	0.132651	0.479112	-6.0247
EJF14_11197	putative tRNA N6-adenosine threonylcarbamoyl transferase	similar to KAE1_DEBHA,tRNA N6-adenosine threonylcarbamoyl transferase,N6-L-threonylcarbamoyladenine synthase,t(6)A synthase,t(6)A37 threonylcarbamoyladenosine biosynthesis KAE1,tRNA threonylcarbamoyladenosine biosynthesis KAE1	-0.125169	6.67351	-3.66884	0.00479719	0.0098701	-3.52495	-0.0561878	6.67351	-1.64715	0.132492	0.479079	-6.24694
EJF14_11198	putative ubiquitin-binding protein	similar to CUE2_YEAST,Ubiquitin-binding CUE2,Coupling of ubiquitin conjugation to ER degradation 2	0.143241	3.65814	2.5011	0.0327668	0.0528924	-5.15147	0.0532276	3.65814	0.910128	0.385496	0.708403	-6.76316
EJF14_11199	putative uncharacterized PH domain-containing protein	similar to YJO2_SCHPO,Uncharacterized PH domain-containing protein	0.531128	5.11954	13.4586	1.86369e-07	3.17988e-06	7.49706	0.0129082	5.11954	0.317064	0.758124	0.903251	-7.3879
EJF14_11200	putative replication factor C subunit	similar to RFC3_YEAST,Replication factor C subunit 3,Replication factor C3,Activator 1 40 kDa subunit	-0.31188	6.09091	-8.71554	8.33968e-06	5.28051e-05	3.30735	-0.0757878	6.09091	-2.1234	0.0614058	0.355282	-5.52279
EJF14_11201	putative stretch-activated cation channel protein	similar to MID1_YEAST,Stretch-activated cation channel MID1,Mating pheromone-induced death 2	0.294644	5.03106	3.33366	0.0082366	0.015801	-3.98783	-0.0458194	5.03106	-0.506159	0.624402	0.846205	-7.29793
EJF14_11202	putative universal stress A family	similar to YGBA_SCHPO,Universal stress protein A family	0.0562744	5.24824	0.984458	0.349548	0.415267	-7.54818	0.153523	5.24824	2.68192	0.0242205	0.22754	-4.53556
EJF14_11203	hypothetical protein	similar to predicted protein Clavispora lusitaniae ATCC 42720	-0.189	5.70746	-4.16598	0.00220665	0.00501902	-2.67678	0.00427392	5.70746	0.0944589	0.926727	0.973261	-7.5269
EJF14_11204	putative mediator of RNA polymerase II transcription subunit	similar to MED10_PICST,Mediator of RNA polymerase II transcription subunit 10,Mediator complex subunit 10	0.449225	6.17745	12.2023	4.47352e-07	5.93229e-06	6.48625	0.10839	6.17745	2.93818	0.0158007	0.188583	-4.17267
EJF14_11205	hypothetical protein	similar to predicted protein Clavispora lusitaniae ATCC 42720	-0.797535	7.82426	-10.9486	1.16594e-06	1.16851e-05	5.45673	0.109194	7.82426	1.46596	0.175292	0.533044	-6.44845
EJF14_11206	putative lactose permease	similar to LACP_KLULA,Lactose permease	0.678624	1.9186	4.42257	0.00149752	0.00358163	-1.67984	0.3011	1.9186	1.88046	0.0913399	0.413445	-5.23983
EJF14_11207	putative lactose permease	similar to LACP_KLULA,Lactose permease	-0.871388	4.17291	-7.44603	3.08563e-05	0.000148899	2.11356	-0.284688	4.17291	-2.48028	0.0339267	0.278918	-4.72474
EJF14_11208	putative beta-xylosidase	similar to XYL5_PHACH,Beta-xylosidase,1,4-beta-D-xylan xylohydrolase,Xylan 1,4-beta-xylosidase	-0.0943413	-0.944077	-0.665443	0.521758	0.583912	-6.87024	-0.264999	-0.944077	-1.82272	0.100248	0.425626	-4.97687
EJF14_11209	Probable beta-glucosidase I	similar to BGLI_ASPFC,Probable beta-glucosidase I,Beta-D-glucoside glucohydrolase I,Cellobiase I,Gentiobiase I	-0.84975	5.60183	-6.50033	9.14666e-05	0.000350568	0.736121	-0.443687	5.60183	-3.41205	0.00725059	0.133237	-3.35789
EJF14_11210	hypothetical protein	similar to hypothetical protein CLUG_01182 Clavispora lusitaniae ATCC 42720	0.425161	6.15272	7.8296	2.04318e-05	0.000107601	2.33621	0.0957694	6.15272	1.75984	0.110861	0.446799	-6.07074
EJF14_11211	putative pleckstrin homology domain-containing family A member protein	similar to PKHA8_HUMAN,Pleckstrin homology domain-containing family A member 8,PH domain-containing family A member 8,Phosphatidylinositol-four-phosphate adapter 2,FAPP-2,Phosphoinositol 4-phosphate adapter 2,hFAPP2	-0.239873	7.62799	-4.62205	0.00111506	0.00278105	-1.963	-0.0800201	7.62799	-1.54308	0.155773	0.511139	-6.3698
EJF14_11212	putative succinate dehydrogenase assembly factor	similar to SDHF3_CANAL,Succinate dehydrogenase assembly factor 3,mitochondrial,SDH assembly factor 3,SDHAF3	0.0462233	5.84486	0.719147	0.489541	0.554199	-7.8407	-0.0292159	5.84486	-0.452634	0.661078	0.857715	-7.42438
EJF14_11213	putative transmembrane E3 ubiquitin-protein ligase	similar to TUL1_YEAST,Transmembrane E3 ubiquitin-protein ligase 1,RING-type E3 ubiquitin transferase TUL1	-0.0780603	5.3307	-0.935573	0.372903	0.439885	-7.60599	0.0225759	5.3307	0.270356	0.792728	0.918182	-7.44904
EJF14_11214	hypothetical protein	similar to hypothetical protein A9F13_09g02519 Clavispora lusitaniae	1.87987	2.55244	17.8333	1.44985e-08	5.88211e-07	10.4518	0.83028	2.55244	7.31683	3.55787e-05	0.00475279	2.685
EJF14_11215	hypothetical protein	similar to hypothetical protein CLUG_01186 Clavispora lusitaniae ATCC 42720	0.235623	4.71261	5.3057	0.000423923	0.00123897	-0.802199	0.133509	4.71261	2.96436	0.0151284	0.188388	-3.98018
EJF14_11216	putative nuclear control of ATPase	similar to NCA2_YEAST,Nuclear control of ATPase 2	0.430442	5.589	5.65168	0.000266542	0.000828982	-0.404471	0.0705187	5.589	0.915663	0.382731	0.705798	-7.05795
EJF14_11217	putative proteasome subunit alpha type-3	similar to PSA3_YEAST,Proteasome subunit alpha type-3,Macropain subunit Y13,Multicatalytic endopeptidase complex subunit Y13,Proteasome component Y13,proteinase YSCE subunit 13	0.0191657	7.15628	0.487418	0.637127	0.692314	-8.00397	-0.0923249	7.15628	-2.35914	0.0415279	0.300003	-5.14972
EJF14_11218	hypothetical protein	similar to YP153_YEAST,Uncharacterized protein YPR153W	0.0843789	5.89658	1.65636	0.13059	0.176515	-6.78739	0.0735137	5.89658	1.44112	0.182018	0.540625	-6.50296
EJF14_11219	putative NEDD8-specific protease	similar to NEP2_SCHPO,NEDD8-specific protease 2,Meiotically up-regulated gene 120	0.318155	5.216	7.99368	1.72083e-05	9.41555e-05	2.58523	0.0967893	5.216	2.39766	0.0389445	0.292626	-4.99676
EJF14_11220	putative intermediate cleaving peptidase	similar to ICP55_YEAST,Intermediate cleaving peptidase 55,Intermediate cleaving peptidase of 55 kDa	0.0197651	6.01097	0.302935	0.768536	0.807922	-8.07464	0.0232576	6.01097	0.356163	0.729582	0.888863	-7.47618
EJF14_11221	putative prohibitin protein	similar to PHB1_YEAST,Prohibitin-1	-0.165965	7.56074	-4.07779	0.00252652	0.00565377	-2.83192	-0.122757	7.56074	-3.02423	0.013699	0.181139	-4.02443
EJF14_11222	hypothetical protein	similar to CCC1_YEAST,CCC1,Cross-complementer of CSG1	-0.868136	7.46682	-16.5248	2.90838e-08	9.26117e-07	9.44044	-0.0877543	7.46682	-1.64841	0.132231	0.478986	-6.21977
EJF14_11223	Putative cell agglutination protein	similar to PFL5_SCHPO,Putative cell agglutination protein pfl5	1.0607	8.48295	9.61045	3.62178e-06	2.74744e-05	4.27539	0.11434	8.48295	1.065	0.313466	0.652796	-6.91999
EJF14_11224	putative high-affinity glucose transporter	similar to SNF3_YEAST,High-affinity glucose transporter SNF3	0.204233	2.11606	0.994232	0.345011	0.410711	-7.02698	-0.0710704	2.11606	-0.334517	0.745333	0.895609	-6.87453
EJF14_11225	putative FAS1 domain-containing protein	similar to YL001_YEAST,FAS1 domain-containing protein YLR001C	-0.297218	4.42869	-3.22426	0.00985052	0.0184701	-4.06171	0.0535848	4.42869	0.593843	0.566631	0.81309	-7.17959
EJF14_11226	putative polyadenylate-binding protein	similar to PABN3_ARATH,Polyadenylate-binding 3,abN3,Poly(A)-binding protein 3,Nuclear poly(A)-binding 3,Poly(A)-binding III,PABIII	0.129181	5.00254	3.35781	0.00791877	0.0152877	-3.94533	-0.0115939	5.00254	-0.296572	0.773241	0.910424	-7.39507
EJF14_11227	putative hyphally regulated cell wall protein	similar to HYR3_CANAL,Hyphally regulated cell wall protein 3,Adhesin HYR3	1.34137	2.11989	14.4393	9.8928e-08	2.08396e-06	8.48552	-0.221128	2.11989	-2.12252	0.0614949	0.355282	-4.86532
EJF14_20001	putative ammonia transport outward protein	similar to ATO2_YEAST,Ammonia transport outward protein 2	0.306131	-0.151341	1.27226	0.233848	0.292817	-6.37193	0.265441	-0.151341	1.08949	0.303075	0.645139	-6.00076
EJF14_20002	putative phosphatidylinositol transfer protein	similar to CSR1_ASHGO,Phosphatidylinositol transfer protein CSR1	0.778294	3.62791	9.46035	4.1466e-06	3.04844e-05	4.34616	-0.1394	3.62791	-1.55043	0.154017	0.508125	-5.97098
EJF14_20003	putative granaticin polyketide synthase putative ketoacyl reductase	similar to DHK2_STRVN,Granaticin polyketide synthase putative ketoacyl reductase 2,ORF6	1.1191	3.31279	17.624	1.61527e-08	6.36461e-07	10.2918	0.142519	3.31279	2.04944	0.0693525	0.369788	-5.17562
EJF14_20004	putative ceramide glucosyltransferase	similar to CEGT_CANAL,Ceramide glucosyltransferase,GLCT-1,Glucosylceramide synthase,GCS,UDP-glucose ceramide glucosyltransferase,UDP-glucose:N-acylsphingosine D-glucosyltransferase	0.0495657	6.1479	1.23101	0.248228	0.308008	-7.3495	0.362475	6.1479	9.0172	6.24874e-06	0.0012223	4.11873
EJF14_20005	putative carnitine O-acetyltransferase	similar to CACP_CANTR,Carnitine O-acetyltransferase,mitochondrial,Carnitine acetylase	0.920731	5.4084	21.6204	2.46766e-09	1.98755e-07	12.1089	-0.0580306	5.4084	-1.3167	0.219132	0.580081	-6.57572
EJF14_20006	putative autophagy-related protein	similar to ATG11_DEBHA,Autophagy-related protein 11	0.0912024	5.655	1.80896	0.102487	0.142902	-6.549	0.0300374	5.655	0.592689	0.567372	0.81309	-7.32672
EJF14_20007	putative ribose-phosphate pyrophosphokinase	similar to KPR4_YEAST,Ribose-phosphate pyrophosphokinase 4,Phosphoribosyl pyrophosphate synthase 4	-0.0653538	6.38149	-1.64576	0.132781	0.178903	-6.82129	-0.0296588	6.38149	-0.746989	0.473339	0.7587	-7.25918
EJF14_20008	putative dihydroxy-acid dehydratase	similar to ILV3_YEAST,Dihydroxy-acid dehydratase,mitochondrial,DAD,2,3-dihydroxy acid hydrolyase	-0.262483	8.84101	-7.48499	2.95698e-05	0.000143195	2.0076	0.025695	8.84101	0.729101	0.483708	0.767857	-7.18249
EJF14_20009	hypothetical protein	similar to hypothetical protein CLUG_01218 Clavispora lusitaniae ATCC 42720	-0.107019	5.76862	-1.42774	0.185732	0.239805	-7.09156	-0.0358182	5.76862	-0.476407	0.644663	0.85241	-7.40587
EJF14_20010	putative homocitrate synthase	similar to HOSM_YARLI,Homocitrate synthase,mitochondrial	0.0219657	7.40429	0.654175	0.528676	0.590088	-7.89489	-0.00810117	7.40429	-0.242347	0.813716	0.927364	-7.51976
EJF14_20011	putative protein	similar to SYG1_YEAST,Protein SYG1	0.25173	5.05957	4.25347	0.00193142	0.00446157	-2.46866	0.0708321	5.05957	1.17835	0.267623	0.619491	-6.73136
EJF14_20012	putative Abhydrolase domain-containing protein	similar to YDJ8_SCHPO,Abhydrolase domain-containing protein C57A10.08c	-0.285735	5.70154	-6.30105	0.000116593	0.000425912	0.473324	0.0785898	5.70154	1.74754	0.113054	0.450803	-6.07561
EJF14_20013	Probable phospholipid-transporting ATPase	similar to ATC7_YEAST,Probable phospholipid-transporting ATPase NEO1	0.0457091	5.45789	0.449276	0.663412	0.716386	-7.96368	0.183469	5.45789	1.80552	0.103053	0.431185	-5.95402
EJF14_20014	hypothetical protein	similar to hypothetical protein CLUG_01225 Clavispora lusitaniae ATCC 42720	-0.167056	7.16717	-2.65316	0.0254127	0.0422927	-5.23202	-0.0827208	7.16717	-1.31491	0.219711	0.58057	-6.68221
EJF14_20015	putative ATP synthase subunit alpha	similar to ATPA_KLULA, ATP synthase subunit alpha, mitochondrial	-0.305342	10.8798	-4.66511	0.00104709	0.00264281	-1.71916	-0.0848582	10.8798	-1.29202	0.227208	0.583686	-6.50868
EJF14_20016	hypothetical protein	similar to hypothetical protein CLUG_01227 Clavispora lusitaniae ATCC 42720	-0.05133	6.10918	-1.02395	0.331487	0.397035	-7.57907	0.024375	6.10918	0.486459	0.637782	0.850965	-7.42137
EJF14_20017	putative sporulation protein	similar to RMD6_YEAST,Sporulation protein RMD6,Required for meiotic nuclear division protein 6	-0.286212	6.57166	-2.83989	0.0186079	0.0321398	-4.92122	0.0878056	6.57166	0.871594	0.405139	0.719662	-7.15766
EJF14_20018	putative aminopeptidase	similar to APE2_CANAL,Aminopeptidase 2	-0.505945	8.98613	-11.2686	9.04976e-07	9.9131e-06	5.79408	-0.0305619	8.98613	-0.673931	0.516583	0.787774	-7.21193
EJF14_20019	hypothetical protein	similar to predicted protein Clavispora lusitaniae ATCC 42720	0.0906784	-1.23876	0.353651	0.731403	0.77739	-7.00598	-0.34923	-1.23876	-1.30724	0.2222	0.581727	-5.61617
EJF14_20020	putative peptidyl-prolyl cis-trans isomerase	similar to SSP1_NEUCR,Peptidyl-prolyl cis-trans isomerase ssp-1,PPIase ssp-1	0.0879822	6.07397	1.8672	0.0933174	0.131422	-6.48995	-0.0483816	6.07397	-1.02467	0.331163	0.668633	-6.99906
EJF14_20021	putative uridylate kinase	similar to KCY_YEAST,Uridylate kinase,UK,ATP:UMPphosphotransferase,Deoxycytidylate kinase,CK,dCMPkinase,Suppressor of cdc8 protein,Uridine monophosphatekinase,UMP kinase,UMPK	0.130922	7.64374	2.9299	0.0160197	0.0282666	-4.74417	-0.0379838	7.64374	-0.857398	0.412549	0.722521	-7.15335
EJF14_20022	putative uncharacterized oxidoreductase	similar to YIV5_YEAST, Uncharacterized oxidoreductase YIR035C	0.7176	6.88499	13.031	2.48934e-07	3.8406e-06	7.12078	0.281471	6.88499	5.15434	0.000522106	0.0248659	-0.619903
EJF14_20023	putative PAB-dependent poly(A)-specific ribonuclease subunit	similar to PAN3_DEBHA,PAB-dependent poly(A)-specific ribonuclease subunit PAN3,PAB1P-dependent poly(A)-nuclease,PAN deadenylation complex subunit 3	0.00950626	6.29698	0.200168	0.845613	0.874213	-8.11094	0.0448285	6.29698	0.94383	0.36888	0.697156	-7.08484
EJF14_20024	putative PHO85 cyclin protein	similar to PCL5_YEAST,PHO85 cyclin-5,G1/S-specific cyclin PCL5	0.0305054	7.23221	0.739607	0.477601	0.543324	-7.84002	0.297426	7.23221	7.20509	4.03018e-05	0.00501665	2.12072
EJF14_20025	hypothetical protein	similar to CIC11C00000001405 Candida intermedia	-0.332968	7.73879	-3.12195	0.0116561	0.021337	-4.42225	0.0791541	7.73879	0.735133	0.480196	0.764059	-7.23906
EJF14_20026	putative nucleosome assembly protein	similar to NAP1_CANAL,Nucleosome assembly protein 1	0.153702	8.17607	3.71789	0.00443707	0.00925171	-3.38989	-0.0154109	8.17607	-0.375549	0.715586	0.885054	-7.43755
EJF14_20027	putative peroxisomal long-chain fatty acid import protein	similar to PXA1_YEAST,Peroxisomal long-chain fatty acid import protein 2,Peroxisomal ABC transporter 1	0.968642	4.06481	14.0763	1.24476e-07	2.47013e-06	8.06289	0.0697219	4.06481	0.935044	0.373162	0.700091	-6.75991
EJF14_20028	putative mitochondrial oxaloacetate transport protein	similar to OAC1_YEAST,Mitochondrial oxaloacetate transport protein,Mitochondrial carrier protein PMT	-0.0143586	5.85767	-0.25888	0.801308	0.83787	-8.08181	-0.0269794	5.85767	-0.485578	0.638384	0.850965	-7.40994
EJF14_20029	hypothetical protein	similar to hypothetical protein CLUG_01240 Clavispora lusitaniae ATCC 42720	0.163718	6.03498	4.93283	0.000712425	0.00191592	-1.49196	0.0367891	6.03498	1.10622	0.296135	0.640501	-6.90982
EJF14_20030	putative mitochondrial presequence protease	similar to CYM1_DEBHA,Mitochondrial presequence protease	-0.0309285	6.12742	-0.560705	0.588112	0.646415	-7.95938	-0.0815415	6.12742	-1.47715	0.172335	0.529087	-6.46877
EJF14_20031	putative 54S ribosomal protein	similar to RM39_YEAST,54S ribosomal protein L39,mitochondrial,Mitochondrial large ribosomal subunit protein bL33m,YmL39	-0.207829	5.19248	-1.6512	0.131653	0.177645	-6.74468	-0.191879	5.19248	-1.5172	0.162101	0.514981	-6.34924
EJF14_20032	putative endoplasmic reticulum vesicle protein	similar to TMEDA_DEBHA,Endoplasmic reticulum vesicle protein 25	-0.205452	7.83865	-4.46977	0.00139587	0.00338281	-2.19222	-0.034401	7.83865	-0.747125	0.47326	0.7587	-7.22891
EJF14_20033	hypothetical protein	similar to hypothetical protein CLUG_01244 Clavispora lusitaniae ATCC 42720	0.0703744	5.49684	1.96709	0.079354	0.114194	-6.29788	0.0556599	5.49684	1.54945	0.15425	0.508125	-6.3272
EJF14_20034	hypothetical protein	similar to hypothetical protein CLUG_01245 Clavispora lusitaniae ATCC 42720	0.165052	4.27536	2.2157	0.0527122	0.0798851	-5.73802	0.0463972	4.27536	0.608796	0.557083	0.809514	-7.11853
EJF14_20035	putative catabolic L-serine/threonine dehydratase	similar to STDH_YEAST,Catabolic L-serine/threonine dehydratase	0.277819	4.88921	6.32341	0.000113432	0.000417377	0.581914	0.00715644	4.88921	0.158737	0.877234	0.953319	-7.40361
EJF14_20036	hypothetical protein	similar to YMC0_YEAST,Uncharacterized protein YML020W	0.596485	4.6461	11.8316	5.88256e-07	7.35589e-06	6.31733	-0.05798	4.6461	-1.09143	0.302265	0.64476	-6.72877
EJF14_20037	putative histone-lysine N-methyltransferase	similar to DOT1_DEBHA,Histone-lysine N-methyltransferase,H3 lysine-79 specific,Histone H3-K79 methyltransferase,H3-K79-HMTase	-0.0396269	6.03451	-0.830952	0.426601	0.493973	-7.7559	0.0726016	6.03451	1.52388	0.160447	0.513148	-6.40201
EJF14_20038	putative ISWI chromatin-remodeling complex ATPase	similar to ISW2_CANAL,ISWI chromatin-remodeling complex ATPase ISW2	-0.521246	6.82188	-13.1249	2.33437e-07	3.7059e-06	7.18075	-0.00910157	6.82188	-0.229054	0.823732	0.933661	-7.53264
EJF14_20039	putative uracil-DNA glycosylase	similar to UNG_SCHPO,Uracil-DNA glycosylase,UDG	-0.0503374	6.41311	-1.26837	0.235173	0.294074	-7.31532	0.0764923	6.41311	1.92801	0.0845646	0.399523	-5.83054
EJF14_20040	putative Dolichyl-diphosphooligosaccharide-protein glycosyltransferase subunit	similar to OST6_YEAST,Dolichyl-diphosphooligosaccharide-protein glycosyltransferase subunit OST6,Oligosaccharyl transferase subunit OST6,Oligosaccharyl transferase 37 kDa subunit,OTase 37 kDa subunit	-0.15579	4.36088	-1.58247	0.146564	0.194743	-6.68422	0.114073	4.36088	1.17561	0.268664	0.619568	-6.63668
EJF14_20041	putative uncharacterized vacuolar membrane protein	similar to YMB8_YEAST,Uncharacterized vacuolar membrane protein YML018C	0.518168	6.42904	7.03703	4.87417e-05	0.000211368	1.39	0.216665	6.42904	2.94273	0.0156816	0.188583	-4.17047
EJF14_20042	putative vacuolar amino acid transporter	similar to AVT1_YEAST,Vacuolar amino acid transporter 1	0.719727	6.08134	10.5928	1.55698e-06	1.44344e-05	5.14206	0.201377	6.08134	2.95456	0.0153765	0.188583	-4.13331
EJF14_20043	putative mediator of RNA polymerase II transcription subunit	similar to MED14_DEBHA,Mediator of RNA polymerase II transcription subunit 14,Mediator complex subunit 14	-0.267995	6.65469	-5.44466	0.000351133	0.00105436	-0.748078	0.034819	6.65469	0.707485	0.496429	0.776132	-7.29183
EJF14_20044	putative serine/threonine-protein kinase	similar to PRR1_YEAST,Serine/threonine-protein kinase PRR1,Pheromone response regulator 1	-0.744095	5.88284	-13.0626	2.4359e-07	3.79017e-06	7.15998	0.103103	5.88284	1.84392	0.0968868	0.418295	-5.95008
EJF14_20045	putative protein	similar to NBA1_YEAST,Protein NBA1,NAP1 and bud neck-associated protein 1	0.143877	6.45774	2.36273	0.0412803	0.0646717	-5.7145	0.0268191	6.45774	0.440372	0.66962	0.861322	-7.4514
EJF14_20046	hypothetical protein	similar to hypothetical protein CLUG_01258 Clavispora lusitaniae ATCC 42720	0.0660434	5.27542	0.900258	0.390462	0.457838	-7.63967	0.00829227	5.27542	0.112125	0.913082	0.966524	-7.47583
EJF14_20047	putative mitotic checkpoint protein	similar to BUB32_ARATH,Mitotic checkpoint protein BUB3.2,Protein budding uninhibited by benzymidazol 3.2	0.174557	3.55139	1.73933	0.11454	0.15703	-6.33134	0.0813304	3.55139	0.794187	0.446671	0.741842	-6.84591
EJF14_20048	putative ribosomal lysine N-methyltransferase	similar to RKM4_YEAST,Ribosomal lysine N-methyltransferase 4,SET domain-containing protein 7	-0.246688	5.60208	-6.33295	0.000112112	0.000413772	0.519013	-0.0351799	5.60208	-0.907024	0.387053	0.708866	-7.09126
EJF14_20049	hypothetical protein	similar to hypothetical protein CLUG_01261 Clavispora lusitaniae ATCC 42720	0.219774	5.68298	3.19619	0.0103152	0.0192099	-4.27919	0.153668	5.68298	2.22668	0.0517619	0.326613	-5.32236
EJF14_20051	putative 37S ribosomal protein	similar to MRP10_ASHGO,37S ribosomal protein MRP10,mitochondrial,Mitochondrial ribosomal protein 10	0.090856	4.98535	0.75912	0.466388	0.53228	-7.73082	-0.0178207	4.98535	-0.14725	0.886045	0.956795	-7.43846
EJF14_20052	hypothetical protein	similar to hypothetical protein CLUG_01262 Clavispora lusitaniae ATCC 42720	0.38139	5.65285	9.85054	2.92749e-06	2.32712e-05	4.46907	-0.0496203	5.65285	-1.26412	0.236629	0.593686	-6.69678
EJF14_20053	putative PHO85 cyclin protein	similar to PCL1_YEAST,PHO85 cyclin-1,Cyclin HCS26,G1/S-specific cyclin PCL1	0.766141	6.75024	9.68066	3.4017e-06	2.6094e-05	4.27873	0.0585316	6.75024	0.743552	0.47532	0.759502	-7.26318
EJF14_20054	putative multidrug resistance regulator	similar to MRR1_CANAL,Multidrug resistance regulator 1	0.633576	4.48558	10.344	1.91567e-06	1.68413e-05	5.06781	0.188093	4.48558	2.94939	0.0155093	0.188583	-3.9404
EJF14_20055	putative topoisomerase 1-associated factor	similar to TOF1_DEBHA,Topoisomerase 1-associated factor 1	-0.314996	5.88821	-5.80551	0.000218013	0.000701754	-0.216812	-0.0637925	5.88821	-1.18201	0.266238	0.618138	-6.82826
EJF14_20056	putative vacuolar amino acid transporter	similar to AVT2_YEAST,Vacuolar amino acid transporter 2	0.127905	4.47307	1.09692	0.299977	0.364296	-7.32578	0.010678	4.47307	0.0897547	0.930365	0.975103	-7.34868
EJF14_20057	putative rRNA-processing protein	similar to FYV7_DEBHA,rRNA-processing protein FYV7	0.0850383	4.95102	1.48572	0.170097	0.222503	-6.9422	-0.120553	4.95102	-2.07508	0.0664923	0.364908	-5.49148
EJF14_20058	putative ABC1 family protein	similar to MCP2_YEAST,ABC1 family protein MCP2,MDM10-complementing protein 2,MIOREX complex component 13,Mitochondrial organization of gene expression protein 13	-0.438076	4.88983	-6.97067	5.2589e-05	0.000224148	1.42281	0.011644	4.88983	0.189782	0.853515	0.945294	-7.43604
EJF14_20059	putative heme-responsive zinc finger transcription factor	similar to HAP1_YEAST,Heme-responsive zinc finger transcription factor HAP1,CYP1 activatory protein,Heme activator protein 1	0.647186	5.01816	12.3226	4.09967e-07	5.58554e-06	6.66254	0.222816	5.01816	4.14774	0.0022691	0.0671499	-2.05326
EJF14_20060	putative small nuclear ribonucleoprotein Sm D3	similar to SMD3_YEAST,Small nuclear ribonucleoprotein Sm D3,Sm-D3,snRNP core protein D3	0.0656034	4.90924	0.790588	0.448669	0.515602	-7.6948	-0.028152	4.90924	-0.335073	0.744926	0.895609	-7.37689
EJF14_20061	putative glutathione reductase	similar to GSHR_DEBHA,Glutathione reductase,GR,GRase	0.0071478	7.9005	0.198668	0.846753	0.875031	-8.08032	-0.0584998	7.9005	-1.63529	0.134977	0.481328	-6.23156
EJF14_20062	hypothetical protein	similar to hypothetical protein CLUG_01272 Clavispora lusitaniae ATCC 42720	0.790547	4.21352	8.56353	9.67477e-06	5.95379e-05	3.35688	0.132138	4.21352	1.35094	0.208332	0.568284	-6.34517
EJF14_20063	putative 40S ribosomal protein	similar to RS11A_YEAST, 40S ribosomal protein S11-A, RP41, S18, Small ribosomal subunit protein uS17-A, YS12	-0.393513	11.1352	-7.67973	2.39585e-05	0.000122066	2.35414	-0.11306	11.1352	-2.19475	0.0545747	0.335352	-5.19921
EJF14_20064	putative monothiol glutaredoxin-6	similar to GLRX6_YEAST,Monothiol glutaredoxin-6	0.385499	5.88859	8.13611	1.48579e-05	8.3378e-05	2.69263	0.0743608	5.88859	1.55978	0.151807	0.505361	-6.33843
EJF14_20065	putative carboxylic acid transporter protein	similar to JEN1_YEAST,Carboxylic acid transporter protein	-0.714284	4.91783	-5.447	0.000350029	0.00105162	-0.637223	-0.466131	4.91783	-3.60643	0.0053001	0.112952	-2.97064
EJF14_20066	putative malate synthase	similar to MASY_CANTR,Malate synthase,glyoxysomal	1.42766	5.11206	30.4049	1.04348e-10	2.9001e-08	15.3786	0.184163	5.11206	3.7368	0.00430598	0.0986771	-2.68226
EJF14_20067	putative sphingolipid C9-methyltransferase	similar to C9MT_CANAL,Sphingolipid C9-methyltransferase,C-9-MT,Cyclopropane fatty acyl phospholipid synthase protein 1,Methyltransferase for sphingolipid 1	-0.133887	9.31836	-2.90559	0.0166802	0.0292344	-4.6949	0.0251731	9.31836	0.545867	0.597871	0.832966	-7.28166
EJF14_20068	putative NAD-dependent protein deacetylase	similar to HST1_CANAL,NAD-dependent protein deacetylase HST1,Regulatory protein SIR2	-0.728382	6.3308	-15.7111	4.60484e-08	1.26737e-06	8.94096	-0.0554709	6.3308	-1.20198	0.258773	0.6136	-6.81859
EJF14_20069	hypothetical protein	similar to hypothetical protein CLUG_01278 Clavispora lusitaniae ATCC 42720	0.005889	4.84558	0.0983363	0.92373	0.937423	-8.00796	0.0375925	4.84558	0.62687	0.545666	0.806691	-7.22136
EJF14_20070	putative retrograde regulation protein	similar to RTG1_YEAST,Retrograde regulation protein 1	0.0729742	5.79692	1.854	0.0953254	0.133905	-6.49447	0.0542677	5.79692	1.37493	0.201032	0.558593	-6.5821
EJF14_20071	Probable FAD synthase	similar to FAD1_SCHPO, Probable FAD synthase, FAD pyrophosphorylase, FMN adenylyltransferase, Flavin adenine dinucleotide synthase	0.250107	5.31933	5.72364	0.000242528	0.000765465	-0.281339	0.176557	5.31933	4.0096	0.00280731	0.0768781	-2.32473
EJF14_20072	Putative NADPH-dependent methylglyoxal reductase	similar to GRP2_CANAL,Putative NADPH-dependent methylglyoxal reductase GRP2,Cytoplasmic antigenic protein 2	6.34327	8.76783	102.257	1.21291e-15	6.64313e-12	24.013	5.85286	8.76783	95.8373	2.23008e-15	1.22142e-11	20.3177
EJF14_20073	putative NAD(P)H dehydrogenase (quinone)	similar to NQOR_CHRSD,NAD(P)H dehydrogenase (quinone),Flavoprotein WrbA,NAD(P)H:quinone oxidoreductase,NQO	4.01064	6.03673	44.9755	2.69322e-12	2.40696e-09	18.6719	4.66986	6.03673	51.9692	6.9558e-13	9.52423e-10	17.7136
EJF14_20074	putative pre-mRNA-splicing factor	similar to SAP62_SCHPO,Pre-mRNA-splicing factor sap62,Spliceosome-associated protein 62	0.409671	3.57206	7.75418	2.213e-05	0.000114561	2.57351	0.253265	3.57206	4.67217	0.00103637	0.0405442	-0.997542
EJF14_20075	putative regulatory protein	similar to SWI6_YEAST,Regulatory protein SWI6,Cell-cycle box factor subunit SWI6,MBF subunit P90,Trans-acting activator of HO endonuclease gene	0.128846	6.4535	2.98443	0.0146329	0.026025	-4.67406	0.00483122	6.4535	0.111891	0.913263	0.966524	-7.55047
EJF14_20076	putative calcium-binding protein	similar to NCS1_YEAST,Calcium-binding protein NCS-1	0.247347	5.51428	6.68592	7.32879e-05	0.000291896	0.985571	0.0179236	5.51428	0.478674	0.643108	0.852033	-7.3775
EJF14_20077	putative succinate dehydrogenase assembly factor	similar to SDHF2_DEBHA,Succinate dehydrogenase assembly factor 2,mitochondrial,SDH assembly factor 2,SDHAF2	0.217312	5.35008	3.12625	0.0115737	0.0212146	-4.38313	-0.172311	5.35008	-2.42549	0.0371771	0.287217	-4.96725
EJF14_20078	putative vacuolar protein sorting-associated protein	similar to VTA1_YEAST,Vacuolar protein sorting-associated protein VTA1,VPS20-associated protein 1	-0.0406976	5.95078	-1.3124	0.220521	0.278743	-7.24845	-0.00707123	5.95078	-0.227761	0.824709	0.934197	-7.51423
EJF14_20079	putative la-related protein 1B	similar to LRP1B_ARATH,La-related protein 1B,AtLARP1b	0.166172	4.11527	2.69114	0.02385	0.0399714	-4.92484	0.0539789	4.11527	0.855572	0.413509	0.722637	-6.90224
EJF14_20080	putative pre-mRNA-splicing factor	similar to SLU7_DEBHA,Pre-mRNA-splicing factor SLU7	0.0764403	3.82128	0.925171	0.378015	0.445053	-7.37283	0.0419995	3.82128	0.501202	0.627756	0.847491	-7.09696
EJF14_20081	putative ribosomal RNA-processing protein	similar to RRP1_YEAST,Ribosomal RNA-processing protein 1	-0.118671	5.46132	-0.977259	0.352918	0.418565	-7.59045	-0.141078	5.46132	-1.16097	0.274284	0.622919	-6.8193
EJF14_20082	hypothetical protein		-0.0646981	7.26688	-0.77418	0.457852	0.523957	-7.8102	-0.0713547	7.26688	-0.856688	0.412922	0.722637	-7.16623
EJF14_20083	hypothetical protein	similar to hypothetical protein CLUG_01291 Clavispora lusitaniae ATCC 42720	-0.266108	6.03288	-4.38142	0.00159259	0.00377766	-2.34985	-0.0244097	6.03288	-0.403154	0.695851	0.875197	-7.46195
EJF14_20084	putative delta(3,5)-Delta(2,4)-dienoyl-CoA isomerase	similar to ECH1_DICDI,Delta(3,5)-Delta(2,4)-dienoyl-CoA isomerase,mitochondrial	0.131071	1.71402	1.27132	0.234168	0.293141	-6.66147	-0.119175	1.71402	-1.12284	0.289363	0.633684	-6.23159
EJF14_20085	putative pre-mRNA-processing ATP-dependent RNA helicase	similar to PRP5_PICST,Pre-mRNA-processing ATP-dependent RNA helicase PRP5	0.0273866	5.03124	0.623843	0.547569	0.608319	-7.83097	-0.0609896	5.03124	-1.37861	0.199933	0.558593	-6.50149
EJF14_20086	putative vacuolar cation-chloride cotransporter	similar to VHC1_YEAST,Vacuolar cation-chloride cotransporter 1,Vacuolar homolog of CCC family protein 1	0.0616368	6.20322	0.675293	0.515755	0.578258	-7.88464	-0.00362215	6.20322	-0.0396656	0.969189	0.990081	-7.55083
EJF14_20087	putative protein	similar to RMD9_DEBHA,Protein RMD9,mitochondrial	-1.13012	10.1976	-9.07406	5.92305e-06	4.0349e-05	3.81373	-0.0203051	10.1976	-0.158511	0.877407	0.953319	-7.36153
EJF14_20088	hypothetical protein		0.0164275	4.15738	0.212642	0.836146	0.86685	-7.88066	-0.156272	4.15738	-1.96083	0.0801685	0.389908	-5.52301
EJF14_20089	putative transcription initiation factor TFIID subunit	similar to TAF6_YEAST,Transcription initiation factor TFIID subunit 6,TBP-associated factor 6,TBP-associated factor 60 kDa,TAFII-60,TAFII60	-0.280001	6.69201	-5.06498	0.000591348	0.00163659	-1.30758	-0.0268912	6.69201	-0.486494	0.637758	0.850965	-7.43262
EJF14_20090	putative DNA replication regulator	similar to SLD3_YEAST,DNA replication regulator SLD3	-0.227357	5.32824	-4.22167	0.00202698	0.00465484	-2.5527	-0.00963039	5.32824	-0.179825	0.861106	0.947425	-7.48206
EJF14_20091	putative serine/threonine-protein kinase	similar to PSK2_YEAST,Serine/threonine-protein kinase PSK2,PAS kinase 2	0.105903	6.16191	1.31184	0.220704	0.278911	-7.25433	0.134441	6.16191	1.66518	0.128791	0.474251	-6.20902
EJF14_20092	putative protein	similar to LDB19_ASHGO,Protein LDB19	0.174623	5.89017	2.89659	0.0169318	0.0295902	-4.80367	0.137266	5.89017	2.27357	0.0478848	0.320914	-5.26623
EJF14_20093	putative actin-like protein	similar to ARP6_DEBHA,Actin-like protein ARP6	-0.138474	5.2954	-3.2244	0.00984836	0.0184701	-4.203	0.00367015	5.2954	0.0856328	0.933555	0.975592	-7.49004
EJF14_20094	Probable N-acetylglucosaminyl-phosphatidylinositolde-N-acetylase	similar to GPI12_SCHPO,Probable N-acetylglucosaminyl-phosphatidylinositol de-N-acetylase	-0.269621	6.75469	-3.59907	0.00536293	0.0108667	-3.64169	0.160033	6.75469	2.13561	0.0601805	0.352522	-5.5113
EJF14_20095	putative trans-aconitate 3-methyltransferase	similar to TMT1_YEAS7,Trans-aconitate 3-methyltransferase	0.248411	6.06201	4.30367	0.00179016	0.00417317	-2.47299	-0.0262519	6.06201	-0.453161	0.660712	0.857715	-7.43123
EJF14_20096	putative regulatory protein	similar to CAT8_YEAST,Regulatory protein CAT8	0.502482	2.69599	4.70252	0.000991607	0.00252959	-1.36345	0.160367	2.69599	1.4345	0.183847	0.542526	-5.98364
EJF14_20097	putative endonuclease III	similar to NTH_SCHPO,Endonuclease III ,Bifunctional DNA N-glycosylase/DNA-(apurinic or apyrimidinic site) lyase,DNA glycosylase/AP lyase	0.224283	5.17486	5.89336	0.000194654	0.000639927	-0.0367385	0.0128949	5.17486	0.333632	0.745979	0.895869	-7.40495
EJF14_20098	putative glucose-repressible alcohol dehydrogenase transcriptional effector	similar to CCR4_YEAST,Glucose-repressible alcohol dehydrogenase transcriptional effector,Carbon catabolite repressor protein 4,Cytoplasmic deadenylase	0.849613	5.2892	21.8456	2.24256e-09	1.95776e-07	12.2135	0.186814	5.2892	4.68163	0.00102219	0.0405394	-1.23514
EJF14_20099	putative glucose-repressible alcohol dehydrogenase transcriptional effector	similar to CCR4_DEBHA,Glucose-repressible alcohol dehydrogenase transcriptional effector,Carbon catabolite repressor protein 4,Cytoplasmic deadenylase	-0.179386	7.63272	-2.99229	0.0144435	0.0257472	-4.64446	0.0105578	7.63272	0.175717	0.864243	0.949453	-7.52185
EJF14_20100	Probable phosphoglycerate mutase	similar to PMU1_ARTBC,Probable phosphoglycerate mutase ARB_03491	-0.135443	8.76934	-1.84053	0.0974164	0.136667	-6.45855	0.18302	8.76934	2.47077	0.0344695	0.278918	-4.88049
EJF14_20101	putative glycerophosphocholine permease	similar to GIT4_CANAL,Glycerophosphocholine permease GIT4,GroPCho permease GIT4,Glycerophosphodiester transporter GIT4	-0.903895	2.38908	-3.59276	0.00541747	0.0109651	-3.10819	-0.582793	2.38908	-2.36683	0.0409988	0.300003	-4.62173
EJF14_20102	putative dihydroorotase	similar to PYRC_YEAST,Dihydroorotase,DHOase	0.0704565	6.91438	1.97902	0.0778254	0.112289	-6.32956	-0.0285687	6.91438	-0.803894	0.441312	0.739678	-7.21727
EJF14_20104	putative spliceosomal protein	similar to DIB1_ASHGO,Spliceosomal protein DIB1	-0.0752385	3.89547	-1.31369	0.220105	0.278282	-6.97077	-0.0205782	3.89547	-0.357711	0.72846	0.888357	-7.19355
EJF14_20105	putative carboxypeptidase Y inhibitor	similar to CPYI_YEAST,Carboxypeptidase Y inhibitor,CPY inhibitor,CDC25 suppressor 1,I(C),Ic,Protein DKA1,Protein NSP1	0.600026	7.81365	13.7279	1.55981e-07	2.78403e-06	7.65217	0.0444584	7.81365	1.0417	0.323601	0.662745	-6.97722
EJF14_20106	putative transcriptional activator	similar to HAP5_YEAST,Transcriptional activator HAP5	0.242707	5.4466	4.25545	0.00192563	0.00445008	-2.51103	0.0170573	5.4466	0.295469	0.774058	0.910424	-7.44708
EJF14_20107	putative dolichyl-phosphate-mannose-protein mannosyltransferase	similar to PMT6_CANAL,Dolichyl-phosphate-mannose-protein mannosyltransferase 6,Protein mannosyltransferase 6	-0.00602902	6.39796	-0.160281	0.876051	0.899082	-8.12084	0.0427105	6.39796	1.13555	0.284267	0.632544	-6.88994
EJF14_20108	putative antisense-enhancing sequence	similar to AES1_SCHPO,Antisense-enhancing sequence 1,AES factor 1	1.81996	1.30479	10.2511	2.07223e-06	1.79867e-05	5.37456	0.142412	1.30479	0.716358	0.491182	0.773492	-6.46649
EJF14_20109	putative nitrosoguanidine resistance protein	similar to SNG1_YEAST,Nitrosoguanidine resistance protein SNG1	0.404811	3.8903	5.06574	0.000590721	0.00163568	-0.997144	0.420224	3.8903	5.20836	0.000484515	0.0237105	-0.250693
EJF14_20110	putative nuclear migration protein	similar to NUM1_YEAST,Nuclear migration protein NUM1	-0.235998	6.36805	-4.30073	0.0017981	0.00418715	-2.48755	0.0392159	6.36805	0.715191	0.49187	0.774131	-7.28292
EJF14_20111	putative DNA repair protein	similar to REV1_YEAST,DNA repair protein REV1,Reversionless protein 1	0.405534	5.57859	11.8574	5.7702e-07	7.23189e-06	6.23957	0.0313488	5.57859	0.904231	0.388458	0.710825	-7.06954
EJF14_20112	putative histone deacetylase	similar to HDAC8_BOVIN,Histone deacetylase 8,HD8	-0.0748703	3.2224	-1.00528	0.339936	0.405539	-7.18161	0.0468417	3.2224	0.627617	0.545197	0.806691	-6.91993
EJF14_20113	putative histone deacetylase	similar to HOS1_YEAST,Histone deacetylase HOS1	-0.0869943	3.63752	-1.04	0.324347	0.389657	-7.22947	-0.0231099	3.63752	-0.273759	0.79019	0.917116	-7.16693
EJF14_20114	putative chitobiosyldiphosphodolichol beta-mannosyltransferase	similar to ALG1_DEBHA,Chitobiosyldiphosphodolichol beta-mannosyltransferase,Asparagine-linked glycosylation protein 1,Beta-1,4-mannosyltransferase,GDP-Man:GlcNAc2-PP-dolichol mannosyltransferase,GDP-mannose-dolichol diphosphochitobiose mannosyltransferase	-0.228742	6.73729	-6.80251	6.39012e-05	0.000260989	1.08843	-0.000308699	6.73729	-0.0091809	0.992867	0.996962	-7.56178
EJF14_20116	putative pre-mRNA-splicing factor	similar to CWC24_DEBHA,Pre-mRNA-splicing factor CWC24	0.187137	3.21938	3.49047	0.00638638	0.0127009	-3.41363	0.0161018	3.21938	0.292899	0.775962	0.910954	-7.07383
EJF14_20117	putative ethanolamine-phosphate cytidylyltransferase	similar to PCY2_DICDI,Ethanolamine-phosphate cytidylyltransferase,CTP:phosphoethanolamine cytidylyltransferase,Phosphorylethanolamine transferase	0.180569	6.38843	5.31004	0.000421422	0.00123232	-0.939679	-0.0762669	6.38843	-2.24128	0.0505225	0.325101	-5.33683
EJF14_20118	putative translation machinery-associated protein	similar to TMA10_YEAST,Translation machinery-associated protein 10	0.232607	7.06462	2.38101	0.0400412	0.0630008	-5.6807	-0.0206444	7.06462	-0.21306	0.835829	0.938979	-7.53676
EJF14_20119	putative E3 ubiquitin-protein ligase	similar to ITT1_SCHPO,E3 ubiquitin-protein ligase itt1,RING finger protein itt1,RING-type E3 ubiquitin transferase itt1	-0.0555643	5.57442	-0.94782	0.366948	0.433702	-7.62007	0.100252	5.57442	1.71303	0.119422	0.461134	-6.10934
EJF14_20120	putative protein N-terminal amidase	similar to NTA1_YEAST,Protein N-terminal amidase,NT-amidase	-0.0647066	5.2761	-1.42271	0.187145	0.241118	-7.0548	0.0585337	5.2761	1.28702	0.228872	0.585215	-6.64819
EJF14_20122	putative regulator of V-ATPase in vacuolar membrane protein	similar to RAV1_YEAST,Regulator of V-ATPase in vacuolar membrane protein 1,Suppression of the onset of impotence protein 3	-0.107302	6.11915	-2.42658	0.0371093	0.0589636	-5.60192	0.0487138	6.11915	1.1025	0.297667	0.641088	-6.91999
EJF14_20123	hypothetical protein	similar to YLX5_SCHPO,UNC93-like protein C922.05c	0.242948	4.32155	3.1671	0.0108206	0.0200352	-4.16099	-0.107446	4.32155	-1.34209	0.211079	0.571651	-6.40197
EJF14_20124	putative L-aspartate decarboxylase	similar to DTXS4_METRA,L-aspartate decarboxylase dtxS4,Destruxin synthesis protein 4	-0.0750471	7.02091	-1.68829	0.124184	0.168732	-6.76231	0.00939419	7.02091	0.211594	0.83694	0.939346	-7.53614
EJF14_20125	putative pre-mRNA-splicing factor	similar to RSE1_DEBHA,Pre-mRNA-splicing factor RSE1	0.0894668	5.53649	2.51812	0.0318478	0.0515662	-5.41534	0.0746181	5.53649	2.09663	0.0641751	0.360219	-5.52488
EJF14_20126	putative fork-head transcriptional regulator	similar to FKH2_CANAL,Fork-head transcriptional regulator 2	0.00937811	6.95352	0.192824	0.851198	0.878465	-8.11822	0.0566761	6.95352	1.16686	0.272013	0.622262	-6.86002
EJF14_20127	putative COMPASS component	similar to SWD1_YEAST,COMPASS component SWD1,Complex proteins associated with SET1 protein SWD1,Set1C component SWD1	-0.0676133	5.52765	-0.959154	0.361499	0.427631	-7.60623	0.0438297	5.52765	0.622198	0.548604	0.80714	-7.30423
EJF14_20128	putative vacuolar protein sorting-associated protein	similar to VPS8_YEAST,Vacuolar protein sorting-associated protein 8,Vacuolar protein-targeting protein 8	0.272569	5.12976	5.34142	0.00040378	0.0011909	-0.806035	0.0651926	5.12976	1.25726	0.238998	0.595393	-6.64489
EJF14_20129	putative chitin synthase	similar to CHS2_CANAX,Chitin synthase 2,Chitin-UDP acetyl-glucosaminyl transferase 2	0.916734	7.55892	22.202	1.93113e-09	1.79268e-07	12.3461	0.0342573	7.55892	0.85462	0.41401	0.722637	-7.1682
EJF14_20130	putative plasma membrane ATPase	similar to PMA1_CANAX,Plasma membrane ATPase 1,Proton pump 1	-0.264945	12.3453	-3.81219	0.00382222	0.00813614	-3.01863	0.100973	12.3453	1.44238	0.181672	0.540061	-6.24727
EJF14_20131	putative pumilio homology domain family member protein	similar to PUF4_YEAST,Pumilio homology domain family member 4	-0.0824278	6.78301	-2.22092	0.0522585	0.0793732	-5.94867	-0.0378731	6.78301	-1.02088	0.332864	0.669547	-7.01645
EJF14_20132	putative lysine biosynthesis regulatory protein	similar to LYS14_YEAST,Lysine biosynthesis regulatory protein LYS14	-1.0693	6.32162	-20.3957	4.22502e-09	2.64333e-07	11.5036	0.0548026	6.32162	1.05613	0.317293	0.65677	-6.97888
EJF14_20133	putative delta(24(24(1)))-sterol reductase	similar to ERG4_YEAST,Delta(24(24(1)))-sterol reductase,C-24(28) sterol reductase,Sterol Delta(24(28))-reductase	-0.685908	8.39933	-14.0703	1.24957e-07	2.47071e-06	7.90551	-0.0053809	8.39933	-0.108698	0.915727	0.967783	-7.48102
EJF14_20134	putative proteasome subunit alpha type-1	similar to PSA1_YEAST, Proteasome subunit alpha type-1, Macropain subunit C7-alpha, Multicatalytic endopeptidase complex C7, Proteasome component C7-alpha, Proteasome component Y8, Proteinase YSCE subunit 7, SCL1 suppressor protein	-0.188061	7.6049	-5.35182	0.000398111	0.00117672	-0.863421	-0.0441625	7.6049	-1.25773	0.238833	0.595393	-6.73517
EJF14_20135	Probable histone deacetylase	similar to HOS2_YEAST,Probable histone deacetylase HOS2	-0.277126	5.04289	-5.66736	0.000261099	0.000815301	-0.32988	0.0173631	5.04289	0.35842	0.727946	0.888357	-7.39675
EJF14_20136	putative SNF1-activating kinase	similar to SAK1_YEAST,SNF1-activating kinase 1	-0.144428	5.3455	-2.31459	0.0447262	0.0692384	-5.73233	0.00172291	5.3455	0.027644	0.978524	0.993821	-7.49717
EJF14_20137	putative M-phase inducer phosphatase	similar to MPIP_EMENI,M-phase inducer phosphatase	0.290559	6.87856	6.72712	6.98092e-05	0.000280723	0.996649	0.00139756	6.87856	0.0324795	0.974769	0.992713	-7.56089
EJF14_20138	putative peroxisomal hydratase-dehydrogenase-epimerase	similar to FOX2_CANTR,Peroxisomal hydratase-dehydrogenase-epimerase,HDE,Multifunctional beta-oxidation protein,MFP	0.99966	5.40104	23.2046	1.28362e-09	1.54965e-07	12.7936	0.0987652	5.40104	2.22411	0.0519823	0.326873	-5.2692
EJF14_20139	putative glycerol-3-phosphate O-acyltransferase	similar to GPT1_YEAST,Glycerol-3-phosphate O-acyltransferase 1,G-3-P acyltransferase 1,Dihydroxyacetone phosphate acyltransferase 1,DHAP-AT 1,Glycerol-3-phosphate / dihydroxyacetone phosphate acyltransferase 1,Suppressor of choline-transport mutants 1	-0.355927	7.15922	-7.28689	3.67823e-05	0.000170437	1.68922	0.053058	7.15922	1.08211	0.306177	0.648379	-6.94646
EJF14_20140	putative DNA ligase	similar to DNLI1_YEAST,DNA ligase 1,DNA ligase I,Polydeoxyribonucleotide synthase	-0.220964	6.71428	-5.98639	0.000172835	0.000583971	0.0138397	-0.078667	6.71428	-2.13145	0.0605953	0.353667	-5.51805
EJF14_20141	putative actin-like protein	similar to ARP9_YEAST,Actin-like protein ARP9,Chromatin structure-remodeling complex protein ARP9,SWI/SNF complex component ARP9	-0.379985	7.11432	-11.1486	9.94419e-07	1.05347e-05	5.61073	-0.0486943	7.11432	-1.4259	0.186246	0.544619	-6.54191
EJF14_20142	hypothetical protein	similar to predicted protein Clavispora lusitaniae ATCC 42720	-0.0760052	6.27748	-1.37491	0.201038	0.257082	-7.18142	0.0689031	6.27748	1.24703	0.242561	0.598425	-6.76148
EJF14_20143	putative eisosome protein	similar to EIS1_KLULA,Eisosome protein 1	0.518161	8.23807	8.69683	8.49253e-06	5.34025e-05	3.33394	0.0900004	8.23807	1.53637	0.157393	0.512256	-6.35669
EJF14_20144	putative altered inheritance of mitochondria protein	similar to AIM11_CLAL4,Altered inheritance of mitochondria protein 11	0.121709	4.82148	1.66385	0.12906	0.174707	-6.67745	-0.0702326	4.82148	-0.939546	0.370963	0.697962	-6.95314
EJF14_20145	putative histone H3-like centromeric protein	similar to CENPA_MILFA,Histone H3-like centromeric protein CSE4	-0.17005	4.2686	-2.90084	0.0168126	0.0294193	-4.59414	-0.000748699	4.2686	-0.0128402	0.990024	0.996529	-7.33967
EJF14_20146	putative zinc finger protein	similar to MSN4_YEAST,Zinc finger protein MSN4,Multicopy suppressor of SNF1 protein 4	-0.475676	6.98346	-7.20376	4.03622e-05	0.000182546	1.58614	0.0186596	6.98346	0.282037	0.784027	0.915004	-7.51593
EJF14_20147	putative uncharacterized membrane protein	similar to YMS4_YEAST,Uncharacterized membrane protein YMR034C	0.369024	5.12191	3.31746	0.00845726	0.0161846	-4.00614	0.256748	5.12191	2.28674	0.0468477	0.317556	-5.15241
EJF14_20148	putative septation protein	similar to IMP2_SCHPO,Septation protein imp2	0.245234	5.94602	4.71915	0.000967958	0.0024785	-1.81343	0.043567	5.94602	0.83532	0.424258	0.728202	-7.1657
EJF14_20149	putative D-arabinose 1-dehydrogenase	similar to ARA2_YEAST,D-arabinose 1-dehydrogenase,NAD-specific D-arabinose dehydrogenase	-0.194947	5.80868	-4.06396	0.00258097	0.00575568	-2.85011	-0.0431371	5.80868	-0.900256	0.390463	0.711528	-7.10949
EJF14_20150	putative RNA polymerase II transcriptional coactivator protein	similar to SUB1_YEAST,RNA polymerase II transcriptional coactivator SUB1	0.0649788	4.73381	1.75212	0.112232	0.15429	-6.53828	-0.13606	4.73381	-3.57576	0.00556716	0.116659	-2.96221
EJF14_20151	putative manganese resistance protein	similar to MNR2_YEAST,Manganese resistance protein MNR2	-0.385988	7.3446	-3.97942	0.00294195	0.00646073	-3.00508	0.0583262	7.3446	0.597429	0.564333	0.812309	-7.35473
EJF14_20152	putative endoplasmic reticulum transmembrane protein	similar to YET1_YEAST,Endoplasmic reticulum transmembrane protein 1	-0.0879782	6.23319	-2.02944	0.071665	0.104363	-6.24575	-0.00860994	6.23319	-0.198603	0.846802	0.942753	-7.53295
EJF14_20153	putative alpha-1,2-mannosyltransferase	similar to MNN2_CANAL,Alpha-1,2-mannosyltransferase MNN2	-0.400984	7.05436	-9.70175	3.33849e-06	2.58262e-05	4.29357	-0.0520275	7.05436	-1.2568	0.239156	0.595393	-6.75332
EJF14_20154	Probable hydrolase	similar to NIT3_YEAST,Probable hydrolase NIT3	0.426078	5.75216	10.3573	1.89438e-06	1.67347e-05	4.93625	-0.0618675	5.75216	-1.4837	0.170622	0.526774	-6.42634
EJF14_20155	putative Abhydrolase domain-containing protein	similar to IMO32_YEAST,Abhydrolase domain-containing protein IMO32,Intermediate cleaved by mitochondrial octapeptidyl aminopeptidase protein 32	0.0794178	5.70376	1.77739	0.107799	0.149132	-6.60483	-0.0320136	5.70376	-0.712386	0.493527	0.774956	-7.25302
EJF14_20156	putative ribosome biogenesis protein	similar to RIX7_YEAST,Ribosome biogenesis ATPase RIX7	0.16967	6.59176	3.78737	0.0039748	0.00841366	-3.32672	0.0148317	6.59176	0.331104	0.747828	0.895869	-7.5
EJF14_20157	putative heat shock protein	similar to HSP12_YEAST,12 kDa heat shock protein,Glucose and lipid-regulated protein	1.33343	7.26675	10.4605	1.73765e-06	1.57568e-05	5.03397	-0.2776	7.26675	-2.2582	0.0491233	0.322987	-5.31601
EJF14_20158	putative pre-rRNA-processing protein	similar to ESF2_PICST,Pre-rRNA-processing protein ESF2,18S rRNA factor 2	0.383632	5.13556	9.50056	3.99828e-06	2.9794e-05	4.17187	-0.00889704	5.13556	-0.21603	0.83358	0.938851	-7.43344
EJF14_20159	hypothetical protein	similar to predicted protein Clavispora lusitaniae ATCC 42720	-0.488153	4.19812	-7.05134	4.79533e-05	0.000209609	1.63137	-0.0901201	4.19812	-1.33669	0.21277	0.573002	-6.44122
EJF14_20160	putative protein dopey	similar to DOP1_YEAST,Protein dopey	0.0713312	6.55677	1.41648	0.188907	0.242988	-7.13207	0.0811269	6.55677	1.61119	0.140158	0.488093	-6.29444
EJF14_20161	putative acyl-protein thioesterase	similar to APTH1_DEBHA,Acyl-protein thioesterase	-0.0565241	6.22639	-1.70815	0.120347	0.164047	-6.72899	-0.0513261	6.22639	-1.55057	0.153984	0.508125	-6.37371
EJF14_20162	putative tRNA-dihydrouridine synthase	similar to DUS1_YEAST,tRNA-dihydrouridine synthase,tRNA-dihydro uridine synthase 1	-0.637509	6.44146	-8.7055	8.42127e-06	5.31374e-05	3.29053	-0.0378358	6.44146	-0.518754	0.615922	0.841732	-7.41529
EJF14_20163	Probable transcription factor	similar to TDA9_YEAST,Probable transcription factor TDA9,Topoisomerase I damage affected protein 9	-0.267951	6.41326	-5.5939	0.000287683	0.000886186	-0.531697	-0.072008	6.41326	-1.50405	0.165401	0.520046	-6.44096
EJF14_20164	putative UDP-N-acetylglucosamine transferase subunit ALG13	similar to ALG13_DEBHA,UDP-N-acetylglucosamine transferase subunit ALG13,Asparagine-linked glycosylation protein 13	0.579959	4.79349	11.9313	5.46095e-07	6.90754e-06	6.36944	-0.117659	4.79349	-2.29764	0.0460056	0.315755	-5.0741
EJF14_20165	putative transcription initiation factor TFIID	similar to TAF13_HUMAN,Transcription initiation factor TFIID subunit 13,Transcription initiation factor TFIID 18 kDa subunit,Transcription initiation factor TFIID 18 kDa subunit,TAF(II)18,TAFII-18,TAFII18	0.107685	4.34929	2.1229	0.0614567	0.0908743	-5.90134	-0.0197173	4.34929	-0.380619	0.711945	0.883099	-7.25656
EJF14_20166	putative ERAD-associated E3 ubiquitin-protein ligase	similar to DOA10_YEAST,ERAD-associated E3 ubiquitin-protein ligase DOA10,RING-type E3 ubiquitin transferase DOA10	-0.0637196	6.96783	-1.26987	0.234663	0.293637	-7.31595	-0.0120753	6.96783	-0.241012	0.81472	0.928276	-7.52945
EJF14_20167	putative dolichyl-phosphate-mannose-protein mannosyltransferase	similar to PMT1_CANAL,Dolichyl-phosphate-mannose-protein mannosyltransferase 1,Protein mannosyltransferase 1	0.19448	8.3138	4.90339	0.000742867	0.00197989	-1.48896	-0.0529665	8.3138	-1.3516	0.208128	0.568255	-6.58904
EJF14_20168	putative RNA polymerase I-specific transcription initiation factor	similar to RRN6_YEAST,RNA polymerase I-specific transcription initiation factor RRN6	-0.0854099	5.85406	-2.21741	0.0525632	0.079763	-5.93123	0.0436136	5.85406	1.13361	0.285039	0.632544	-6.87491
EJF14_20169	putative tryptophan synthase	similar to TRP_YEAST,Tryptophan synthase	-0.0445174	7.96151	-0.914886	0.383119	0.450384	-7.65803	0.0322306	7.96151	0.663257	0.523096	0.792969	-7.28682
EJF14_20170	hypothetical protein	similar to hypothetical protein G210_2642 Candida maltosa Xu316	-0.0907449	3.51472	-1.76276	0.110345	0.151963	-6.28824	-0.0180676	3.51472	-0.34885	0.734888	0.891272	-7.12023
EJF14_20171	hypothetical protein	similar to hypothetical protein CLUG_01384 Clavispora lusitaniae ATCC 42720	0.0240993	4.59849	0.325442	0.751974	0.793863	-7.91655	-0.00887783	4.59849	-0.118114	0.908463	0.965396	-7.37395
EJF14_20172	putative uncharacterized membrane protein	similar to YM30_YEAST,Uncharacterized membrane protein YMR155W	-0.0359713	4.45864	-0.597621	0.56421	0.624404	-7.75342	0.0336722	4.45864	0.554887	0.591928	0.828826	-7.19387
EJF14_20173	putative methionyl-tRNA formyltransferase	similar to FMT_YEAST,Methionyl-tRNA formyltransferase,mitochondrial,MtFMT	-0.181326	4.06	-2.64698	0.0256765	0.0426799	-4.97924	0.0114453	4.06	0.168246	0.869954	0.951941	-7.28337
EJF14_20174	putative vacuolar protein sorting-associated protein	similar to VPS13_YEAST,Vacuolar protein sorting-associated protein 13,Suppression of the onset of impotence protein 1,Vacuolar protein-targeting protein 2	0.213457	7.28389	3.71793	0.0044368	0.00925171	-3.43618	0.389245	7.28389	6.77118	6.62879e-05	0.00636945	1.58927
EJF14_20175	Putative NADPH-dependent methylglyoxal reductase	similar to GRP2_CANAL,Putative NADPH-dependent methylglyoxal reductase GRP2,Cytoplasmic antigenic protein 2	0.374276	5.45295	5.72513	0.000242054	0.00076455	-0.260214	1.06174	5.45295	16.4611	3.0125e-08	1.42874e-05	9.72849
EJF14_20176	putative serine/threonine-protein kinase	similar to ATG1_DEBHA,Serine/threonine-protein kinase ATG1,Autophagy-related protein 1	0.480474	4.39864	7.5998	2.61071e-05	0.000130226	2.25539	0.178174	4.39864	2.7273	0.0224525	0.221572	-4.30501
EJF14_20177	putative serine/threonine-protein kinase	similar to SSP1_SCHPO,Serine/threonine-protein kinase ssp1	-0.103853	6.89175	-2.49627	0.033032	0.053242	-5.49841	0.167286	6.89175	4.01787	0.00277159	0.0766668	-2.38604
EJF14_20178	hypothetical protein	similar to CIC11C00000005927 Candida intermedia	-0.110097	7.26077	-1.38331	0.198536	0.254514	-7.16976	-0.0329376	7.26077	-0.414592	0.687742	0.869686	-7.46161
EJF14_20179	putative cinA-like protein	similar to CINAL_MYXXD,CinA-like protein	-0.0616466	5.39362	-1.42069	0.187714	0.241737	-7.07117	-0.0231677	5.39362	-0.531787	0.60721	0.837706	-7.34544
EJF14_20180	putative cell division control protein	similar to CDC3_CANAX, Cell division control protein 3	-0.10955	8.02508	-2.66831	0.0247774	0.0413651	-5.16791	-0.0361379	8.02508	-0.882072	0.39973	0.716636	-7.1077
EJF14_20181	putative nucleoporin	similar to POM33_CHATD,Nucleoporin POM33,Nuclearpore protein POM33,Pore membrane protein of 33 kDa	0.255617	7.59757	5.19567	0.000493079	0.00140802	-1.0899	0.0786935	7.59757	1.61253	0.139866	0.488093	-6.2799
EJF14_20183	putative heat shock protein	similar to HSP72_CANAL,Heat shock protein SSA2	-0.241538	10.9305	-5.32756	0.000411472	0.00120936	-0.716979	-0.176403	10.9305	-3.89729	0.00334399	0.0861581	-2.38803
EJF14_20184	hypothetical protein	similar to predicted protein Clavispora lusitaniae ATCC 42720	-0.103605	3.65791	-0.701402	0.500046	0.563645	-7.52633	-0.0877232	3.65791	-0.590598	0.568715	0.813496	-7.0195
EJF14_20185	putative acetyl-coenzyme A synthetase	similar to ACS2_DEBHA,Acetyl-coenzyme A synthetase 2,Acetate-CoA ligase 2,Acyl-activating enzyme 2	-0.0933782	10.3854	-1.25633	0.239318	0.298439	-7.15571	-0.0196508	10.3854	-0.264237	0.797299	0.920003	-7.34468
EJF14_20186	putative GPI mannosyltransferase	similar to GPI18_DEBHA,GPI mannosyltransferase 2,GPI mannosyltransferase II,GPI-MT-II,Glycosylphosphatidylinositol-anchor biosynthesis protein 18	-0.0344807	4.39975	-0.455081	0.659379	0.712874	-7.82244	-0.0705307	4.39975	-0.920093	0.380528	0.703831	-6.89935
EJF14_20187	hypothetical protein	similar to hypothetical protein CLUG_01404 Clavispora lusitaniae ATCC 42720	0.138094	5.57922	3.00339	0.0141802	0.0253559	-4.60739	-0.0523624	5.57922	-1.12793	0.287313	0.632544	-6.85509
EJF14_20188	putative histone H3.1/H3.2	similar to H31_DEBHA,Histone H3.1/H3.2	-0.918088	8.80882	-9.1222	5.66181e-06	3.8957e-05	3.79189	0.0601107	8.80882	0.582093	0.574197	0.817464	-7.27232
EJF14_20189	putative histone H4.2	similar to H42_EMENI,Histone H4.2	-0.581599	8.53094	-6.66325	7.52816e-05	0.000297555	0.976776	-0.00269067	8.53094	-0.030385	0.976395	0.993278	-7.47834
EJF14_20190	putative N-acetylglucosamine-induced protein	similar to GIG1_CANAL,N-acetylglucosamine-induced protein 1,GlcNAc-Induced Gene	-0.268064	5.93588	-3.46897	0.00661207	0.0130494	-3.84042	0.0769419	5.93588	1.00011	0.342305	0.674275	-7.0224
EJF14_20191	putative phosphoglycerate mutase	similar to PMG1_YEAST,Phosphoglycerate mutase 1,PGAM 1,BPG-dependent PGAM 1,MPGM 1,Phosphoglyceromutase 1	-0.584939	8.41156	-6.20773	0.000130855	0.0004669	0.370182	0.0806946	8.41156	0.841438	0.420991	0.726684	-7.10929
EJF14_20192	putative transcriptional regulator	similar to RPN4_CANAL,Transcriptional regulator RPN4	0.210564	7.74023	4.68816	0.00101251	0.00257334	-1.85337	0.126617	7.74023	2.83497	0.0187609	0.204387	-4.33732
EJF14_20193	putative uncharacterized membrane protein	similar to YMP0_YEAST,Uncharacterized membrane protein YMR010W	0.48142	3.44783	7.24158	3.86884e-05	0.000176727	1.97378	-0.0670497	3.44783	-0.948002	0.36686	0.696221	-6.66146
EJF14_20194	putative isocitrate lyase	similar to ACEA_DEBHA,Isocitrate lyase,ICL,Isocitrase,Isocitratase,Methylisocitrate lyase,MICA,Threo-D(S)-isocitrate glyoxylate-lyase	0.948905	2.8064	4.63192	0.00109907	0.00274744	-1.50704	0.0441786	2.8064	0.197373	0.847738	0.942753	-6.97574
EJF14_20195	hypothetical protein	similar to predicted protein Clavispora lusitaniae ATCC 42720	0.536197	4.25492	4.4846	0.00136547	0.00331943	-1.9874	0.0132865	4.25492	0.105428	0.918251	0.968551	-7.28578
EJF14_20196	putative Negative regulator of the PHO system	similar to PHO85_CANAX,Negative regulator of thePHO system,CaPHO85,Serine/threonine-protein kinase PHO85	0.132666	7.19689	3.01209	0.0139773	0.025042	-4.62235	-0.0575585	7.19689	-1.31616	0.219309	0.580268	-6.6827
EJF14_20197	putative tRNA (uracil-O(2)-)-methyltransferase	similar to TRM44_DEBHA,tRNA (uracil-O(2)-)-methyltransferase	0.116632	6.4508	2.09093	0.064781	0.0954292	-6.15227	0.0376366	6.4508	0.674709	0.516109	0.787774	-7.31238
EJF14_20198	putative lisH domain-containing protein	similar to YB83_SCHPO,LisH domain-containing protein C29A3.03c	0.277196	4.50538	5.79709	0.000220405	0.000707597	-0.073505	0.00270917	4.50538	0.0546887	0.957531	0.984664	-7.34372
EJF14_20199	putative elongin-C	similar to ELOC_YEAST,Elongin-C	-0.0686264	5.10627	-1.27262	0.233725	0.292797	-7.2223	0.0225951	5.10627	0.418057	0.685294	0.868803	-7.37183
EJF14_20200	Probable vacuolar protein sorting-associated protein	similar to VPS16_SCHPO,Probable vacuolar proteinsorting-associated protein 16	0.0113761	5.62811	0.216588	0.833157	0.863915	-8.07378	0.0408384	5.62811	0.775392	0.45717	0.75035	-7.19694
EJF14_20201	putative central kinetochore subunit	similar to CHL4_YEAST,Central kinetochore subunit CHL4,Chromosome loss protein 4,Chromosome transmission fidelity protein 17,Minichromosome maintenance protein 17	0.0775979	3.15652	1.19276	0.262198	0.323	-6.9742	0.0682766	3.15652	1.03667	0.325817	0.665114	-6.55686
EJF14_20202	putative nucleolar protein	similar to NOP4_YEAST,Nucleolar protein 4,Nucleolar protein NOP77	0.137291	6.96234	2.14671	0.0590875	0.0879647	-6.06653	-0.0322106	6.96234	-0.504375	0.625608	0.846874	-7.42327
EJF14_20203	putative serine/threonine-protein phosphatase	similar to SIT4_CANAL,Serine/threonine-protein phosphatase SIT4	-0.201949	6.16655	-3.26712	0.00918252	0.0173782	-4.1902	-0.0258177	6.16655	-0.418084	0.685275	0.868803	-7.45741
EJF14_20204	putative 37S ribosomal protein	similar to RSM18_YEAST,37S ribosomal protein RSM18,mitochondrial,Mitochondrial small ribosomal subunit protein bS18m	-0.151859	6.49589	-1.59312	0.144158	0.192013	-6.89694	-0.0562651	6.49589	-0.590413	0.568834	0.813496	-7.37147
EJF14_20205	putative ATPase inhibitor	similar to ATIF_CYBJA,ATPase inhibitor	-0.198598	7.56045	-2.16648	0.0571883	0.085556	-6.01754	-0.0617667	7.56045	-0.673891	0.516607	0.787774	-7.29828
EJF14_20206	putative protein	similar to PEX4_ARATH,Protein PEROXIN-4,AtPEX4,E2 ubiquitin-conjugating enzyme 21,Probable ubiquitin-conjugating enzyme E2 21,Ubiquitin carrier protein 21	0.764943	4.21213	9.94731	2.69013e-06	2.18279e-05	4.73586	-0.0409222	4.21213	-0.494675	0.632185	0.849717	-7.12046
EJF14_20207	hypothetical protein		0.873213	4.41973	12.8456	2.82971e-07	4.20009e-06	7.13147	0.0158462	4.41973	0.216765	0.833023	0.938851	-7.26939
EJF14_20208	putative protein	similar to BIM1_YEAST,Protein BIM1	-0.456827	4.71372	-4.45305	0.00143102	0.00344364	-2.08226	0.138303	4.71372	1.38846	0.197014	0.557079	-6.45358
EJF14_20209	hypothetical protein	similar to hypothetical protein CLUG_01425 Clavispora lusitaniae ATCC 42720	-0.0806734	6.97739	-1.27849	0.231739	0.290832	-7.30658	0.0647369	6.97739	1.02601	0.330563	0.668377	-7.01052
EJF14_20210	putative protein	similar to PT117_YEAST,Protein PET117,mitochondrial	-0.0790578	4.01081	-0.844026	0.419614	0.487016	-7.49479	-0.0861384	4.01081	-0.907574	0.386777	0.708866	-6.84831
EJF14_20211	hypothetical protein	similar to hypothetical protein A9F13_06g02332 Clavispora lusitaniae	-0.728704	-1.31001	-4.46047	0.00141531	0.00341633	-1.21026	-0.0776912	-1.31001	-0.488414	0.636448	0.850965	-6.36647
EJF14_20212	putative PHO85 cyclin protein	similar to PCL7_YEAST,PHO85 cyclin-7,PHO85-associated protein 1	-0.27169	4.86353	-1.02054	0.333015	0.398365	-7.43585	0.158912	4.86353	0.605695	0.559055	0.810039	-7.2195
EJF14_20213	putative sphingoid long-chain base transporter	similar to RSB1_YEAS8,Sphingoid long-chain base transporter RSB1	0.217047	5.77285	3.57316	0.00559042	0.0112735	-3.65014	0.235222	5.77285	3.86618	0.00351105	0.0882111	-2.59945
EJF14_20214	putative 60S ribosomal protein	similar to RL34B_YEAST,60S ribosomal protein L34-B,Large ribosomal subunit protein eL34-B	-0.384931	10.0906	-6.2853	0.000118877	0.000432905	0.571804	-0.0732069	10.0906	-1.18742	0.264199	0.617665	-6.67031
EJF14_20215	putative protein	similar to MMF1_YEAST,Protein MMF1,mitochondrial,Isoleucine biosynthesis and maintenance of intact mitochondria 1,Maintenance of mitochondrial function 1	0.0470033	7.24895	0.78755	0.45036	0.517003	-7.80045	0.0662333	7.24895	1.11261	0.293516	0.638692	-6.91491
EJF14_20216	putative protein	similar to CF130_YEAST,Protein CAF130,130 kDa CCR4-associated factor	-0.369404	6.13453	-5.47573	0.000336774	0.00101794	-0.692642	0.0136915	6.13453	0.203597	0.843007	0.941409	-7.5302
EJF14_20217	hypothetical protein	similar to hypothetical protein CLUG_01433 Clavispora lusitaniae ATCC 42720	-0.927971	6.34457	-5.97007	0.000176462	0.000594027	0.000937425	0.129519	6.34457	0.840156	0.421674	0.727176	-7.1845
EJF14_20218	putative protein transport protein	similar to SEC31_CANAL,Protein transport protein SEC31	-0.293685	8.26003	-5.80529	0.000218073	0.000701754	-0.185197	0.00984285	8.26003	0.193481	0.850699	0.944343	-7.48229
EJF14_20219	putative cell wall acid trehalase	similar to ATC1_CANAL,Cell wall acid trehalase ATC1,Alpha,alpha-trehalase,Alpha,alpha-trehalose glucohydrolase	0.209191	6.65433	4.10275	0.00243127	0.00546861	-2.8071	-0.0728552	6.65433	-1.4311	0.184792	0.543678	-6.53711
EJF14_20220	putative kinetochore protein	similar to MIS13_SCHPO,Kinetochore protein mis13,NMS complex subunit mis13	-0.226711	5.00528	-3.48484	0.00644463	0.0127842	-3.72626	0.0279036	5.00528	0.432097	0.675413	0.863098	-7.35928
EJF14_20221	hypothetical protein	similar to hypothetical protein CLUG_01437 Clavispora lusitaniae ATCC 42720	-0.131642	5.22046	-1.90141	0.088294	0.125314	-6.36801	0.0612407	5.22046	0.88618	0.397623	0.715514	-7.06575
EJF14_20222	putative mitochondrial 37S ribosomal protein	similar to RT27_YEAST,Mitochondrial 37S ribosomal protein S27,Mitochondrial small ribosomal subunit protein mS33	0.1031	6.01261	1.5548	0.152982	0.202338	-6.9386	-0.0988701	6.01261	-1.48542	0.170177	0.525955	-6.45212
EJF14_20223	putative calcium-channel protein	similar to CCH1_YEAST,Calcium-channel protein CCH1	0.418184	4.5778	5.2406	0.000463478	0.00133202	-0.874234	0.141901	4.5778	1.73078	0.116105	0.455775	-5.92522
EJF14_20224	putative zinc finger protein	similar to ZPR1_YEAST,Zinc finger protein ZPR1	-0.0533154	7.76475	-1.62469	0.137234	0.184398	-6.82688	0.035825	7.76475	1.08989	0.302911	0.64504	-6.9154
EJF14_20225	putative F-box protein	similar to MET30_YEAST,F-box protein MET30,E3 ubiquitin ligase complex SCF(Met30) subunit MET30,Methionine-requiring protein 30	0.373139	6.39982	4.45736	0.00142187	0.00342915	-2.23782	0.0330673	6.39982	0.394807	0.701794	0.878697	-7.47039
EJF14_20226	putative GLC7-interacting protein	similar to GIP2_YEAST,GLC7-interacting protein 2	-0.2862	8.90576	-3.04613	0.0132113	0.0238491	-4.48335	0.0595354	8.90576	0.629319	0.544129	0.806691	-7.24985
EJF14_20227	hypothetical protein		0.177419	1.4434	1.9023	0.0881678	0.125204	-5.74921	0.0154465	1.4434	0.161366	0.87522	0.953169	-6.82017
EJF14_20228	putative magnesium transporter	similar to ALR2_YEAST,Magnesium transporter ALR2,Aluminum resistance protein 2	0.418772	5.19263	11.273	9.01862e-07	9.90361e-06	5.78727	0.0756566	5.19263	2.00035	0.0751598	0.384074	-5.6237
EJF14_20230	putative tRNA wybutosine-synthesizing protein	similar to TYW4_CANAL,tRNA wybutosine-synthesizing protein 4,tRNA-yW synthesizing protein 4,Leucine carboxylmethyltransferase 2,tRNA(Phe)(7-(3-amino-3-(methoxycarbonyl)propyl)wyosine(3 7)-N)-methoxycarbonyltransferase	-0.0686744	4.5232	-1.09916	0.299049	0.363249	-7.33188	-0.00970901	4.5232	-0.155343	0.879835	0.954091	-7.36798
EJF14_20231	putative exosome complex component	similar to RRP40_YEAST,Exosome complex component RRP40,Ribosomal RNA-processing protein 40	0.0976561	5.91173	1.29268	0.226987	0.285533	-7.27424	-0.125149	5.91173	-1.64892	0.132124	0.478986	-6.22409
EJF14_20232	hypothetical protein	similar to hypothetical protein CLUG_01446 Clavispora lusitaniae ATCC 42720	0.0242823	4.61596	0.39816	0.699404	0.748902	-7.88452	0.0690858	4.61596	1.12284	0.289364	0.633684	-6.73248
EJF14_20233	putative transcriptional regulator of adherence protein	similar to TRY6_CANAL,Transcriptional regulator of adherence protein 6	-0.283873	4.80068	-3.99947	0.00285178	0.00629249	-2.84327	0.0294448	4.80068	0.420127	0.683833	0.868588	-7.33966
EJF14_20234	putative defective in cullin neddylation protein	similar to DCN1_CANAL,Defective in cullin neddylation protein 1	-0.342331	4.77636	-6.89835	5.71618e-05	0.000239171	1.34407	-0.0474409	4.77636	-0.966534	0.357983	0.688439	-6.93989
EJF14_20235	putative anaphase-promoting complex subunit	similar to ANC2_HUMAN,Anaphase-promoting complex subunit 2,APC2,Cyclosome subunit 2	-0.042861	5.15395	-0.699369	0.501258	0.564547	-7.78713	0.0403351	5.15395	0.655848	0.527646	0.796121	-7.23679
EJF14_20236	putative transcription initiation factor TFIID subunit	similar to TAF12_YEAST,Transcription initiation factor TFIID subunit 12,TAFII-61,TAFII61,TAFII-68,TAFII68,TBP-associated factor 12,TBP-associated factor 61 kDa	0.0782888	6.64782	1.54345	0.155684	0.205565	-6.96485	0.0390007	6.64782	0.769194	0.460667	0.752931	-7.24359
EJF14_20237	putative oligopeptide transporter	similar to OPT4_ARATH,Oligopeptide transporter 4,AtOPT4	0.71739	5.9603	5.69606	0.000251443	0.000788748	-0.362698	0.279181	5.9603	2.20927	0.0532777	0.330692	-5.3631
EJF14_20238	Putative ATP-dependent RNA helicase	similar to YL419_YEAST,Putative ATP-dependent RNA helicase YLR419W	-0.303524	6.11422	-4.2467	0.00195137	0.00450195	-2.56807	-0.0213296	6.11422	-0.29932	0.771209	0.910325	-7.50455
EJF14_20240	putative NADH-ubiquinone oxidoreductase subunit	similar to NDUS2_NEUCR,NADH-ubiquinone oxidoreductase 49 kDa subunit,mitochondrial,Complex I-49kD,CI-49kD	-0.12814	9.01357	-2.35384	0.0418962	0.0655242	-5.63319	-0.0117169	9.01357	-0.215052	0.83432	0.938851	-7.43492
EJF14_20241	putative DnaJ-like protein	similar to DNJ60_DROME,DnaJ-like protein 60	0.307738	2.63533	3.34747	0.00805328	0.0154927	-3.55483	0.0833506	2.63533	0.881656	0.399944	0.716784	-6.6071
EJF14_20242	putative mitochondrial intermembrane space cysteine motif-containing protein	similar to MIX17_YEAST,Mitochondrial intermembrane space cysteine motif-containing protein MIX17,Mitochondrial intermembrane space CX(n)C motif protein of 17 kDa	-0.00583441	6.83472	-0.0565775	0.956066	0.963809	-8.13804	-0.0785181	6.83472	-0.762134	0.464672	0.754068	-7.25122
EJF14_20243	hypothetical protein	similar to hypothetical protein CLUG_01456 Clavispora lusitaniae ATCC 42720	1.13172	5.73968	22.3015	1.85299e-09	1.79268e-07	12.3975	0.0820049	5.73968	1.58376	0.14627	0.499764	-6.26586
EJF14_20244	hypothetical protein	similar to hypothetical protein CLUG_01458 Clavispora lusitaniae ATCC 42720	0.495662	6.44906	7.32961	3.50782e-05	0.000164333	1.74373	0.00470671	6.44906	0.0695847	0.945982	0.979793	-7.55287
EJF14_20245	putative DNA topoisomerase	similar to TOP1_CANAX,DNA topoisomerase 1,DNA topoisomerase I	0.266985	6.73761	6.11747	0.000146463	0.000509967	0.194182	-0.00862121	6.73761	-0.197809	0.847406	0.942753	-7.5395
EJF14_20246	putative ribonuclease H1	similar to RNH1_HUMAN,Ribonuclease H1,RNase H1,Ribonuclease H type II	0.0560406	6.10089	1.03097	0.328351	0.39369	-7.57024	0.095205	6.10089	1.75163	0.112319	0.449688	-6.08404
EJF14_20247	putative cell cycle serine/threonine-protein kinase	similar to CDC5_YEAST,Cell cycle serine/threonine-protein kinase CDC5/MSD2	0.177805	7.19758	4.98587	0.000660907	0.00179731	-1.41944	0.0830273	7.19758	2.33768	0.0430394	0.306044	-5.18325
EJF14_20248	putative DNA-directed RNA polymerase II subunit	similar to RPB11_YEAST, DNA-directed RNA polymerase II subunit RPB11, RNA polymerase II subunit B11, DNA-directedRNA polymerase II 13.6 kDa polypeptide	0.108394	5.9384	1.64722	0.132476	0.178581	-6.80628	-0.014127	5.9384	-0.213964	0.835144	0.938851	-7.51658
EJF14_20249	putative transcriptional regulatory protein	similar to SIN3_YEAST, Transcriptional regulatory protein SIN3	-0.0776629	8.44112	-1.66943	0.127932	0.173308	-6.72401	-0.0274235	8.44112	-0.590188	0.568979	0.813496	-7.30685
EJF14_20250	hypothetical protein	similar to YO296_YEAST,Uncharacterized protein YOR296W	-0.300446	6.36553	-8.09025	1.5574e-05	8.6598e-05	2.62355	0.0273283	6.36553	0.736576	0.479358	0.76321	-7.26679
EJF14_20251	hypothetical protein	similar to hypothetical protein CLUG_01464 Clavispora lusitaniae ATCC 42720	-0.0827229	3.54219	-1.22773	0.249402	0.309204	-6.99857	0.0282153	3.54219	0.41791	0.685397	0.868803	-7.09566
EJF14_20252	putative regulator of ribosome biosynthesis	similar to RRS1_YEAST,Regulator of ribosome biosynthesis	0.21873	6.79475	2.34214	0.042721	0.0666484	-5.75184	-0.0121293	6.79475	-0.130005	0.899302	0.961256	-7.55272
EJF14_20253	putative mitochondrial Rho GTPase	similar to GEM1_CANAL,Mitochondrial Rho GTPase 1,GTPase EF-hand protein of mitochondria 1	-0.0886849	4.84276	-1.41136	0.190366	0.244693	-7.00692	0.00980483	4.84276	0.155746	0.879527	0.954091	-7.41159
EJF14_20254	putative bolA-like protein	similar to BOL3_YEAST,BolA-like protein 3,Altered inheritance of mitochondria protein 1	0.232477	5.1174	2.77488	0.0207382	0.0353324	-4.95333	-0.161004	5.1174	-1.87024	0.0928605	0.413508	-5.8165
EJF14_20255	putative eukaryotic translation initiation factor 3 subunit B	similar to EIF3B_PICST,Eukaryotic translation initiation factor 3 subunit B,eIF3b,Eukaryotic translation initiation factor 3, 90 kDa subunit,eIF3 p90,Translation initiation factor eIF3 p90 subunit	-0.0162403	9.07879	-0.419156	0.684518	0.735407	-7.93841	-0.0309519	9.07879	-0.800086	0.443409	0.740412	-7.11631
EJF14_20256	hypothetical protein	similar to predicted protein,partial Clavispora lusitaniae ATCC 42720	-0.388196	4.8873	-6.37054	0.000107071	0.000398117	0.651949	-0.0271131	4.8873	-0.452599	0.661102	0.857715	-7.34033
EJF14_20257	Probable proteasome subunit	similar to PSA7_YEAST,Probable proteasome subunit alpha type-7,Macropain subunit C1,Multicatalytic endopeptidase complex subunit C1,Proteasome component C1,Proteinase YSCE subunit 1	-0.0837351	7.72948	-1.59741	0.1432	0.190968	-6.86298	-0.123302	7.72948	-2.36586	0.0410653	0.300003	-5.11714
EJF14_20258	putative palmitoyltransferase	similar to PFA4_DEBHA,Palmitoyltransferase PFA4,Protein S-acyltransferase,PAT,Protein fatty acyltransferase 4	0.107465	5.19473	2.04745	0.0695799	0.101732	-6.14148	0.0598795	5.19473	1.13175	0.285782	0.632544	-6.8084
EJF14_20259	putative peroxiredoxin	similar to PRX1_YEAST,Peroxiredoxin PRX1,mitochondrial,Prx,1-Cys PRX,Mitochondrial thiol peroxidase,mTPx,Thioredoxin peroxidase	0.792157	9.40059	7.34075	3.46481e-05	0.000162751	1.86888	0.414232	9.40059	3.88708	0.00339787	0.0861581	-2.49418
EJF14_20260	hypothetical protein	similar to YG21_YEAST,Uncharacterized protein YGR053C	0.404608	4.59849	7.57444	2.6832e-05	0.000132754	2.18621	0.120572	4.59849	2.19789	0.0542911	0.334856	-5.22151
EJF14_20261	putative membrane-anchored lipid-binding protein	similar to LAM5_YEAST,Membrane-anchored lipid-binding protein LAM5,Lipid transfer at contact site protein 2,Lipid transfer protein anchored at membrane contact sites 1	-0.143511	6.40418	-2.30767	0.0452446	0.0698829	-5.80262	0.0377393	6.40418	0.606932	0.558269	0.809646	-7.35641
EJF14_20262	putative 40S ribosomal protein	similar to RS3A2_CLAL4,40S ribosomal protein S1-B	-0.279173	9.2754	-4.65116	0.0010686	0.00268598	-1.82578	-0.074606	9.2754	-1.23735	0.245973	0.601468	-6.65929
EJF14_20263	putative ketol-acid reductoisomerase	similar to ILV5_YEAST,Ketol-acid reductoisomerase,mitochondrial,Acetohydroxy-acid reductoisomerase,Alpha-keto-beta-hydroxylacyl reductoisomerase	0.75589	9.07481	9.08537	5.86053e-06	4.00226e-05	3.78293	0.0669322	9.07481	0.821678	0.431606	0.731638	-7.11179
EJF14_20264	Probable serine/threonine-protein kinase	similar to FMP48_YEAST,Probable serine/threonine-protein kinase FMP48,Found in mitochondrial proteome protein 48	0.377879	7.90574	9.28064	4.88734e-06	3.45393e-05	3.91629	0.0719838	7.90574	1.79374	0.105016	0.435408	-6.00876
EJF14_20265	putative DASH complex subunit	similar to DAD4_CANGA,DASH complex subunit DAD4,Outer kinetochore protein DAD4	-0.172698	3.16777	-2.21729	0.0525734	0.079763	-5.52106	0.0157029	3.16777	0.202346	0.843958	0.941537	-7.10706
EJF14_20266	putative H/ACA ribonucleoprotein complex subunit	similar to NOP10_DEBHA,H/ACA ribonucleoprotein complex subunit 3,Nucleolar protein 10, Nucleolar protein family A member 3,snoRNP protein NOP10	-0.173049	6.01616	-1.64738	0.132443	0.17858	-6.81154	-0.176287	6.01616	-1.67743	0.126331	0.471573	-6.19272
EJF14_20267	putative auxilin-like clathrin uncoating factor	similar to SWA2_YEAST,Auxilin-like clathrin uncoating factor SWA2,Bud site selection protein 24,DnaJ-related protein SWA2,J protein SWA2,Synthetic lethal with ARF1 protein 2	-0.25045	6.31236	-5.29346	0.000431077	0.00125652	-0.963588	0.00462201	6.31236	0.0977867	0.924155	0.972636	-7.55172
EJF14_20269	hypothetical protein	similar to YM8V_YEAST,Uncharacterized protein YMR295C	0.571231	6.78112	14.6718	8.56338e-08	1.8625e-06	8.27305	-0.21146	6.78112	-5.46926	0.000339712	0.0206349	-0.163551
EJF14_20270	putative extracellular signal-regulated kinase	similar to ERK1_CANAW,Extracellular signal-regulated kinase 1,ERK1,MAP kinase 1,MAPK 1	0.375789	5.42269	5.78059	0.000225179	0.000719643	-0.219149	-0.0584224	5.42269	-0.878673	0.401479	0.717768	-7.07629
EJF14_20271	putative endosomal protein	similar to EMP24_YEAST,Endosomal protein P24B,24 kDa endomembrane protein,Basic 24 kDa late endocytic intermediate component	-0.226836	7.54251	-4.5414	0.0012554	0.00307368	-2.0926	-0.121082	7.54251	-2.42739	0.0370594	0.287092	-5.0228
EJF14_20272	putative aspartate aminotransferase	similar to AATC_YEAST,Aspartate aminotransferase,cytoplasmic,Transaminase A	0.497292	6.51192	8.26717	1.30026e-05	7.51215e-05	2.82125	0.13748	6.51192	2.28698	0.0468288	0.317556	-5.26293
EJF14_20273	putative 40S ribosomal protein	similar to RS27B_YEAST,40S ribosomal protein S27-B,Small ribosomal subunit protein eS27-B	-0.461402	10.1099	-6.58197	8.29289e-05	0.00032258	0.960929	-0.0945275	10.1099	-1.33716	0.212623	0.573002	-6.48988
EJF14_20274	putative serine/threonine-protein phosphatase PP1	similar to PP1_EMENI,Serine/threonine-protein phosphatase PP1	0.00841765	8.57927	0.129583	0.899627	0.917552	-8.05826	0.139648	8.57927	2.14576	0.0591804	0.349279	-5.42201
EJF14_20275	hypothetical protein	similar to YNH1_SCHPO,UPF0589 protein C32H8.01c	0.513844	4.50932	10.9193	1.19365e-06	1.18803e-05	5.57139	0.199876	4.50932	4.11618	0.00238162	0.0684898	-2.02455
EJF14_20276	putative signal recognition particle receptor subunit beta	similar to SRPB_YEAST,Signal recognition particle receptor subunit beta,SR-beta	-0.0132389	6.66978	-0.330463	0.748297	0.790895	-8.07939	0.0385242	6.66978	0.961809	0.360231	0.689934	-7.07424
EJF14_20277	putative chorismate synthase	similar to AROC_YEAST,Chorismate synthase,5-enolpyruvylshikimate-3-phosphate phospholyase	-0.361041	8.39581	-6.98533	5.17118e-05	0.000221097	1.37627	-0.000337201	8.39581	-0.00647729	0.994967	0.997416	-7.49302
EJF14_20278	putative transcriptional regulator	similar to MNL1_CANAL,Transcriptional regulator MNL1,MSN2- and MSN4-like protein 1	-0.300268	7.88965	-4.74694	0.000929788	0.00240097	-1.76053	0.077245	7.88965	1.21203	0.255082	0.609101	-6.77015
EJF14_20279	putative cell wall transcription factor	similar to ACE2_CANAL,Cell wall transcription factor ACE2	0.0295901	6.45125	0.420683	0.683441	0.734394	-8.03899	-0.043515	6.45125	-0.618622	0.550859	0.80778	-7.35029
EJF14_20281	putative component of 2-oxoglutarate dehydrogenase complex	similar to ODO2_YEAST,Dihydrolipoyllysine-residue succinyltransferase component of 2-oxoglutarate dehydrogenase complex,mitochondrial,2-oxoglutarate dehydrogenase complex component E2,OGDC-E2	-0.31809	8.52647	-3.83977	0.00365977	0.00782684	-3.17084	-0.106292	8.52647	-1.27821	0.231833	0.588391	-6.65554
EJF14_20284	putative flavin carrier protein	similar to FLC2_YEAST,Flavin carrier protein 2,FAD transporter 2,TRP-like ion channel FLC2	1.09791	7.21083	18.456	1.05862e-08	4.73672e-07	10.5342	0.0829001	7.21083	1.43067	0.184913	0.543678	-6.53985
EJF14_20285	putative phosphatidylinositol 4-kinase	similar to STT4_YEAST,Phosphatidylinositol 4-kinase STT4,PI4-kinase,PtdIns-4-kinase	-0.194992	6.95071	-3.62805	0.00511988	0.0104321	-3.59287	0.0794343	6.95071	1.47714	0.172337	0.529087	-6.47855
EJF14_20286	putative eukaryotic translation initiation factor	similar to IF6_CANAL,Eukaryotic translation initiation factor 6,eIF-6	0.0664575	6.90981	0.684297	0.510304	0.57285	-7.88686	-0.059021	6.90981	-0.608487	0.55728	0.809514	-7.36172
EJF14_20287	putative heat shock protein	similar to HS104_YEAST,Heat shock protein 104,Protein aggregation-remodeling factor HSP104	-0.360438	9.02701	-5.34806	0.00040015	0.0011821	-0.794903	0.112759	9.02701	1.66011	0.129822	0.474975	-6.12494
EJF14_20289	putative protein	similar to GTS1_YEAST,Protein GTS1,Protein LSR1	0.132432	6.50066	1.81186	0.102011	0.142383	-6.58021	0.0174325	6.50066	0.238504	0.816608	0.929654	-7.52641
EJF14_20290	hypothetical protein	similar to hypothetical protein CLUG_01503 Clavispora lusitaniae ATCC 42720	0.646407	4.07909	10.0126	2.54207e-06	2.09367e-05	4.81022	0.0332334	4.07909	0.48302	0.640132	0.850965	-7.12048
EJF14_20291	Probable quinate permease	similar to QUTD_ASPOR,Probable quinate permease,Quinate transporter	0.980097	0.425501	5.78974	0.000222516	0.000713536	0.530487	0.250286	0.425501	1.38666	0.197546	0.557079	-5.69362
EJF14_20292	putative long-chain-alcohol oxidase	similar to FAO2_LOTJA,Long-chain-alcohol oxidaseFAO2,Long-chain fatty alcohol oxidase 2	-0.0712973	5.7547	-1.79276	0.105181	0.146027	-6.58067	0.13644	5.7547	3.44065	0.00692206	0.129836	-3.31255
EJF14_20293	putative protein	similar to DSS4_YEAST,Protein DSS4	-0.0890479	4.14926	-1.58085	0.146933	0.195186	-6.66707	-0.0279127	4.14926	-0.492675	0.633545	0.849852	-7.17533
EJF14_20294	putative F-box protein	similar to YL352_YEAST,F-box protein YLR352W	0.51707	4.48408	8.10974	1.52651e-05	8.5053e-05	2.82619	0.17463	4.48408	2.64708	0.0256723	0.236314	-4.44783
EJF14_20295	putative aspartate aminotransferase	similar to AAT_AQUAE,Aspartate aminotransferase,AspAT,Transaminase A	0.09231	6.08439	2.30938	0.0451158	0.0697036	-5.7915	0.0374799	6.08439	0.936569	0.372416	0.699253	-7.08352
EJF14_20296	putative lysophospholipase	similar to NTE1_DEBHA,Lysophospholipase NTE1,Intracellular phospholipase B,Neuropathy target esterase	-0.179241	7.31132	-2.85942	0.0180122	0.031249	-4.88086	-0.0280191	7.31132	-0.44732	0.664774	0.860034	-7.44435
EJF14_20297	putative ATP-dependent DNA helicase	similar to PIF1_CANAL,ATP-dependent DNA helicase PIF1,DNA repair and recombination helicase PIF1	0.142796	4.98018	2.23493	0.0510576	0.0776785	-5.81707	-0.0015229	4.98018	-0.0234689	0.981767	0.995252	-7.43615
EJF14_20298	putative protein transport protein	similar to SEC39_YEAST,Protein transport proteinSEC39,Dependent on SLY1-20 protein 3	-0.252404	6.29667	-4.5615	0.00121875	0.00299869	-2.07344	-0.0463006	6.29667	-0.837339	0.423178	0.728111	-7.18327
EJF14_20299	hypothetical protein	similar to hypothetical protein CLUG_01513 Clavispora lusitaniae ATCC 42720	-0.0925415	5.44637	-2.24499	0.0502123	0.076648	-5.85881	-0.0534625	5.44637	-1.29432	0.226444	0.583159	-6.65793
EJF14_20300	putative U6 snRNA-associated Sm-like protein	similar to LSM3_YEAST,U6 snRNA-associated Sm-like protein LSm3,SmX4 protein	-0.153892	5.68595	-2.6213	0.0268028	0.0442965	-5.26045	-0.112322	5.68595	-1.90816	0.0873332	0.405937	-5.83232
EJF14_20301	putative 54S ribosomal protein	similar to RM04_DEBHA,54S ribosomal protein L4,mitochondrial	-0.30959	7.39027	-4.2611	0.00190922	0.00441773	-2.54492	-0.0866308	7.39027	-1.18902	0.263596	0.617665	-6.82149
EJF14_20302	hypothetical protein	similar to hypothetical protein CLUG_01516 Clavispora lusitaniae ATCC 42720	0.046341	5.71501	0.748313	0.472577	0.538221	-7.81007	-0.0206059	5.71501	-0.331152	0.747792	0.895869	-7.46721
EJF14_20303	putative 3-ketodihydrosphingosine reductase	similar to TSC10_DEBHA,3-ketodihydrosphingosine reductase TSC10,3-dehydrosphinganine reductase,KDS reductase	-0.115131	5.88332	-3.5564	0.00574294	0.0115428	-3.6929	-0.012837	5.88332	-0.396602	0.700514	0.878079	-7.4555
EJF14_20304	putative 54S ribosomal protein	similar to RM08_SCHPO,54S ribosomal protein L8,mitochondrial	-0.14652	6.92214	-1.46786	0.174787	0.22766	-7.06733	-0.160721	6.92214	-1.61169	0.14005	0.488093	-6.29689
EJF14_20306	putative translation machinery-associated protein	similar to TMA7_ANOGA,Translation machinery-associated protein 7,Coiled-coil domain-containing protein 72	-0.094569	5.75606	-1.0823	0.306098	0.370989	-7.50784	-0.204622	5.75606	-2.32735	0.0437862	0.308223	-5.17541
EJF14_20307	putative COBW domain-containing protein	similar to Y4527_DICDI,COBW domain-containing protein DDB_G0274527	0.172837	0.912645	1.2136	0.254509	0.314803	-6.62684	-0.500964	0.912645	-3.31187	0.00853467	0.142949	-2.80623
EJF14_20308	putative proline-rich protein	similar to LAS17_YEAST,Proline-rich protein LAS17	0.13678	6.23073	2.1956	0.0544982	0.0821372	-5.98084	-0.0306477	6.23073	-0.491484	0.634356	0.849961	-7.42017
EJF14_20309	hypothetical protein	similar to YL287_YEAST,Uncharacterized protein YLR287C	-0.377692	6.25662	-9.83007	2.98058e-06	2.36247e-05	4.42174	0.0175924	6.25662	0.459202	0.656523	0.855956	-7.44273
EJF14_20310	putative S-formylglutathione hydrolase	similar to SFGH_YEAST,S-formylglutathione hydrolase,FGH	0.409682	6.66605	10.7704	1.34626e-06	1.30967e-05	5.28344	0.0380179	6.66605	1.0014	0.34171	0.673893	-7.03334
EJF14_20311	putative uncharacterized MFS-type transporter	similar to YKT8_SCHPO,Uncharacterized MFS-type transporter PB1E7.08c	-0.557764	5.02365	-4.98917	0.000657835	0.00179196	-1.31928	-0.180131	5.02365	-1.6255	0.137062	0.485132	-6.1821
EJF14_20312	putative lysophospholipase	similar to PLB3_CANAX,Lysophospholipase 3,Phospholipase B 3	1.26901	8.12673	25.8565	4.7085e-10	7.36814e-08	13.8338	0.15731	8.12673	3.33667	0.00819635	0.140725	-3.49109
EJF14_20313	putative golgi apparatus membrane protein	similar to TVP38_PICGU,Golgi apparatus membrane protein TVP38	0.840362	5.05887	14.4023	1.01249e-07	2.12467e-06	8.16829	0.116189	5.05887	1.91654	0.0861553	0.403655	-5.71089
EJF14_20314	putative paxillin-like protein	similar to PXL1_YEAST,Paxillin-like protein 1	-0.0960934	7.25849	-2.14336	0.0594158	0.0883334	-6.06712	0.0648694	7.25849	1.44459	0.181064	0.538962	-6.5145
EJF14_20315	putative 60S ribosomal protein	similar to RL25_KLULA, 60S ribosomal protein L25	-0.371665	10.8052	-6.49241	9.23449e-05	0.00035344	0.880572	-0.0683768	10.8052	-1.18734	0.26423	0.617665	-6.63289
EJF14_20316	putative 37S ribosomal protein	similar to RT18_YEAST,37S ribosomal protein S18,mitochondrial,Mitochondrial small ribosomal subunit protein uS11m,YmS18	-0.100649	6.63806	-1.10853	0.295188	0.359197	-7.50167	-0.154072	6.63806	-1.69705	0.122479	0.46584	-6.17591
EJF14_20317	putative protein kinase	similar to MCK1_YEAST,Protein kinase MCK1,Meiosis and centromere regulatory kinase	-0.0806634	6.91304	-1.50324	0.165606	0.217356	-7.02018	0.00738344	6.91304	0.137731	0.893358	0.960182	-7.55127
EJF14_20318	putative vacuolar protein sorting-associated protein	similar to VPS68_YEAST,Vacuolar protein sorting-associated protein 68	0.284328	5.36404	7.78493	2.14197e-05	0.000111943	2.33107	0.0249152	5.36404	0.671271	0.518201	0.789263	-7.24137
EJF14_20319	putative WD repeat-containing protein	similar to WDR5_BOVIN,WD repeat-containing protein 5	-0.0681424	5.05417	-1.83467	0.0983406	0.137752	-6.45149	0.0114047	5.05417	0.306578	0.765847	0.907508	-7.40965
EJF14_20320	putative serine/threonine-protein kinase	similar to SVKA_DICDI,Serine/threonine-protein kinase svkA,Severin kinase A	0.189948	5.67015	3.33561	0.00821043	0.0157618	-4.04848	0.0465058	5.67015	0.812028	0.436854	0.736427	-7.1685
EJF14_20321	putative mitochondrial inner membrane magnesium transporter	similar to LPE10_CANAL,Mitochondrial inner membrane magnesium transporter LPE10	0.196149	4.51115	2.71902	0.022765	0.0383998	-4.94468	0.159531	4.51115	2.18986	0.0550186	0.336689	-5.23596
EJF14_20322	putative rho-GTPase-activating protein	similar to RGA8_SCHPO,Rho-GTPase-activating protein 8	-0.486882	5.80533	-5.98083	0.000174061	0.000587295	0.0351468	0.0301325	5.80533	0.373867	0.716797	0.885807	-7.46509
EJF14_20323	putative ATPase expression protein	similar to AEP3_CANGA,ATPase expression protein 3	-0.0793462	4.94341	-1.35035	0.208512	0.265587	-7.09915	0.107166	4.94341	1.83471	0.0983331	0.421747	-5.86212
EJF14_20324	putative eukaryotic translation initiation factor 3 subunit J	similar to EIF3J_DEBHA,Eukaryotic translation initiation factor 3 subunit J,eIF3j,Eukaryotic translation initiation factor 3 30 kDa subunit,eIF-3 30 kDa	-0.188065	7.57699	-4.18471	0.0021444	0.00488921	-2.65868	-0.136	7.57699	-3.0296	0.0135776	0.180936	-4.01377
EJF14_20325	putative cytochrome c lysine N-methyltransferase	similar to CTM1_YEAST,Cytochrome c lysine N-methyltransferase 1	-0.306042	5.0988	-5.62673	0.000275459	0.000852848	-0.394136	-0.03187	5.0988	-0.590129	0.569017	0.813496	-7.28327
EJF14_20326	putative thioredoxin protein	similar to TRX1_YEAST,Thioredoxin-1,Thioredoxin I,TR-I,Thioredoxin-2	0.114395	8.21532	1.23569	0.24656	0.306354	-7.29946	-0.117371	8.21532	-1.28068	0.231	0.588147	-6.67927
EJF14_20327	putative tyrosine-protein phosphatase non-receptor type protein	similar to PTN22_MOUSE,Tyrosine-protein phosphatase non-receptor type 22,Hematopoietic cell protein-tyrosine phosphatase 70Z-PEP,PEST-domain phosphatase,PEP	0.657641	7.11837	13.4614	1.86028e-07	3.17988e-06	7.4375	0.142897	7.11837	2.96003	0.0152375	0.188388	-4.14902
EJF14_20328	putative protein	similar to AHC1_YEAST,Protein AHC1,ADA HAT complex component 1	0.0431068	6.22276	0.894627	0.393315	0.46069	-7.70663	0.108233	6.22276	2.24673	0.0500677	0.324138	-5.32517
EJF14_20329	hypothetical protein	similar to predicted protein Clavispora lusitaniae ATCC 42720	-0.27614	-0.304693	-1.75059	0.112506	0.15459	-5.74831	-0.791219	-0.304693	-4.78087	0.000885347	0.0378832	-0.404656
EJF14_20330	putative transport protein particle subunit	similar to TRS31_SCHPO,Transport protein particle subunit trs31,TRAPP subunit trs31	-0.149661	5.68997	-3.01836	0.0138328	0.0248402	-4.58899	-0.0503706	5.68997	-1.0152	0.335426	0.670168	-6.98963
EJF14_20331	putative N-terminal acetyltransferase A complex catalytic subunit	similar to ARD1_YEAST,N-terminal acetyltransferase A complex catalytic subunit ARD1,NatA complex subunit ARD1,Arrest-defective protein 1	-0.239963	6.44364	-4.61885	0.0011203	0.00279158	-1.98761	-0.0473568	6.44364	-0.911983	0.384568	0.707993	-7.12032
EJF14_20332	putative pre-rRNA-processing protein	similar to PNO1_DEBHA,Pre-rRNA-processing protein PNO1	0.129014	5.82146	1.35198	0.20801	0.265069	-7.19536	-0.0137069	5.82146	-0.14332	0.889063	0.957412	-7.52635
EJF14_20333	putative mitochondrial distribution and morphology protein	similar to MDM32_KLULA,Mitochondrial distribution and morphology protein 32	0.136617	5.26956	1.8663	0.0934524	0.131578	-6.42896	0.0633265	5.26956	0.858976	0.411721	0.721888	-7.08896
EJF14_20334	putative pre-mRNA-splicing factor	similar to SPP2_DEBHA,Pre-mRNA-splicing factor SPP2	0.422558	3.88259	6.93579	5.4743e-05	0.000231348	1.51627	-0.190439	3.88259	-2.92135	0.0162488	0.188583	-3.88396
EJF14_20335	putative telomere length regulation protein	similar to ELG1_YEAST,Telomere length regulation protein ELG1,Regulator of Ty1 transposition protein 110,Telomere elongation suppressor ELG1	-0.16048	6.04945	-3.59078	0.00543471	0.0109918	-3.64247	-0.00260837	6.04945	-0.0584441	0.954618	0.98353	-7.54804
EJF14_20336	putative protein	similar to SPT3_YEAST,Protein SPT3,Positive regulator of Ty transcription	0.110789	5.39029	2.44329	0.0360884	0.0575419	-5.52358	0.0957867	5.39029	2.10283	0.0635232	0.360219	-5.49678
EJF14_20337	putative T-SNARE protein	similar to TLG1_YEAST,T-SNARE affecting a late Golgi compartment protein 1,Syntaxin TLG1	-0.056589	5.54755	-1.36683	0.203471	0.259891	-7.15649	-0.0557336	5.54755	-1.34154	0.211251	0.571651	-6.60818
EJF14_20338	putative COMPASS component	similar to SDC1_YEAST,COMPASS component SDC1,Complex proteins associated with SET1 protein SDC1,Suppressor of CDC25 protein 1	-0.0812417	4.94013	-1.31957	0.218211	0.276397	-7.14519	-0.00170034	4.94013	-0.0275186	0.978621	0.993821	-7.44552
EJF14_20339	putative mitochondrial fusion and transport protein	similar to UGO1_YEAST,Mitochondrial fusion and transport protein UGO1	-0.248307	7.39835	-5.84879	0.000206146	0.000669668	-0.166149	0.0353078	7.39835	0.829437	0.427416	0.729498	-7.18238
EJF14_20340	putative vacuolar protein sorting-associated protein	similar to VPS17_YEAST,Vacuolar protein sorting-associated protein 17,Carboxypeptidase Y-deficient protein 21	0.136672	6.10765	3.67223	0.00477131	0.00982492	-3.50713	-0.0130897	6.10765	-0.351072	0.733274	0.890729	-7.47977
EJF14_20341	putative superoxide dismutase Mn	similar to SODM_CANAX,Superoxide dismutase Mn,mitochondrial	0.150011	8.21797	2.9567	0.015322	0.0271055	-4.66847	-0.00772394	8.21797	-0.153528	0.881227	0.954125	-7.50004
EJF14_20342	putative vacuolar protein-sorting-associated protein	similar to DID2_YEAST,Vacuolar protein-sorting-associated protein 46,Charged multivesicular body protein 1,DOA4-independent degradation protein 2,Fifty two inhibitor 1	0.0391003	5.6381	0.798019	0.44455	0.511935	-7.76543	-0.0789675	5.6381	-1.59823	0.143016	0.493884	-6.27314
EJF14_20343	putative RNA polymerase II-associated protein	similar to RPAP3_MOUSE,RNA polymerase II-associated protein 3	-0.0141849	6.43762	-0.38864	0.706198	0.754448	-8.05353	-0.00419886	6.43762	-0.115044	0.91083	0.966524	-7.55047
EJF14_20344	putative mitochondrial intermembrane space cysteine motif-containing protein	similar to MIX23_YEAST,Mitochondrial intermembrane space cysteine motif-containing protein MIX23,Mitochondrial intermembrane space CX(n)C motif protein of 23 kDa	0.0483969	5.3316	1.06784	0.312246	0.377271	-7.4819	0.0118682	5.3316	0.259806	0.800614	0.921792	-7.45323
EJF14_20345	putative serine/threonine-protein kinase	similar to PKH2_CANAL,Serine/threonine-protein kinase PKH2,PKB-activating kinase 2	0.241362	7.46995	3.99305	0.00288033	0.00634345	-2.96937	-0.0477949	7.46995	-0.800356	0.44326	0.740412	-7.2111
EJF14_20346	putative mitochondrial intermediate peptidase	similar to PMIP_DEBHA,Mitochondrial intermediate peptidase,MIP,Octapeptidyl aminopeptidase	0.148597	6.39759	2.12439	0.0613054	0.090675	-6.09806	-0.0309308	6.39759	-0.442035	0.668459	0.861042	-7.44932
EJF14_20347	putative serine-tRNA ligase	similar to SYSM_YEAST,Serine-tRNA ligase,mitochondrial,Digs into agar protein 4,Seryl-tRNA synthetase SerRS,Seryl-tRNA(Ser/Sec) synthetase	-0.0846227	5.56434	-1.76948	0.109169	0.150647	-6.60503	-0.0431198	5.56434	-0.899806	0.390691	0.71161	-7.08955
EJF14_20348	hypothetical protein	similar to hypothetical protein CLUG_01561 Clavispora lusitaniae ATCC 42720	0.0838943	4.71509	1.48854	0.169369	0.221865	-6.8919	0.0229677	4.71509	0.402738	0.696146	0.875197	-7.31243
EJF14_20349	putative lethal(2) giant larvae protein	similar to SRO77_YEAST,Lethal(2) giant larvae protein SRO77,Sodium protection protein 2,Suppressor of RHO3 protein 77	-0.115526	7.19216	-1.85966	0.094459	0.132859	-6.50756	-0.00362877	7.19216	-0.0584488	0.954615	0.98353	-7.55514
EJF14_20350	putative dolichol phosphate-mannose biosynthesis regulatory protein	similar to DPM2_DICDI,Dolichol phosphate-mannosebiosynthesis regulatory protein,Dolichol-phosphatemannosesynthase subunit 2,DPM synthase subunit 2	0.449781	6.37212	7.89608	1.90524e-05	0.000101706	2.40677	0.0345401	6.37212	0.605862	0.558949	0.810039	-7.35522
EJF14_20351	putative AP-3 complex subunit	similar to AP3M_ASHGO,AP-3 complex subunit mu,AP-3 adaptor complex mu3A subunit,Adaptor-related protein complex 3 subunit mu,Mu-adaptin 3A,Mu3-adaptin	-0.228905	6.36222	-5.06711	0.000589589	0.0016335	-1.29988	0.024964	6.36222	0.552986	0.593178	0.829821	-7.39151
EJF14_20352	putative iron transport multicopper oxidase	similar to FET3_CANAX,Iron transport multicopperoxidase FET3	-0.26813	6.07071	-2.72762	0.0224402	0.0378986	-5.09606	0.298022	6.07071	3.05269	0.0130685	0.178851	-3.98462
EJF14_20354	putative cardiolipin-specific deacylase	similar to CLD1_YEAST,Cardiolipin-specific deacylase 1,mitochondrial	0.0590553	3.45237	0.691842	0.505764	0.568686	-7.50595	-0.00698458	3.45237	-0.0800935	0.937842	0.976161	-7.16135
EJF14_20355	putative NEDD8-activating enzyme E1 catalytic subunit	similar to UBA3_DICDI,NEDD8-activating enzyme E1 catalytic subunit,NEDD8-activating enzyme E1C,Ubiquitin-activating enzyme E1C,Ubiquitin-like modifier-activating enzyme 3,Ubiquitin-activating enzyme 3	0.376667	4.38057	5.85563	0.000204336	0.000664974	0.0310397	0.102163	4.38057	1.53713	0.157209	0.512256	-6.1634
EJF14_20356	putative DNA repair and recombination protein	similar to RAD52_DEBHA,DNA repair and recombination protein RAD52	-0.00550279	5.304	-0.11161	0.91348	0.928913	-8.06898	-0.113049	5.304	-2.26962	0.0482002	0.320914	-5.22373
EJF14_20357	hypothetical protein	similar to hypothetical protein A9F13_13g00099 Clavispora lusitaniae	-0.125772	3.32426	-2.00973	0.0740159	0.10734	-5.88775	-0.111197	3.32426	-1.75472	0.111769	0.448468	-5.68927
EJF14_20358	putative small nuclear ribonucleoprotein E	similar to RUXE_SCHPO,Small nuclear ribonucleoprotein E,snRNP-E,Sm protein E,Sm-E,SmE	0.22625	4.39626	4.12009	0.00236736	0.00533584	-2.59961	-0.137623	4.39626	-2.40684	0.0383523	0.291526	-4.85151
EJF14_20359	Probable E3 ubiquitin-protein ligase	similar to TOM1_ASHGO,Probable E3 ubiquitin-protein ligase TOM1,HECT-type E3 ubiquitin transferase TOM1	0.0130212	7.32339	0.345481	0.737338	0.782181	-8.06527	0.0514037	7.32339	1.36536	0.203917	0.562364	-6.61531
EJF14_20360	hypothetical protein	similar to YBU6_YEAST,Uncharacterized protein YBR096W	0.158809	4.40393	2.66408	0.0249533	0.0415913	-5.03096	-0.127576	4.40393	-2.06284	0.0678435	0.367536	-5.40431
EJF14_20361	putative transcriptional regulator	similar to STP4_CANAL,Transcriptional regulator STP4	0.479261	5.98121	5.92224	0.000187576	0.000624911	-0.0476412	0.453032	5.98121	5.59445	0.000287475	0.0187182	0.0390016
EJF14_20363	putative elongation of fatty acids protein	similar to ELO3_YEAST,Elongation of fatty acids protein 3,3-keto acyl-CoA synthase ELO3,Affecting plasma membrane ATPase activity protein 1,Suppressor of RAD3 essential function protein 1,Suppressor of Rvs161 and Rvs167 mutations protein 4	-0.614463	8.16176	-13.4383	1.8892e-07	3.20903e-06	7.44556	0.113349	8.16176	2.43131	0.0368177	0.286026	-4.97268
EJF14_20364	putative RHO1 GDP-GTP exchange protein	similar to ROM2_YEAST,RHO1 GDP-GTP exchange protein 2	-0.0423466	7.45462	-0.662775	0.523391	0.585143	-7.889	0.0594671	7.45462	0.931409	0.374943	0.701575	-7.09069
EJF14_20365	putative actin-related protein 2/3 complex subunit	similar to ARPC3_YEAST,Actin-related protein 2/3 complex subunit 3,Arp2/3 complex 21 kDa subunit,p21-ARC	0.15835	7.26489	4.76654	0.000903833	0.00234278	-1.75206	0.185564	7.26489	5.60616	0.000283052	0.018678	0.0348045
EJF14_20366	putative protein-S-isoprenylcysteine O-methyltransferase	similar to ICMT_XENLA,Protein-S-isoprenylcysteine O-methyltransferase,Farnesyl cysteine carboxyl methyltransferase,FCMT,Isoprenylcysteine carboxylmethyltransferase,Prenylated protein carboxyl methyltransferase,PPMT,Prenylcysteine carboxyl methyltransfera	0.13464	5.09959	1.9698	0.0790041	0.11378	-6.25034	0.188617	5.09959	2.74522	0.0217905	0.218128	-4.41346
EJF14_20367	putative protein-S-isoprenylcysteine O-methyltransferase	similar to ICMT_RAT,Protein-S-isoprenylcysteine O-methyltransferase,Farnesyl cysteine carboxyl methyltransferase,FCMT,Isoprenylcysteine carboxylmethyltransferase,Prenylated protein carboxyl methyltransferase,PPMT,Prenylcysteine carboxyl methyltransferase	0.0983649	4.32904	2.01935	0.0728597	0.10585	-6.04978	0.143147	4.32904	2.90776	0.0166201	0.189997	-4.01529
EJF14_20368	putative delta(12) fatty acid desaturase	similar to FAD12_MORIS,Delta(12) fatty acid desaturase,Delta-12 fatty acid desaturase	0.120644	9.70392	1.45053	0.179443	0.232673	-6.94899	0.00067924	9.70392	0.00820055	0.993628	0.996962	-7.42381
EJF14_20369	putative citrate/oxoglutarate carrier protein	similar to YHM2_YEAST,Citrate/oxoglutarate carrier protein,Coc1p,Mitochondrial DNA replication protein YHM2	-0.610859	7.79786	-13.9062	1.38885e-07	2.64123e-06	7.76366	0.0321599	7.79786	0.721363	0.488238	0.771804	-7.24293
EJF14_20370	putative uncharacterized transporter	similar to SLY41_YEAST,Uncharacterized transporter SLY41	0.169063	5.20257	2.91232	0.0164946	0.0289647	-4.72199	0.038085	5.20257	0.649632	0.531481	0.799265	-7.24548
EJF14_20371	putative endosomal/prevacuolar sodium/hydrogen exchanger	similar to NHX1_YEAST,Endosomal/prevacuolar sodium/hydrogen exchanger,Endosomal/prevacuolar Na(+)/H(+) exchanger,Vacuolar protein sorting-associated protein 44	-0.0328777	6.19116	-0.80982	0.438061	0.505534	-7.78159	-0.047985	6.19116	-1.18157	0.266405	0.618262	-6.83508
EJF14_20372	putative nucleoporin	similar to NDC1_YEAST,Nucleoporin NDC1,Nuclear division cycle protein 1,Nuclear pore protein NDC1	0.146883	5.97229	2.79515	0.0200487	0.0343683	-4.97893	0.0833426	5.97229	1.58392	0.146234	0.499764	-6.31474
EJF14_20373	putative 37S ribosomal protein	similar to RTPT_YEAST,37S ribosomal protein PET123,mitochondrial,Mitochondrial small ribosomal subunit protein mS26	-0.168561	6.75325	-1.78372	0.106713	0.147891	-6.62611	-0.104732	6.75325	-1.10843	0.295229	0.640131	-6.92516
EJF14_20374	putative crossover junction endonuclease	similar to MUS81_CANAL,Crossover junction endonuclease MUS81	0.163732	4.7773	2.88165	0.0173579	0.0302767	-4.71411	0.051377	4.7773	0.889291	0.396033	0.714771	-6.98771
EJF14_20375	putative U4/U5/U6 small nuclear ribonucleoprotein	similar to PRP3_SCHPO,U4/U5/U6 small nuclear ribonucleoprotein prp3,Pre-mRNA-splicing factor 3	0.0894103	4.57301	1.38039	0.199404	0.255172	-7.00635	0.019944	4.57301	0.304167	0.767626	0.90825	-7.32375
EJF14_20376	hypothetical protein	similar to YO020_YEAST,Uncharacterized protein YOR020W-A	-0.124571	4.89267	-1.23511	0.246766	0.306541	-7.24393	-0.0508897	4.89267	-0.502923	0.62659	0.846948	-7.30584
EJF14_20377	putative ribonucleoside-diphosphate reductase large chain protein	similar to RIR1_YEAST,Ribonucleoside-diphosphate reductase large chain 1,Ribonucleotide reductase R1 subunit 1,Ribonucleotide reductase large subunit 1	-0.553262	9.21747	-8.96491	6.56565e-06	4.36408e-05	3.65732	-0.0417399	9.21747	-0.668049	0.520165	0.790824	-7.20019
EJF14_20378	putative sexual differentiation process protein	similar to ISP4_SCHPO,Sexual differentiation process protein isp4	-0.660469	9.95831	-14.129	1.2035e-07	2.4145e-06	8.01499	0.0414995	9.95831	0.872023	0.404917	0.719662	-6.99367
EJF14_20379	hypothetical protein	similar to YIG7_YEAST,Uncharacterized protein YIL067C	0.446233	4.8777	7.96257	1.77741e-05	9.63849e-05	2.59588	0.113991	4.8777	1.98151	0.0775098	0.385986	-5.59985
EJF14_20380	Probable coatomer subunit epsilon	similar to COPE_SCHPO,Probable coatomer subunit epsilon,Epsilon-coat protein,Epsilon-COP	-0.0468022	7.66703	-1.31521	0.219615	0.277855	-7.23753	-0.0308846	7.66703	-0.871422	0.405229	0.719662	-7.1377
EJF14_20381	putative septin protein	similar to CDC11_CANAL,Septin CDC11,Cell division control protein 11	-0.222259	7.1237	-4.40741	0.00153182	0.00365726	-2.31917	0.00155045	7.1237	0.0307354	0.976123	0.993278	-7.55766
EJF14_20382	putative cell wall synthesis protein	similar to KRE9_CANAX,Cell wall synthesis protein KRE9	0.689487	7.42186	11.5966	7.02581e-07	8.34715e-06	6.00634	0.0645057	7.42186	1.10602	0.296219	0.640501	-6.92297
EJF14_20383	putative mitochondrial genome maintenance protein	similar to MG101_CANAL,Mitochondrial genome maintenance protein MGM101	0.715618	5.78363	12.324	4.09563e-07	5.58554e-06	6.59861	-0.0525422	5.78363	-0.889845	0.39575	0.714771	-7.09413
EJF14_20384	putative NADH-ubiquinone oxidoreductase subunit	similar to NUJM_NEUCR,NADH-ubiquinone oxidoreductase 21.3 kDa subunit	-0.0451278	7.6531	-0.571768	0.580892	0.639892	-7.93946	0.0108116	7.6531	0.137127	0.893823	0.960182	-7.52919
EJF14_20385	putative mitochondrial import receptor subunit	similar to TOM20_YEAST,Mitochondrial import receptor subunit TOM20,Mitochondrial 20 kDa outer membrane protein,Protein MAS20,Translocase of outer membrane protein 20 kDa subunit	-0.323302	7.62167	-6.42401	0.000100318	0.000377522	0.61975	-0.0381402	7.62167	-0.753624	0.469529	0.756356	-7.23227
EJF14_20386	putative glucan 1,3-beta-glucosidase	similar to EXG2_CANAL,Glucan 1,3-beta-glucosidase 2,Exo-1,3-beta-glucanase 2	0.0585576	5.59951	1.02475	0.331128	0.396759	-7.54783	0.0572985	5.59951	0.998829	0.342892	0.674334	-6.99267
EJF14_20387	putative homoserine dehydrogenase	similar to DHOM_YEAST,Homoserine dehydrogenase,HDH	-0.0933671	7.77793	-1.87404	0.0922924	0.130313	-6.4624	0.0235132	7.77793	0.472044	0.647661	0.853596	-7.41158
EJF14_20388	putative vacuolar membrane-associated protein	similar to IML1_DEBHA,Vacuolar membrane-associated protein IML1	-0.266328	5.75915	-5.92607	0.000186659	0.000623374	-0.0401555	-0.0250981	5.75915	-0.560634	0.588158	0.824988	-7.36499
EJF14_20389	putative peroxisome assembly protein	similar to PEX22_DEBHA,Peroxisome assembly protein 22,Peroxin-22	0.892897	6.17094	9.88749	2.83425e-06	2.27279e-05	4.48658	0.146059	6.17094	1.61209	0.139962	0.488093	-6.27513
EJF14_20390	putative guanine nucleotide exchange factor	similar to LTE1_KLULA,Guanine nucleotide exchange factor LTE1	-0.568099	7.6562	-6.67661	7.4099e-05	0.000294176	0.944538	0.0833334	7.6562	0.965573	0.358439	0.68872	-7.04033
EJF14_20391	putative fork-head transcriptional regulator	similar to FHL1_CANAL,Fork-head transcriptional regulator FHL1	0.368119	5.80712	7.27327	3.73439e-05	0.000172166	1.6982	0.0489283	5.80712	0.960368	0.360919	0.690346	-7.04049
EJF14_20392	putative proteasome subunit beta type-5	similar to PSB5_YEAST,Proteasome subunit beta type-5,Macropain subunit PRE2,Multicatalytic endopeptidase complex subunit PRE2,Proteasome component PRE2,Proteinase YSCE subunit PRE2	0.0250795	7.74575	0.61511	0.553079	0.613325	-7.90491	-0.0364866	7.74575	-0.900782	0.390197	0.711528	-7.10863
EJF14_20393	putative 60S ribosomal protein	similar to RL11B_YEAST,60S ribosomal protein L11-B,L16,Large ribosomal subunit protein uL5-B,RP39,YL22	-0.427772	11.2953	-8.46082	1.07086e-05	6.39596e-05	3.23216	-0.107286	11.2953	-2.10889	0.0628921	0.358876	-5.32689
EJF14_20394	hypothetical protein	similar to CIC11C00000002536 Candida intermedia	0.407158	6.64501	6.79615	6.43779e-05	0.00026235	1.08442	0.135262	6.64501	2.26076	0.0489144	0.322361	-5.30855
EJF14_20395	putative pre-mRNA-splicing factor	similar to RDS3_YEAST,Pre-mRNA-splicing factor RDS3,Regulator of drug sensitivity 3	0.127104	2.99846	1.45959	0.176997	0.229991	-6.62442	-0.0303481	2.99846	-0.341166	0.740481	0.893525	-7.02227
EJF14_20396	putative autophagy-related protein	similar to ATG35_PICPG,Autophagy-related protein 36	0.68261	4.33099	12.1193	4.75339e-07	6.12573e-06	6.58133	-0.0578296	4.33099	-0.961362	0.360445	0.689934	-6.80601
EJF14_20397	putative Twinfilin protein	similar to TWF1_YEAST,Twinfilin-1,Twinfilin-A	-0.0368772	6.60594	-0.913813	0.383654	0.45082	-7.69605	0.0486632	6.60594	1.20605	0.257275	0.61194	-6.81376
EJF14_20398	hypothetical protein	similar to hypothetical protein CLUG_01613 Clavispora lusitaniae ATCC 42720	-0.00981428	4.39019	-0.194073	0.850248	0.877815	-7.91501	0.0255431	4.39019	0.501034	0.627869	0.847491	-7.21307
EJF14_20399	putative NADH dehydrogenase ubiquinone 1 alpha subcomplex	similar to NDUF3_BOVIN,NADH dehydrogenase ubiquinone 1 alpha subcomplex assembly factor 3	-0.067128	5.24615	-1.91299	0.0866523	0.123335	-6.36354	-0.112394	5.24615	-3.17784	0.010631	0.161813	-3.70814
EJF14_20400	hypothetical protein	similar to hypothetical protein CLUG_01615 Clavispora lusitaniae ATCC 42720	0.541599	6.04674	5.65502	0.000265373	0.000826293	-0.42554	0.154034	6.04674	1.60395	0.141748	0.491675	-6.28182
EJF14_20401	putative sphingolipid long chain base-responsive protein	similar to PIL1_YEAST,Sphingolipid long chain base-responsive protein PIL1	0.274973	9.94309	7.76965	2.17694e-05	0.000113122	2.40326	-0.00562624	9.94309	-0.160669	0.875754	0.953201	-7.40033
EJF14_20402	putative protein	similar to SYM1_DEBHA,Protein SYM1	-0.0501239	6.65692	-0.718142	0.490132	0.554753	-7.86213	0.108536	6.65692	1.55526	0.152874	0.507448	-6.374
EJF14_20403	putative serine/threonine-protein phosphatase 2A	similar to 2A5D_YEAST,Serine/threonine-protein phosphatase 2A, 56 kDa regulatory subunit delta isoform,PP2A,B subunit,B' delta isoform,Protein RTS1,Protein SCS1	0.163096	7.14615	3.16014	0.0109452	0.0202318	-4.37395	0.0604471	7.14615	1.17701	0.268133	0.619568	-6.84691
EJF14_20404	putative inosine-5'-monophosphate dehydrogenase	similar to IMDH_CANAX, Inosine-5'-monophosphate dehydrogenase,IMP dehydrogenase, IMPD, IMPDH	-0.0592242	10.4519	-1.48026	0.17152	0.224043	-6.87166	0.0598532	10.4519	1.49176	0.168538	0.525074	-6.27856
EJF14_20405	putative transgelin	similar to SCP1_YEAST,Transgelin,Calponin	-0.300133	5.26113	-5.85212	0.000205262	0.000667192	-0.102523	-0.0946939	5.26113	-1.85022	0.095908	0.41766	-5.88329
EJF14_20406	putative protein	similar to MAK16_YEAST,Protein MAK16,Maintenance of killer protein 16	-0.0141039	6.13052	-0.134585	0.895778	0.914137	-8.12146	-0.0400796	6.13052	-0.382785	0.710391	0.883069	-7.47351
EJF14_20407	putative transcriptional regulator	similar to EFH1_CANAL,Transcriptional regulator EFH1	-0.143452	2.68768	-1.21652	0.253449	0.313562	-6.84494	0.434406	2.68768	3.80686	0.00385446	0.094245	-2.26584
EJF14_20408	putative vacuolar amino acid transporter	similar to AVT1_YEAST,Vacuolar amino acid transporter 1	-0.361902	6.56349	-9.03081	6.16904e-06	4.1573e-05	3.62625	0.0467433	6.56349	1.16712	0.271915	0.622262	-6.85915
EJF14_20409	putative Negative regulator of differentiation protein	similar to NRD1_SCHPO,Negative regulator of differentiation 1,Multicopy suppressor of sporulation protein msa2	0.14155	7.53256	2.47887	0.0340067	0.0545683	-5.50832	0.0960443	7.53256	1.68967	0.123916	0.46806	-6.1722
EJF14_20410	putative GTP-binding nuclear protein	similar to GSP1_CANAW,GTP-binding nuclear protein GSP1/Ran	-0.115201	10.4366	-2.67019	0.0246998	0.0412819	-5.02765	-0.0464645	10.4366	-1.07763	0.308072	0.649332	-6.77726
EJF14_20411	putative U1 small nuclear ribonucleoprotein	similar to RU1C_CANAL,U1 small nuclear ribonucleoprotein C,U1 snRNP C,U1-C,U1C	0.82005	3.10461	7.65204	2.46802e-05	0.000124929	2.49953	-0.0904028	3.10461	-0.773997	0.457955	0.750514	-6.74371
EJF14_20412	hypothetical protein		-0.321789	8.4002	-3.10903	0.0119071	0.0217581	-4.40391	-0.0606276	8.4002	-0.582718	0.573793	0.817338	-7.30869
EJF14_20413	putative autophagy-related protein	similar to ATG25_PICAN,Autophagy-related protein 25,Peroxisome degradation deficient protein 4	0.0122004	4.52655	0.195669	0.849033	0.877057	-7.93749	0.0673193	4.52655	1.07516	0.309121	0.650676	-6.77557
EJF14_20414	putative uncharacterized peptide chain release factor-like protein	similar to YL281_YEAST,Uncharacterized peptide chain release factor-like protein YLR281C,mitochondrial	-0.0375777	3.45421	-0.463595	0.653485	0.707759	-7.63725	0.0319186	3.45421	0.391789	0.703948	0.879612	-7.08826
EJF14_20415	putative minichromosome maintenance protein	similar to MCM5_YEAST,Minichromosome maintenance protein 5,Cell division control protein 46	0.0366413	6.35468	0.780483	0.45431	0.520882	-7.809	0.0553576	6.35468	1.17935	0.267245	0.619163	-6.84129
EJF14_20416	putative prefoldin subunit	similar to PFD3_YEAST,Prefoldin subunit 3,Genes involved in microtubule biogenesis protein 2,Gim complex subunit 2,GimC subunit 2	-0.105636	5.27276	-2.59579	0.0279702	0.0459349	-5.26689	-0.119641	5.27276	-2.92114	0.0162545	0.188583	-4.14451
EJF14_20417	putative uncharacterized membrane protein	similar to YO073_YEAST,Uncharacterized membrane protein YOL073C	0.385505	4.3048	9.72839	3.26049e-06	2.53301e-05	4.5098	0.0397318	4.3048	0.963933	0.359219	0.689437	-6.82004
EJF14_20418	putative pescadillo protein	similar to PESC_DEBHA,Pescadillo protein,Nucleolar protein 7	-0.0403704	8.003	-0.705591	0.497554	0.561645	-7.82892	-0.114948	8.003	-2.01097	0.0738653	0.380979	-5.6652
EJF14_20419	hypothetical protein	similar to predicted protein Clavispora lusitaniae ATCC 42720	0.530924	-1.0487	1.58618	0.145722	0.19386	-5.87755	-0.254566	-1.0487	-0.7179	0.490274	0.772729	-6.20196
EJF14_20420	hypothetical protein	similar to hypothetical protein CLUG_01635 Clavispora lusitaniae ATCC 42720	1.17407	-0.126754	6.19721	0.000132578	0.000472126	1.13104	0.130504	-0.126754	0.643073	0.535546	0.802952	-6.35446
EJF14_20421	putative lysophosphatidylcholine acyltransferase	similar to TAZ1_YEAST,Lysophosphatidylcholine acyltransferase,1-acylglycerophosphocholine O-acyltransferase,Tafazzin homolog,lyso-PC acyltransferase	0.262537	6.04032	4.39051	0.00157104	0.00373138	-2.33663	-0.0228695	6.04032	-0.381382	0.711397	0.883069	-7.46657
EJF14_20422	putative pentatricopeptide repeat-containing protein	similar to PPR36_ARATH,Pentatricopeptide repeat-containing protein At1g12300,mitochondrial	0.0907334	5.2631	1.46609	0.175258	0.228164	-6.99517	0.0322788	5.2631	0.518226	0.616276	0.841732	-7.33394
EJF14_20423	putative kinesin-like protein	similar to KLPA_EMENI,Kinesin-like protein klpA	0.888201	4.98606	12.1371	4.69179e-07	6.09922e-06	6.52248	0.0498169	4.98606	0.650218	0.531119	0.799022	-7.17237
EJF14_20424	hypothetical protein	similar to hypothetical protein CLUG_01639 Clavispora lusitaniae ATCC 42720	0.895648	5.08109	16.0368	3.82124e-08	1.10529e-06	9.21647	0.0630207	5.08109	1.08189	0.306274	0.648379	-6.80508
EJF14_20425	putative RNA polymerase I-specific transcription initiation factor	similar to RRN5_SCHPO,RNA polymerase I-specific transcription initiation factor rrn5	0.349594	5.08005	4.75098	0.000924373	0.00238811	-1.6899	0.0748822	5.08005	0.999026	0.342802	0.674334	-6.92328
EJF14_20426	putative NAP1-binding protein	similar to NBP2_YEAST,NAP1-binding protein 2	-0.149547	5.36574	-3.15016	0.0111266	0.0205118	-4.34243	-0.162248	5.36574	-3.39755	0.00742326	0.134257	-3.35341
EJF14_20427	putative protein	similar to GIR2_YEAST,Protein GIR2,DRG family-regulatory protein 2,Genetically interacts with ribosomal genes protein 2	-0.208578	6.29947	-4.27775	0.00186167	0.00431933	-2.52421	-0.0404944	6.29947	-0.831227	0.426454	0.729061	-7.18987
EJF14_20428	putative inner nuclear membrane protein	similar to SRC1_YEAST,Inner nuclear membrane protein SRC1,Helix-extension-helix domain-containing protein 1	-0.345609	6.24053	-5.99549	0.000170848	0.000579043	0.033794	0.0111337	6.24053	0.193565	0.850635	0.944343	-7.53536
EJF14_20429	hypothetical protein	similar to predicted protein Clavispora lusitaniae ATCC 42720	0.25156	7.51497	6.86564	5.93709e-05	0.00024595	1.18739	0.086293	7.51497	2.37338	0.0405539	0.300003	-5.11609
EJF14_20430	putative white-opaque regulator	similar to WOR2_CANAL,White-opaque regulator 2	-0.651877	8.01626	-8.54084	9.89333e-06	6.01863e-05	3.14596	0.000358941	8.01626	0.00462054	0.99641	0.997969	-7.50739
EJF14_20431	putative U3 small nucleolar RNA-associated protein	similar to UTP13_YEAST,U3 small nucleolar RNA-associated protein 13,U3 snoRNA-associated protein 13,U three protein 13	-0.0666179	6.50582	-1.34328	0.210709	0.267824	-7.22626	-0.073132	6.50582	-1.47504	0.172887	0.529292	-6.48073
EJF14_20432	putative ABC1 family protein	similar to YF9E_SCHPO,ABC1 family protein C10F6.14c	0.596955	4.63516	13.063	2.43527e-07	3.79017e-06	7.27255	0.14596	4.63516	3.07643	0.0125656	0.175276	-3.75509
EJF14_20433	hypothetical protein	similar to hypothetical protein A9F13_13g00913 Clavispora lusitaniae	-0.152338	5.5496	-1.67744	0.126329	0.171305	-6.73983	-0.125049	5.5496	-1.37339	0.201495	0.558593	-6.57104
EJF14_20434	putative protein	similar to SLS1_SCHPO,Protein sls1	0.174447	5.82969	3.79898	0.00390267	0.00828488	-3.28375	0.0866877	5.82969	1.88499	0.0906721	0.411606	-5.87269
EJF14_20435	putative proline dehydrogenase	similar to PUT1_YEAST,Proline dehydrogenase,mitochondrial,Proline oxidase	1.20058	9.43168	10.1848	2.19238e-06	1.8762e-05	4.86619	0.378328	9.43168	3.2987	0.00872023	0.144582	-3.47901
EJF14_20436	putative DNA repair protein	similar to RAD9_YEAST,DNA repair protein RAD9	0.162505	5.49708	2.80202	0.0198204	0.0340195	-4.93391	0.0308564	5.49708	0.52804	0.609708	0.83849	-7.34966
EJF14_20437	putative transcription factor	similar to BYE1_DEBHA,Transcription factor BYE1	-0.340949	5.73603	-6.91279	5.62155e-05	0.000236658	1.25721	-0.0183254	5.73603	-0.374687	0.716207	0.885477	-7.46182
EJF14_20438	putative transcriptional regulator	similar to IFH1_CANAL,Transcriptional regulator IFH1	0.359659	5.9587	9.80996	3.03377e-06	2.38735e-05	4.4125	-0.0251466	5.9587	-0.68243	0.511431	0.78495	-7.28815
EJF14_20439	putative guanosine-diphosphatase	similar to GDA1_CANAL,Guanosine-diphosphatase,GDPase	-0.116691	7.56346	-3.36239	0.00785997	0.0151795	-4.01997	-0.0479592	7.56346	-1.38379	0.198393	0.557517	-6.58261
EJF14_20440	putative NAD(+) kinase	similar to UTR1_YEAST,NAD(+) kinase,Unknown transcript 1 protein	0.0709255	5.7523	1.07475	0.309299	0.374204	-7.49995	0.194277	5.7523	2.94392	0.0156508	0.188583	-4.1397
EJF14_20441	putative ATP-dependent RNA helicase	similar to DED1_PICGU,ATP-dependent RNA helicase DED1	0.0804169	8.12648	1.34827	0.209157	0.266222	-7.17181	-0.0558066	8.12648	-0.940308	0.370592	0.697962	-7.0506
EJF14_20442	putative initiation-specific alpha-1,6-mannosyltransferase	similar to OCH1_CANAL,Initiation-specific alpha-1,6-mannosyltransferase,Outer chain elongation protein 1	0.0273967	6.00696	0.82327	0.430744	0.497928	-7.76273	0.0462635	6.00696	1.3894	0.196737	0.557079	-6.57692
EJF14_20443	putative nicotinamidase	similar to PNC1_YEAST,Nicotinamidase,Nicotinamide deamidase,NAMase	0.0259522	6.5204	0.674411	0.516291	0.57874	-7.89153	-0.207326	6.5204	-5.38747	0.000379318	0.0211936	-0.279272
EJF14_20444	putative pre-mRNA-splicing factor	similar to ISY1_DEBHA,Pre-mRNA-splicing factor ISY1	-0.325841	5.17969	-5.26417	0.000448717	0.00129926	-0.930721	-0.0166532	5.17969	-0.271879	0.791592	0.917771	-7.44795
EJF14_20445	putative ribosome biogenesis protein	similar to NOL10_YEAST,Ribosome biogenesis protein ENP2,Essential nuclear protein 2	0.128171	7.51093	1.96761	0.0792876	0.114128	-6.33019	-0.0429881	7.51093	-0.662517	0.523549	0.793436	-7.31054
EJF14_20446	hypothetical protein	similar to predicted protein Clavispora lusitaniae ATCC 42720	0.623706	0.400571	5.91338	0.000189718	0.000629368	0.676514	-0.47608	0.400571	-4.14449	0.00228042	0.0671499	-1.39903
EJF14_20447	putative argininosuccinate lyase	similar to ARLY_CANAX,Argininosuccinate lyase,ASAL,Arginosuccinase	0.716214	4.80819	11.3401	8.55917e-07	9.68565e-06	5.88833	-0.0817208	4.80819	-1.22364	0.250871	0.606631	-6.60578
EJF14_20448	putative asparagine-tRNA ligase	similar to SYNC_DEBHA,Asparagine-tRNA ligase,cytoplasmic,Asparaginyl-tRNA synthetase AsnRS	-0.264052	8.61904	-7.79329	2.12309e-05	0.000111274	2.35553	-0.0600452	8.61904	-1.76579	0.109814	0.445558	-5.9965
EJF14_20449	Putative proline-tRNA ligase	similar to YHI0_YEAST,Putative proline-tRNA ligase YHR020W,Prolyl-tRNA synthetase ProRS	-0.167967	8.14187	-3.94281	0.00311449	0.00679875	-3.02188	-0.124967	8.14187	-2.9372	0.0158263	0.188583	-4.13981
EJF14_20450	putative histidinol-phosphatase	similar to HIS9_YEAST,Histidinol-phosphatase,HolPase	0.312071	4.98284	5.26848	0.000446073	0.00129267	-0.899217	0.0544848	4.98284	0.899066	0.391065	0.711728	-7.00201
EJF14_20451	putative asparagine-tRNA ligase	similar to SYNM_YEAST,Asparagine-tRNA ligase,mitochondrial,Asparaginyl-tRNA synthetase AsnRS	-0.186638	5.71183	-5.14142	0.000531556	0.00149606	-1.16346	-0.0662346	5.71183	-1.82492	0.0998937	0.425111	-5.95906
EJF14_20452	putative mitochondrial import inner membrane translocase subunit	similar to TIM9_DEBHA,Mitochondrial import innermembrane translocase subunit TIM9	0.0942217	6.80667	1.22552	0.250194	0.309974	-7.36939	-0.0993393	6.80667	-1.29369	0.226653	0.583159	-6.7125
EJF14_20453	putative bromodomain-containing protein	similar to BRD8_HUMAN,Bromodomain-containing protein 8,Skeletal muscle abundant protein,Skeletal muscle abundant protein 2,Thyroid hormone receptor coactivating protein of 120 kDa,TrCP120,p120	0.0126003	5.80789	0.305058	0.766968	0.806503	-8.06257	0.0263254	5.80789	0.636345	0.539734	0.805703	-7.31492
EJF14_20454	putative siderophore iron transporter	similar to SIT1_YEAST,Siderophore iron transporter 1,Ferrioxamine B permease,Siderophore iron transporter ARN3	1.12886	3.29945	13.0524	2.45308e-07	3.8061e-06	7.47269	1.31512	3.29945	15.2725	5.9543e-08	2.17411e-05	9.01165
EJF14_20455	putative siderophore iron transporter	similar to ARN1_YEAST,Siderophore iron transporter ARN1,Ferrichrome permease	0.743722	2.78205	5.75318	0.000233354	0.000740916	0.190799	0.873039	2.78205	6.78679	6.50866e-05	0.0063657	2.00232
EJF14_20456	putative uncharacterized aminotransferase	similar to YGD3_SCHPO,Uncharacterized aminotransferase C1771.03c	-0.0525355	4.86474	-0.73247	0.481744	0.547033	-7.70844	0.342615	4.86474	4.83981	0.00081346	0.0353597	-0.973375
EJF14_20457	putative cytochrome b2	similar to CYB2_WICAO,Cytochrome b2,mitochondrial,L-lactate dehydrogenase Cytochrome,L-lactate ferricytochrome C oxidoreductase,L-LCR	0.826599	0.388274	3.35331	0.00797712	0.0153732	-3.20126	0.636309	0.388274	2.53195	0.0311203	0.268973	-4.02098
EJF14_20458	putative proline-specific permease	similar to PUT4_YEAST,Proline-specific permease	0.344099	0.537913	1.74409	0.113677	0.156042	-5.83498	0.521692	0.537913	2.64262	0.0258642	0.237283	-3.87695
EJF14_20459	hypothetical protein	similar to YD144_YEAST,Uncharacterized protein YDL144C	0.41753	2.4485	5.33287	0.000408508	0.00120226	-0.387769	0.164412	2.4485	2.03405	0.0711261	0.373065	-5.1047
EJF14_20460	putative uncharacterized transcriptional regulatory protein	similar to YCUA_SCHPO,Uncharacterized transcriptional regulatory protein C965.10	-0.063276	3.35146	-0.985125	0.349237	0.415098	-7.22971	0.0412296	3.35146	0.637438	0.539053	0.805633	-6.93649
EJF14_20461	Putative band 7 family protein	similar to YR614_MIMIV,Putative band 7 family protein R614	-0.80817	6.60181	-23.0542	1.36324e-09	1.57398e-07	12.6948	-0.194605	6.60181	-5.55695	0.000302149	0.0192427	-0.0401663
EJF14_20462	hypothetical protein	similar to predicted protein Clavispora lusitaniae ATCC 42720	-0.19835	4.02549	-2.75179	0.0215528	0.0365804	-4.79233	0.00248811	4.02549	0.0346851	0.973056	0.992554	-7.28499
EJF14_20463	putative protein	similar to SCD5_YEAST,Protein SCD5,Protein FTB1	0.254537	5.85195	3.19402	0.0103521	0.019272	-4.29551	0.0902253	5.85195	1.12787	0.287336	0.632544	-6.87174
EJF14_20464	putative serine/threonine-protein kinase	similar to STE20_DEBHA,Serine/threonine-protein kinase STE20	-0.199036	7.50293	-3.51363	0.00615216	0.0122797	-3.76944	-0.0472329	7.50293	-0.83306	0.42547	0.729061	-7.17607
EJF14_20465	hypothetical protein	similar to conserved hypothetical protein Clavispora lusitaniae ATCC 42720	-0.253753	6.70369	-3.06397	0.0128271	0.0232476	-4.54376	-0.0970746	6.70369	-1.17231	0.269925	0.620329	-6.85449
EJF14_20466	putative Karyogamy protein	similar to KAR4_YEAST,Karyogamy protein KAR4	-0.312186	1.59667	-2.0298	0.0716231	0.10433	-5.58632	-0.349534	1.59667	-2.25585	0.0493154	0.323473	-4.66456
EJF14_20467	putative isocitrate dehydrogenase peroxisomal	similar to IDH2_CANTR,Isocitrate dehydrogenase peroxisomal,IDH,CtIDP2,Oxalosuccinate decarboxylase,PS-NADP-IDH	0.635577	4.30439	11.3322	8.61187e-07	9.72158e-06	5.94579	0.0590196	4.30439	0.9973	0.343596	0.674749	-6.77623
EJF14_20468	putative mRNA-capping enzyme subunit beta	similar to CET1_DEBHA,mRNA-capping enzyme subunit beta,Polynucleotide 5'-triphosphatase,mRNA 5'-triphosphatase,TPase	0.0768074	6.71181	1.76662	0.109668	0.151222	-6.64945	-0.0253938	6.71181	-0.584494	0.572647	0.816879	-7.37578
EJF14_20469	putative dolichyl-phosphate beta-glucosyltransferase	similar to ALG5_YEAST,Dolichyl-phosphate beta-glucosyltransferase,DolP-glucosyltransferase,Asparagine-linked glycosylation protein 5	-0.252603	5.80787	-6.1902	0.00013374	0.000475645	0.314851	-0.0438787	5.80787	-1.07862	0.307653	0.649331	-6.93436
EJF14_20470	putative dihydrolipoyl dehydrogenase	similar to DLDH_YEAST,Dihydrolipoyl dehydrogenase,mitochondrial,Dihydrolipoamide dehydrogenase,Glycine decarboxylase complex subunit L,Lipoamide dehydrogenase component of pyruvate dehydrogenase complex,Pyruvate dehydrogenase complex E3 component	-0.321008	9.8888	-7.69297	2.36217e-05	0.000120687	2.30707	-0.0637664	9.8888	-1.52128	0.161087	0.514707	-6.26797
EJF14_20471	putative plasma membrane proteolipid protein	similar to PMP3_DEBHA,Plasma membrane proteolipid 3	1.26401	6.7432	11.1772	9.7225e-07	1.04617e-05	5.65246	-0.206337	6.7432	-1.85514	0.0951511	0.417473	-5.93896
EJF14_20472	putative phenylalanine-tRNA ligase alpha subunit	similar to SYFA_YEAST,Phenylalanine-tRNA ligase alpha subunit,Phenylalanyl-tRNA synthetase alpha subunit	-0.0869983	8.65666	-2.58103	0.0286691	0.046984	-5.27785	0.0106102	8.65666	0.31454	0.75998	0.904173	-7.42658
EJF14_20473	putative INO80 complex subunit	similar to IEC1_SCHPO,INO80 complex subunit 1	-0.0543405	6.23406	-1.39458	0.19522	0.250637	-7.1561	0.00321549	6.23406	0.0825236	0.935961	0.976058	-7.55073
EJF14_20474	putative rRNA-processing protein	similar to FCF2_YEAST,rRNA-processing protein FCF2,FAF1 copurifying factor 2	0.481867	5.42045	8.12111	1.50881e-05	8.441e-05	2.70249	-0.0292155	5.42045	-0.482079	0.640776	0.850965	-7.36167
EJF14_20475	putative protein	similar to MTH1_YEAST,Protein MTH1	-0.315985	5.47983	-3.98459	0.00291844	0.0064194	-2.94998	0.0426951	5.47983	0.543802	0.599236	0.833426	-7.35654
EJF14_20476	putative nucleoporin	similar to NU159_YEAST,Nucleoporin NUP159,Nuclear pore protein NUP159	-0.518515	7.23398	-13.5636	1.73806e-07	3.03165e-06	7.50536	-0.176634	7.23398	-4.60652	0.00114073	0.0419312	-1.44345
EJF14_20477	putative nuclear fusion protein	similar to BIK1_YEAST,Nuclear fusion protein BIK1	-0.35018	5.2166	-5.26288	0.000449512	0.00130057	-0.934211	0.014125	5.2166	0.215355	0.83409	0.938851	-7.46854
EJF14_20478	Probable splicing factor 3B subunit	similar to SF3B5_DROME,Probable splicing factor 3B subunit 5,SF3b5,Pre-mRNA-splicing factor SF3b 10 kDa subunit	-0.0324207	3.31569	-0.32608	0.751506	0.793522	-7.67592	0.044505	3.31569	0.445564	0.665997	0.860298	-7.04422
EJF14_20479	putative nitrogen regulatory protein	similar to AREA_EMENI,Nitrogen regulatory protein areA	0.46632	5.22758	11.2925	8.88294e-07	9.82866e-06	5.80117	0.118845	5.22758	2.82849	0.0189647	0.204468	-4.27639
EJF14_20480	putative activator of C kinase protein	similar to ACK1_YEAST,Activator of C kinase protein 1	1.41274	8.10149	32.992	4.87432e-11	1.66854e-08	16.138	-0.0245293	8.10149	-0.601366	0.561816	0.811891	-7.34663
EJF14_20481	putative eukaryotic translation initiation factor 2A	similar to EIF2A_SCHPO, Eukaryotic translation initiation factor 2A, eIF-2A	-0.31655	8.62841	-7.04836	4.8116e-05	0.000210152	1.46881	-0.0291702	8.62841	-0.645375	0.534117	0.801469	-7.25381
EJF14_20482	putative 1,3-beta-glucan synthase component	similar to FKS1_YEAST,1,3-beta-glucan synthase component FKS1,1,3-beta-D-glucan-UDP glucosyltransferase,Calcineurin dependent protein 1,Calcofluor white hypersensitivity protein 53,Echinocandin target gene protein 1,FK506 sensitivity protein 1	0.526133	10.7351	11.0602	1.06656e-06	1.10426e-05	5.70424	0.140868	10.7351	2.99696	0.0143321	0.183788	-3.9066
EJF14_20483	Probable alpha-1,6-mannosyltransferase	similar to MNN11_YEAST,Probable alpha-1,6-mannosyltransferase MNN11,Mannan polymerase II complex MNN11 subunit,M-PolII subunit MNN11	-0.343651	7.3852	-9.29998	4.80104e-06	3.41497e-05	3.90679	-0.0693355	7.3852	-1.87086	0.0927671	0.413508	-5.90787
EJF14_20484	putative transmembrane protein	similar to TM115_YEAST,Transmembrane protein 115	0.22482	5.22443	5.64792	0.000267865	0.000832158	-0.380133	0.0776216	5.22443	1.92428	0.0850792	0.40067	-5.74759
EJF14_20485	putative DNA cross-link repair protein	similar to PSO2_SCHPO,DNA cross-link repair protein pso2/snm1	0.361574	5.52851	7.50626	2.88923e-05	0.000140686	1.9955	0.0166579	5.52851	0.341141	0.740499	0.893525	-7.43465
EJF14_20486	putative ADP-ribosylation factor-like protein	similar to ARL2_DROME,ADP-ribosylation factor-like protein 2	0.0946774	4.25278	1.45968	0.176973	0.229991	-6.85968	-0.0787912	4.25278	-1.18082	0.266686	0.618391	-6.59832
EJF14_20487	hypothetical protein	similar to hypothetical protein CLUG_01707 Clavispora lusitaniae ATCC 42720	-0.171765	7.57604	-3.68492	0.00467587	0.00966404	-3.48013	-0.0412278	7.57604	-0.883251	0.399125	0.716254	-7.12842
EJF14_20488	putative mitochondrial import inner membrane translocase subunit	similar to TIM21_DEBHA,Mitochondrial import inner membrane translocase subunit TIM21	-0.0885612	6.36001	-1.59474	0.143796	0.191622	-6.89189	0.037788	6.36001	0.680706	0.512474	0.78571	-7.30809
EJF14_20490	Putative 6-phosphofructo-2-kinase/fructose-2,6-bisphosphatase	similar to YL345_YEAST,Putative 6-phosphofructo-2-kinase/fructose-2,6-bisphosphatase YLR345W	0.261486	6.34784	6.28199	0.000119363	0.000434099	0.420133	0.0326536	6.34784	0.784005	0.452339	0.745773	-7.2253
EJF14_20491	putative EKC/KEOPS complex subunit	similar to GON7_DEBHA,EKC/KEOPS complex subunit GON7	-0.0438019	4.92372	-0.717029	0.490787	0.55538	-7.74859	0.018852	4.92372	0.307272	0.765335	0.907499	-7.39071
EJF14_20492	putative prefoldin subunit	similar to PFD1_YEAST,Prefoldin subunit 1,Genes involved in microtubule biogenesis protein 6,Gim complex subunit 6	-0.428843	5.39224	-7.22525	3.94015e-05	0.000179685	1.66922	-0.0559358	5.39224	-0.953087	0.364409	0.693044	-7.03466
EJF14_20493	putative protein	similar to ATP12_YEAST,Protein ATP12,mitochondrial	-0.294806	6.32075	-4.58927	0.00116996	0.0028995	-2.03148	-0.116625	6.32075	-1.81669	0.101223	0.428107	-5.99786
EJF14_20494	putative serine/threonine-protein phosphatase regulatory subunit	similar to PP4R3_YEAST,Serine/threonine-protein phosphatase 4 regulatory subunit 3,PP4R3	-0.241069	4.80378	-2.39339	0.0392229	0.0618731	-5.52659	-0.0470853	4.80378	-0.469992	0.649073	0.853596	-7.30425
EJF14_20495	putative peroxisomal 2,4-dienoyl-CoA reductase	similar to SPS19_YEAST,Peroxisomal 2,4-dienoyl-CoA reductase SPS19,Sporulation-specific protein SPX19	0.222655	4.84538	4.35411	0.0016592	0.00391026	-2.28146	0.149971	4.84538	2.89745	0.0169075	0.192121	-4.11925
EJF14_20496	putative ADP-ribosylation factor GTPase-activating protein	similar to GCS1_YEAST,ADP-ribosylation factor GTPase-activating protein GCS1,ARF GAP GCS1	-0.0306946	6.95114	-0.576829	0.577605	0.637316	-7.95783	-0.0557126	6.95114	-1.04901	0.320395	0.660694	-6.98782
EJF14_20497	putative dolichyldiphosphatase	similar to CAX4_YEAST,Dolichyldiphosphatase,Dolichyl pyrophosphate phosphatase	-0.484381	4.16434	-6.47721	9.40554e-05	0.000358382	0.909291	-0.100897	4.16434	-1.3814	0.199104	0.558447	-6.37769
EJF14_20498	putative importin subunit beta-1	similar to IMB1_YEAST,Importin subunit beta-1,Importin-95,Karyopherin subunit beta-1,Karyopherin-95	-0.095436	6.80898	-1.26671	0.235741	0.294649	-7.32081	0.1183	6.80898	1.56961	0.149517	0.502702	-6.35382
EJF14_20499	putative septation protein	similar to SHS1_CANAL,Septation protein 7,Seventh homolog of septin 1	-0.0455709	7.38107	-0.970763	0.35598	0.421831	-7.63146	-0.0414968	7.38107	-0.886668	0.397373	0.715514	-7.13577
EJF14_20500	putative NAD(P)H-hydrate epimerase	similar to NNRE_CANAL,NAD(P)H-hydrate epimerase,NAD(P)HX epimerase	-0.100191	6.40135	-2.12037	0.0617138	0.0912052	-6.10519	-0.0185563	6.40135	-0.392689	0.703305	0.879479	-7.47268
EJF14_20501	hypothetical protein	similar to predicted protein Clavispora lusitaniae ATCC 42720	0.202308	6.13325	4.9046	0.00074158	0.00197743	-1.5377	0.147149	6.13325	3.56633	0.00565205	0.11723	-3.1183
EJF14_20502	putative autophagy protein	similar to ATG5_DEBHA,Autophagy protein 5	0.325373	4.58978	7.69524	2.35644e-05	0.000120506	2.33392	0.224384	4.58978	5.22857	0.000471213	0.0235339	-0.341466
EJF14_20503	putative tRNA methyltransferase	similar to AB140_YEAST,tRNA(Thr) (cytosine(32)-N(3))-methyltransferase,Actin-binding protein of 140 kDa,tRNA methyltransferase of 140 kDa	-0.205114	5.87357	-3.16487	0.0108603	0.0200951	-4.35204	-0.018062	5.87357	-0.280163	0.78542	0.915071	-7.50296
EJF14_20504	putative trafficking protein particle complex subunit	similar to TRS23_YEAST,Trafficking protein particle complex subunit 23,TRAPP subunit 23,Transport protein particle 23 kDa subunit	0.0942134	4.85743	1.7708	0.108939	0.150443	-6.52188	-0.00585087	4.85743	-0.10856	0.915833	0.967783	-7.41925
EJF14_20506	putative tRNA dimethylallyltransferase	similar to MOD5_YEAST,tRNA dimethylallyltransferase,mitochondrial,DMATase,Isopentenyl -diphosphate: tRNA isopentenyltransferase,IPP transferase,IPPT,tRNA isopentenyltransferase,IPTase	-0.325635	4.40362	-4.33456	0.00170871	0.0040114	-2.23643	-0.0291249	4.40362	-0.395423	0.701355	0.878418	-7.29021
EJF14_20507	putative pH-response regulator	similar to PALA_CANAL,pH-response regulator protein palA/RIM20	-0.0302733	5.82301	-0.352401	0.732309	0.777901	-8.04352	0.141055	5.82301	1.64478	0.132984	0.479181	-6.22377
EJF14_20508	putative pre-mRNA-splicing factor	similar to CEF1_DEBHA,Pre-mRNA-splicing factor CEF1	0.215685	5.48083	5.88469	0.000196833	0.000644384	-0.077659	-0.011245	5.48083	-0.303501	0.768118	0.908629	-7.44998
EJF14_20510	putative maintenance of telomere capping protein	similar to MTC2_VANPO,Maintenance of telomere capping protein 2	0.375864	3.94711	6.59957	8.12034e-05	0.000316774	1.09376	-0.000646673	3.94711	-0.0108496	0.99157	0.996962	-7.23762
EJF14_20511	putative clathrin heavy chain	similar to CLH_YEAST,Clathrin heavy chain	0.0866182	9.72556	2.00064	0.0751243	0.108793	-6.15652	0.0911334	9.72556	2.11231	0.0625386	0.358213	-5.41263
EJF14_20512	putative central kinetochore subunit	similar to MCM21_YEAST,Central kinetochore subunit MCM21,Chromosome transmission fidelity protein 5,Minichromosome maintenance protein 21	0.341849	6.43558	5.8889	0.000195771	0.000641675	-0.113884	0.270481	6.43558	4.65969	0.00105538	0.0406374	-1.36292
EJF14_20513	hypothetical protein	similar to hypothetical protein CLUG_01734 Clavispora lusitaniae ATCC 42720	1.96667	7.24115	33.0814	4.75278e-11	1.66854e-08	16.1636	0.279593	7.24115	4.92145	0.00072403	0.0319799	-0.966229
EJF14_20514	putative type 1 phosphatases regulator	similar to YPI1_PICGU,Type 1 phosphatases regulator YPI1	-0.293761	5.6304	-3.57589	0.00556602	0.011235	-3.63715	0.100446	5.6304	1.23284	0.247575	0.603539	-6.74927
EJF14_20517	putative pH-response transcription factor	similar to PACC_DEBHA,pH-response transcription factor pacC/RIM101	0.562663	8.32107	11.4969	7.58288e-07	8.81771e-06	5.96033	0.0638341	8.32107	1.32765	0.215628	0.576466	-6.62267
EJF14_20518	putative mitochondrial tRNA-specific 2-thiouridylase	similar to MTU1_YEAST,Mitochondrial tRNA-specific 2-thiouridylase 1,Mitochondrial translation optimization protein 2,Synthetic lethal with MSS4 3	0.144943	4.35523	2.23771	0.050823	0.0774075	-5.71614	0.0127425	4.35523	0.193155	0.850947	0.944343	-7.31631
EJF14_20519	putative chromatin structure-remodeling complex protein	similar to RSC8_YEAST,Chromatin structure-remodeling complex protein RSC8,Remodel the structure of chromatin complex subunit 8	-0.376976	7.59487	-7.52534	2.82986e-05	0.000139006	1.98742	-0.00944709	7.59487	-0.187289	0.855414	0.945968	-7.51813
EJF14_20520	putative cohesin subunit	similar to SCC3_SCHPO,Cohesin subunit psc3	-0.27935	5.28739	-4.42613	0.0014896	0.00356891	-2.21834	0.0973942	5.28739	1.56332	0.150978	0.50446	-6.30131
EJF14_20521	putative uncharacterized WD repeat-containing protein	similar to YF48_SCHPO,Uncharacterized WD repeat-containing protein C3H5.08c	-0.0511252	6.37794	-1.31844	0.218574	0.276666	-7.25331	0.000495582	6.37794	0.0127804	0.99007	0.996529	-7.55614
EJF14_20522	putative eukaryotic translation initiation factor 3 subunit G	similar to EIF3G_DEBHA,Eukaryotic translation initiation factor 3 subunit G,eIF3g,Eukaryotic translation initiation factor 3 RNA-binding subunit,eIF-3 RNA-binding subunit	0.00527861	8.41532	0.0880813	0.93166	0.943198	-8.06681	-0.110195	8.41532	-1.84909	0.0960832	0.417808	-5.89069
EJF14_20523	putative kynurenine formamidase	similar to KFA_DEBHA,Kynurenine formamidase,KFA,KFase,Arylformamidase,N-formylkynurenine formamidase,FKF	0.122991	4.27513	2.40176	0.0386788	0.0611382	-5.44595	-0.151637	4.27513	-2.86451	0.0178603	0.198822	-4.07546
EJF14_20524	putative pre-mRNA-splicing factor	similar to SRP2_SCHPO,Pre-mRNA-splicing factor srp2	-0.0737647	6.45751	-0.861479	0.41041	0.477953	-7.74429	-0.132935	6.45751	-1.55243	0.153541	0.508125	-6.37712
EJF14_20526	putative beta-mannosidase B	similar to MANBB_THIHE,Beta-mannosidase B,Mannanase B,Mannase B	0.198421	5.44849	2.82429	0.019098	0.0329137	-4.89293	-0.0248997	5.44849	-0.34951	0.734409	0.891084	-7.42446
EJF14_20529	putative beta-mannosyltransferase	similar to BMT8_CANAL,Beta-mannosyltransferase 8,WRY family protein 3	-0.177678	8.94989	-4.23565	0.00198436	0.00457036	-2.49943	-0.137394	8.94989	-3.27786	0.00902248	0.146635	-3.51926
EJF14_20530	putative phosphatidic acid phosphohydrolase	similar to PAH1_YEAST,Phosphatidic acid phosphohydrolase 1,PAP1,Protein SMP2	0.213023	5.36722	4.05942	0.00259912	0.00579004	-2.81834	0.0141146	5.36722	0.265723	0.796189	0.920003	-7.44654
EJF14_20531	putative choline transport protein	similar to HNM1_YEAST,Choline transport protein	0.0428528	6.70285	0.85541	0.413595	0.480973	-7.74908	0.157609	6.70285	3.14694	0.0111857	0.166459	-3.83295
EJF14_20532	putative nucleoporin	similar to NIC96_YEAST,Nucleoporin NIC96,96 kDa nucleoporin-interacting component,Nuclear pore protein NIC96	-0.193361	7.71072	-4.60353	0.00114574	0.00284978	-1.9907	0.0396579	7.71072	0.939753	0.370863	0.697962	-7.06802
EJF14_20533	putative cytochrome b5	similar to CYB5_CANTR,Cytochrome b5	-0.485339	8.10747	-9.39861	4.38619e-06	3.19033e-05	4.03744	-0.100412	8.10747	-1.92923	0.084397	0.399523	-5.7797
EJF14_20534	putative pre-mRNA-splicing factor	similar to CWC23_SCHPO,Pre-mRNA-splicing factor cwf23,Complexed with cdc5 protein 23	-0.329014	4.59444	-6.99448	5.11719e-05	0.000219646	1.49255	0.00556795	4.59444	0.120702	0.906467	0.963836	-7.40065
EJF14_20535	putative signal recognition particle subunit	similar to SRP68_DEBHA,Signal recognition particle subunit SRP68,Signal recognition particle 68 kDa protein	-0.413198	7.87181	-12.2566	4.3005e-07	5.78718e-06	6.54465	0.0068275	7.87181	0.20055	0.845323	0.942172	-7.49941
EJF14_20536	putative UDP-galactose transporter	similar to HUT1_DEBHA,UDP-galactose transporter	0.258682	5.24029	5.9956	0.000170823	0.000579043	0.0955084	-0.0372064	5.24029	-0.847038	0.418016	0.723989	-7.09101
EJF14_20538	putative palmitoyltransferase	similar to PFA3_DEBHA,Palmitoyltransferase PFA3,Protein fatty acyltransferase 3	0.335331	4.95495	6.7824	6.54222e-05	0.000265617	1.16892	0.0107391	4.95495	0.211573	0.836956	0.939346	-7.39997
EJF14_20539	putative histone deacetylase	similar to RPD3_YEAST,Histone deacetylase RPD3,Transcriptional regulatory protein RPD3	-0.0722586	7.30382	-1.53741	0.15714	0.207227	-6.96512	-0.0813072	7.30382	-1.73515	0.115302	0.454172	-6.11442
EJF14_20540	putative NADH kinase	similar to POS5_YEAST,NADH kinase POS5,mitochondrial	-0.363038	7.13595	-4.50632	0.00132222	0.00322286	-2.16357	0.0134496	7.13595	0.166509	0.871283	0.952466	-7.54129
EJF14_20541	hypothetical protein	similar to hypothetical protein CLUG_01759 Clavispora lusitaniae ATCC 42720	0.241604	5.64713	2.83594	0.0187307	0.0323316	-4.87668	0.62275	5.64713	7.36719	3.36502e-05	0.00460755	2.3455
EJF14_20542	putative 60S ribosomal protein	similar to RL8B_YEAST,60S ribosomal protein L8-B,L4,L4-1,Large ribosomal subunit protein eL8-B,RP6,YL5	-0.489907	10.8317	-10.0057	2.55724e-06	2.10301e-05	4.76051	-0.122084	10.8317	-2.4739	0.0342899	0.278918	-4.75937
EJF14_20543	putative cytochrome b-c1 complex subunit	similar to QCR6_YEAST,Cytochrome b-c1 complex subunit 6,Complex III subunit 6 kDa protein,Complex III subunit VI	-0.24995	8.46739	-2.82103	0.0192021	0.0330486	-4.88616	-0.0685109	8.46739	-0.771228	0.459517	0.751277	-7.17232
EJF14_20544	hypothetical protein		0.693245	-0.387194	4.02678	0.00273361	0.00605664	-2.01195	0.139821	-0.387194	0.774678	0.457572	0.750357	-6.23862
EJF14_20545	putative single-stranded TG1-3 DNA-binding protein	similar to TCG1_SCHPO,Single-stranded TG1-3 DNA-binding protein,Meiotically up-regulated gene 187 protein	-0.00704389	6.8012	-0.127007	0.90161	0.919233	-8.13006	-0.100023	6.8012	-1.8061	0.102957	0.431114	-6.01752
EJF14_20546	putative 60S ribosomal protein	similar to 60S ribosomal protein,60S ribosomal protein,60S ribosomal protein L2 Clavispora lusitaniae ATCC 42720	-0.260448	9.74858	-4.34857	0.00167308	0.00393789	-2.27559	-0.0642027	9.74858	-1.06778	0.31227	0.651965	-6.82188
EJF14_20547	putative ATP-dependent bile acid permease	similar to YBT1_YEAST,ATP-dependent bile acid permease	-0.00502507	8.41182	-0.106809	0.917185	0.931842	-8.06921	0.0420504	8.41182	0.893293	0.393994	0.713278	-7.07411
EJF14_20548	putative low-affinity methionine permease	similar to MUP3_YEAST,Low-affinity methionine permease	-0.115489	5.13209	-2.55296	0.030046	0.0489768	-5.3162	0.0229288	5.13209	0.507385	0.623574	0.846205	-7.33412
EJF14_20549	hypothetical protein	similar to CIC11C00000001263 Candida intermedia	0.309301	2.0502	3.77592	0.00404738	0.00853581	-2.75056	0.085954	2.0502	1.02085	0.332879	0.669547	-6.38285
EJF14_20550	putative lipase	similar to LIP1_CANAX,Lipase 1	0.058389	2.20003	0.797312	0.444941	0.512178	-7.20627	0.100353	2.20003	1.35422	0.20732	0.567818	-6.03954
EJF14_20551	putative uncharacterized mitochondrial carrier	similar to YM39_YEAST,Uncharacterized mitochondrial carrier YMR166C	0.00259988	5.47305	0.0480421	0.962688	0.969057	-8.08754	-0.00853351	5.47305	-0.157193	0.878417	0.95372	-7.49356
[truncated: 3,810 more rows]

## Sheet: data 1.5-fold, p value 0.05
locus_tag	P4 vs P1 FC (-)	P3 vs P1 FC (-)	product	Description	C. albicans homolog
[truncated: 84 more rows]

[truncated: 5 more sheets: GO terms up process, GO terms up function, GO terms dn process, GO terms dn function, Comparison with Demers et al.]
