# Supplementary material for: Comparative Genomics for the Elucidation of Multidrug Resistance in Candida lusitaniae
Source: mBio. 2019 Dec 24;10(6):e02512-19. doi: 10.1128/mBio.02512-19 (PMC6935856; doi:10.1128/mBio.02512-19)
Supplement: FILE S5 [file mBio.02512-19-sd005.xlsx]

## Sheet: File S4
Chromosome	Position Minimum	Position Maximum	Change	Polymorphism Type	Variant Nucleotide(s)	Reference Nucleotide(s)	Variant on isolate Chromosome	Amino Acid Change	CDS Codon Number	CDS Position	Codon Change	CDS Name	locus_tag	altered locus_tag	note	product	Protein Effect
Chr_1	1795868	1795877	=-CACACATTCG	Deletion		CACACATTCG	Chr_1 P4		39	115		putative uncharacterized transporter	EJF14_10341	EJF17_10341	similar to YD338_YEAST,Uncharacterized transporter YDR338C	putative uncharacterized transporter	Frame Shift
Chr_1	1341065	1341065	T -> G	SNP (transversion)	G	T	Chr_1 P3, Chr_1 P4	V -> G	668	2003	GTT -> GGT	putative multidrug resistance regulator	EJF14_10551	EJF15_10551, EJF17_10551	similar to MRR1_CANAL,Multidrug resistance regulator 1	putative multidrug resistance regulator	Substitution
Chr_1	1029143	1029143	T -> G	SNP (transversion)	G	T	Chr_1 P3, Chr_1 P4, Chr_1 P5, Chr_1 P2	F -> L	447	1341	TTT -> TTG	putative bypass of stop codon protein	EJF14_10714	EJF15_10714, EJF17_10714, EJF18_10714	similar to BSC5_YEAST,Bypass of stop codon protein 5	putative bypass of stop codon protein	Substitution
Chr_1	684684	684683	(T)25 -> (T)26	Insertion (tandem repeat)	T		Chr_1 P5, Chr_1 P2		89	267		hypothetical protein	EJF14_10886	EJF18_10886, EJF16_10886	similar to predicted protein Clavispora lusitaniae ATCC 42720	hypothetical protein	Frame Shift
Chr_2	272611	272611	C -> A	SNP (transversion)	A	C	Chr_2 P2, Chr_2 P5		412	1235		putative delta(24(24(1)))-sterol reductase	EJF14_20133	EJF18_20133	similar to ERG4_YEAST,Delta(24(24(1)))-sterol reductase,C-24(28) sterol reductase,Sterol Delta(24(28))-reductase	putative delta(24(24(1)))-sterol reductase	Truncation
Chr_2	727814	727817	AACT -> AACTGCGCCTGGCAGAGTCGACAACAGCCAGCAACTTGGTTGCGCTGGCTTTTCTTAGTGCCTCCGGGGTATTGGAACT	Insertion	AACTGCGCCTGGCAGAGTCGACAACAGCCAGCAACTTGGTTGCGCTGGCTTTTCTTAGTGCCTCCGGGGTATTGGAACT	AACT	Chr_2 P5	QF -> QFQYPGGTKKSQRNQVAGCCRLCQAQF	306	917	CAG,TTC -> CAG,TTC,CAA,TAC,CCC,GGA,GGC,ACT,AAG,AAA,AGC,CAG,CGC,AAC,CAA,GTT,GCT,GGC,TGT,TGT,CGA,CTC,TGC,CAG,GCG,CAG,TTC	putative transcriptional regulator	EJF14_20361	EJF18_20361	similar to STP4_CANAL,Transcriptional regulator STP4	putative transcriptional regulator	Insertion
Chr_2	964121	964121	C -> A	SNP (transversion)	A	C	Chr_2 P2	S -> Y	638	1913	TCC -> TAC	putative 1,3-beta-glucan synthase component	EJF14_20482	EJF17_20482	similar to FKS1_YEAST,1,3-beta-glucan synthase component FKS1,1,3-beta-D-glucan-UDP glucosyltransferase,Calcineurin dependent protein 1,Calcofluor white hypersensitivity protein 53,Echinocandin target gene protein 1,FK506 sensitivity protein 1	putative 1,3-beta-glucan synthase component	Substitution
Chr_2	964100	964100	C -> A	SNP (transversion)	A	C	Chr_2 P4	S -> Y	631	1892	TCT -> TAT	putative 1,3-beta-glucan synthase component	EJF14_20482	EJF16_20482	similar to FKS1_YEAST,1,3-beta-glucan synthase component FKS1,1,3-beta-D-glucan-UDP glucosyltransferase,Calcineurin dependent protein 1,Calcofluor white hypersensitivity protein 53,Echinocandin target gene protein 1,FK506 sensitivity protein 1	putative 1,3-beta-glucan synthase component	Substitution
Chr_2	964120	964120	T -> C	SNP (transition)	C	T	Chr_2 P5	S -> P	638	1912	TCC -> CCC	putative 1,3-beta-glucan synthase component	EJF14_20482	EJF18_20482	similar to FKS1_YEAST,1,3-beta-glucan synthase component FKS1,1,3-beta-D-glucan-UDP glucosyltransferase,Calcineurin dependent protein 1,Calcofluor white hypersensitivity protein 53,Echinocandin target gene protein 1,FK506 sensitivity protein 1	putative 1,3-beta-glucan synthase component	Substitution
Chr_2	1612886	1612886	(A)4 -> (A)3	Deletion (tandem repeat)		A	Chr_2 P4		401	1202		putative extracellular glycosidase	EJF14_20798	EJF17_20798	similar to UTR2_CANAL,Extracellular glycosidase UTR2,Cell-surface factor 4	putative extracellular glycosidase	Frame Shift
Chr_2	1966363	1966363	(T)28 -> (T)27	Deletion (tandem repeat)		T	Chr_2 P3, Chr_2 P4		175	524		putative 1,3-beta-glucanosyltransferase	EJF14_20956	EJF15_20956, EJF17_20956	similar to GAS4_YEAST,1,3-beta-glucanosyltransferase GAS4,Glycolipid-anchored surface protein 4	putative 1,3-beta-glucanosyltransferase	Frame Shift
Chr_3	1416372	1416371	(TTG)12 -> (TTG)13	Insertion (tandem repeat)	TTG		Chr_3 P3	N -> NN	150	450	AAT -> AAC,AAT	putative zinc cluster transcription factor	EJF14_30283	EJF15_30283	similar to CZF1_CANAL, Zinc cluster transcription factor CZF1	putative zinc cluster transcription factor	Insertion
Chr_3	893877	893877	C -> T	SNP (transition)	T	C	Chr_3 P3	P -> L	895	2684	CCA -> CTA	putative oligopeptide transporter	EJF14_30508	EJF15_30508	similar to OPT2_YEAST,Oligopeptide transporter 2	putative oligopeptide transporter	Substitution
Chr_3	759036	759036	T -> G	SNP (transversion)	G	T	Chr_3 P3	V -> G	186	557	GTC -> GGC	putative DNA mismatch repair protein	EJF14_30569	EJF15_30569	similar to MSH2_YEAST,DNA mismatch repair MSH2	putative DNA mismatch repair protein	Substitution
Chr_3	352164	352164	C -> T	SNP (transition)	T	C	Chr_3 P3	E -> K	206	616	GAA -> AAA	putative 60S ribosomal protein	EJF14_30782	EJF15_30782	similar to 60S ribosomal protein,60S ribosomal protein,60S ribosomal protein L2 Clavispora lusitaniae ATCC 42720	putative 60S ribosomal protein	Substitution
Chr_4	745376	745378	(TCT)16 -> (TCT)15	Deletion (tandem repeat)		TCT	Chr_4 P4	EE -> E	1181	3543	GAA,GAG -> GAG	putative beige protein	EJF14_40359	EJF17_40359	similar to BPH1_YEAST,Beige protein 1	putative beige protein
Chr_4	948223	948222	(CAG)13 -> (CAG)14	Insertion (tandem repeat)	AGC		Chr_4 P4	Q -> QQ	141	422	CAG -> CAG,CAG	hypothetical protein	EJF14_40476	EJF17_40476	similar to hypothetical protein CLUG_03676 Clavispora lusitaniae ATCC 42720	hypothetical protein
Chr_4	1560539	1560550	(ACGAAGCTAAAG)8 -> (ACGAAGCTAAAG)7	Deletion (tandem repeat)		ACGAAGCTAAAG	Chr_4 P2	HEAKD -> H	1777	5330	CAC,GAA,GCT,AAA,GAC -> CAC	putative formin protein	EJF14_40795	EJF16_40795	similar to BNR1_CANAL,Formin BNR1	putative formin protein
Chr_5	1340539	1340539	G -> A	SNP (transition)	A	G	Chr_5 P3	P -> S	25	74	CCG -> CTG	hypothetical protein	EJF14_50669	EJF15_50669	similar to hypothetical protein CLUG_04164 Clavispora lusitaniae ATCC 42720	hypothetical protein
Chr_5	1471078	1471078	=-G	Deletion		G	Chr_5 P3		268	802		putative lactoylglutathione lyase	EJF14_50735	EJF15_50735	similar to LGUL_YEAST,Lactoylglutathione lyase,Aldoketomutase,Glyoxalase I,Glx I,Ketone-aldehyde mutase,Methylglyoxalase,S-D-lactoylglutathione methylglyoxal lyase	putative lactoylglutathione lyase
Chr_6	189842	189843	GC -> AA	Substitution	AA	GC	Chr_6 P5	A -> K	531	1591	GCG -> AAG	putative corticosteroid-binding protein	EJF14_60098	EJF18_60098	similar to CBP1_CANAL,Corticosteroid-binding protein	putative corticosteroid-binding protein	Substitution
Chr_6	189857	189858	AA -> GC	Substitution	GC	AA	Chr_6 P5	K -> A	536	1606	AAG -> GCG	putative corticosteroid-binding protein	EJF14_60098	EJF18_60098	similar to CBP1_CANAL,Corticosteroid-binding protein	putative corticosteroid-binding protein	Substitution
Chr_6	189871	189870	=+CAAGGAAGATAGAGA	Insertion	CAAGGAAGATAGAGA		Chr_6 P5	D -> DKEDRD	540	1620	GAC -> GAC,AAG,GAA,GAT,AGA,GAC	putative corticosteroid-binding protein	EJF14_60098	EJF18_60098	similar to CBP1_CANAL,Corticosteroid-binding protein	putative corticosteroid-binding protein	Insertion
Chr_6	736488	736488	G -> A	SNP (transition)	A	G	Chr_6 P5		308	922		putative delta(7)-sterol 5(6)-desaturase	EJF14_60340	EJF18_60340	similar to ERG3_CANAX,Delta(7)-sterol 5(6)-desaturase,C-5 sterol desaturase,Ergosterol Delta(5,6) desaturase,Sterol-C5-desaturase	putative delta(7)-sterol 5(6)-desaturase	Truncation
Chr_6	996108	996108	-C	Deletion		C	Chr_6 P4		725	2175		putative aminopeptidase	EJF14_60452	EJF17_60452	similar to APE2_CANAL,Aminopeptidase 2	putative aminopeptidase	Frame Shift
Chr_1	541057	541057	(G)21 -> (G)20	Deletion (tandem repeat)		G	Chr_1 P3, Chr_1 P5
Chr_1	541057	541056	(G)21 -> (G)22	Insertion (tandem repeat)	G		Chr_1 P4, Chr_1 P2
Chr_1	1276392	1276391	(G)8 -> (G)9	Insertion (tandem repeat)	G		Chr_1 P4, Chr_1 P5
Chr_1	871456	871456	(T)17 -> (T)16	Deletion (tandem repeat)		T	Chr_1 P3, Chr_1 P2
Chr_1	549417	549417	(T)21 -> (T)20	Deletion (tandem repeat)		T	Chr_1 P3, Chr_1 P4, Chr_1 P5, Chr_1 P2
Chr_1	969793	969793	(T)22 -> (T)21	Deletion (tandem repeat)		T	Chr_1 P4, Chr_1 P5, Chr_1 P2
Chr_1	1344849	1344848	(T)22 -> (T)23	Insertion (tandem repeat)	T		Chr_1 P3, Chr_1 P5
Chr_1	686182	686182	(T)25 -> (T)24	Deletion (tandem repeat)		T	Chr_1 P3, Chr_1 P4, Chr_1 P5, Chr_1 P2
Chr_1	1343105	1343105	A -> G	SNP (transition)	G	A	Chr_1 P3, Chr_1 P4
Chr_1	464757	464757	A -> G	SNP (transition)	G	A	Chr_1 P2
Chr_1	801636	801636	A -> T	SNP (transversion)	T	A	Chr_1 P2
Chr_1	801633	801633	T -> A	SNP (transversion)	A	T	Chr_1 P2
Chr_1	1981650	1981650	T -> C	SNP (transition)	C	T	Chr_1 P2
Chr_2	1392215	1392215	(A)10 -> (A)9	Deletion (tandem repeat)		A	Chr_2 P3, Chr_2 P4
Chr_2	740268	740268	(A)12 -> (A)11	Deletion (tandem repeat)		A	Chr_2 P2, Chr_2 P5
Chr_2	2006588	2006587	(A)15 -> (A)16	Insertion (tandem repeat)	A		Chr_2 P4
Chr_2	1035183	1035183	(A)29 -> (A)28	Deletion (tandem repeat)		A	Chr_2 P2, Chr_2 P3
Chr_2	1998172	1998172	(A)40 -> (A)39	Deletion (tandem repeat)		A	Chr_2 P2, Chr_2 P5
Chr_2	740809	740809	(T)19 -> (T)18	Deletion (tandem repeat)		T	Chr_2 P2, Chr_2 P3, Chr_2 P4
Chr_2	1292022	1292022	(T)27 -> (T)26	Deletion (tandem repeat)		T	Chr_2 P2, Chr_2 P3, Chr_2 P4
Chr_2	331866	331866	(T)27 -> (T)26	Deletion (tandem repeat)		T	Chr_2 P2, Chr_2 P4
Chr_2	801853	801852	(T)8 -> (T)9	Insertion (tandem repeat)	T		Chr_2 P2, Chr_2 P3, Chr_2 P4, Chr_2 P5
Chr_2	1368429	1368429	A -> G	SNP (transition)	G	A	Chr_2 P2
Chr_2	1368429	1368430	AG -> G	Deletion	G	AG	Chr_2 P2
Chr_3	1731948	1731947	(A)12 -> (A)13	Insertion (tandem repeat)	A		Chr_3 P3, Chr_3 P4, Chr_3 P5
Chr_3	1957529	1957528	(A)12 -> (A)13	Insertion (tandem repeat)	A		Chr_3 P2, Chr_3 P4, Chr_3 P5
Chr_3	288350	288350	(G)15 -> (G)14	Deletion (tandem repeat)		G	Chr_3 P2, Chr_3 P5
Chr_3	1892799	1892798	(T)13 -> (T)14	Insertion (tandem repeat)	T		Chr_3 P2, Chr_3 P3, Chr_3 P4, Chr_3 P5
Chr_3	672398	672398	(T)26 -> (T)25	Deletion (tandem repeat)		T	Chr_3 P2, Chr_3 P3, Chr_3 P5
Chr_3	395917	395917	(T)31 -> (T)30	Deletion (tandem repeat)		T	Chr_3 P2, Chr_3 P3, Chr_3 P4, Chr_3 P5
Chr_3	1120935	1120935	A -> T	SNP (transversion)	T	A	Chr_3 P3
Chr_3	518532	518532	C -> T	SNP (transition)	T	C	Chr_3 P2
Chr_3	518528	518528	T -> C	SNP (transition)	C	T	Chr_3 P2
Chr_3	1292332	1292332	T -> C	SNP (transition)	C	T	Chr_3 P2
Chr_3	518533	518533	T -> C	SNP (transition)	C	T	Chr_3 P2
Chr_3	518526	518528	TCT -> C	Deletion	C	TCT	Chr_3 P2
Chr_3	708626	708629	=-TCGT	Deletion		TCGT	Chr_3 P4
Chr_4	98833	98833	(A)13 -> (A)12	Deletion (tandem repeat)		A	Chr_4 P3, Chr_4 P4
Chr_4	613996	613996	(A)13 -> (A)12	Deletion (tandem repeat)		A	Chr_4 P2, Chr_4 P4
Chr_4	1252139	1252139	(A)18 -> (A)17	Deletion (tandem repeat)		A	Chr_4 P2, Chr_4 P4
Chr_4	769209	769209	(A)23 -> (A)22	Deletion (tandem repeat)		A	Chr_4 P2, Chr_4 P3, Chr_4 P4, Chr_4 P5
Chr_4	287838	287838	(A)26 -> (A)25	Deletion (tandem repeat)		A	Chr_4 P2, Chr_4 P3
Chr_4	287839	287839	(A)26 -> (A)25	Deletion (tandem repeat)		A	Chr_4 P2, Chr_4 P3, Chr_4 P4, Chr_4 P5
Chr_4	1147862	1147862	(A)26 -> (A)25	Deletion (tandem repeat)		A	Chr_4 P2, Chr_4 P3, Chr_4 P4
Chr_4	654661	654661	(A)27 -> (A)26	Deletion (tandem repeat)		A	Chr_4 P2, Chr_4 P3, Chr_4 P4, Chr_4 P5
Chr_4	713836	713835	(A)9 -> (A)10	Insertion (tandem repeat)	A		Chr_4 P2, Chr_4 P3, Chr_4 P5
Chr_4	249298	249312	(CAACATCAATGTCTA)12 -> (CAACATCAATGTCTA)11	Deletion (tandem repeat)		TCAATGTCTACAACA	Chr_4 P5
Chr_4	1422739	1422739	(T)14 -> (T)13	Deletion (tandem repeat)		T	Chr_4 P2, Chr_4 P5
Chr_4	835013	835012	(T)18 -> (T)19	Insertion (tandem repeat)	T		Chr_4 P2, Chr_4 P3
Chr_4	718451	718451	(T)24 -> (T)23	Deletion (tandem repeat)		T	Chr_4 P2, Chr_4 P4
Chr_4	416901	416901	(T)25 -> (T)24	Deletion (tandem repeat)		T	Chr_4 P2, Chr_4 P3
Chr_4	98790	98790	A -> T	SNP (transversion)	T	A	Chr_4 P2
Chr_4	98799	98799	A -> T	SNP (transversion)	T	A	Chr_4 P5										Deletion
Chr_4	98810	98810	A -> T	SNP (transversion)	T	A	Chr_4 P5
Chr_4	98822	98822	A -> T	SNP (transversion)	T	A	Chr_4 P3										Insertion
Chr_4	98799	98800	AT -> TA	Substitution	TA	AT	Chr_4 P5
Chr_4	98810	98811	AT -> TA	Substitution	TA	AT	Chr_4 P5
Chr_4	98788	98790	ATA -> T	Deletion	T	ATA	Chr_4 P2
Chr_4	614282	614282	C -> G	SNP (transversion)	G	C	Chr_4 P2, Chr_4 P5
Chr_4	98800	98800	T -> A	SNP (transversion)	A	T	Chr_4 P5										Deletion
Chr_4	98821	98821	T -> A	SNP (transversion)	A	T	Chr_4 P3
Chr_4	98821	98822	TA -> AT	Substitution	AT	TA	Chr_4 P3
Chr_5	97270	97270	(A)25 -> (A)24	Deletion (tandem repeat)		A	Chr_5 P2, Chr_5 P3, Chr_5 P4
Chr_5	281312	281312	(T)17 -> (T)16	Deletion (tandem repeat)		T	Chr_5 P2, Chr_5 P4, Chr_5 P5
Chr_5	653650	653650	A -> G	SNP (transition)	G	A	Chr_5 P2, Chr_5 P3, Chr_5 P4, Chr_5 P5
Chr_5	1134619	1134619	(A)21 -> (A)20	Deletion (tandem repeat)		A	Chr_5 P2, Chr_5 P3, Chr_5 P4, Chr_5 P5
Chr_5	1311670	1311669	(CTGT)37 -> (CTGT)38	Insertion (tandem repeat)	CTGT		Chr_5 P2, Chr_5 P3
Chr_6	280997	280996	(TACATTTAATC)12 -> (TACATTTAATC)13	Insertion (tandem repeat)	TACATTTAATC		Chr_6 P2
Chr_6	401867	401867	(T)27 -> (T)26	Deletion (tandem repeat)		T	Chr_6 P3, Chr_6 P4
Chr_6	599871	599870	(T)28 -> (T)29	Insertion (tandem repeat)	T		Chr_6 P2, Chr_6 P3, Chr_6 P5
Chr_6	740957	740964	=-ATGTTCCC	Deletion		ATGTTCCC	Chr_6 P4
Chr_7	224053	224052	(A)40 -> (A)41	Insertion (tandem repeat)	A		Chr_7 P2, Chr_7 P3
Chr_7	209610	209610	(T)13 -> (T)12	Deletion (tandem repeat)		T	Chr_7 P2, Chr_7 P3, Chr_7 P4
Chr_7	144981	144980	(T)52 -> (T)53	Insertion (tandem repeat)	T		Chr_7 P3, Chr_7 P5
Chr_7	263394	263400	(TGTCTTC)17 -> (TGTCTTC)16	Deletion (tandem repeat)		TGTCTTC	Chr_7 P2, Chr_7 P3, Chr_7 P4, Chr_7 P5
Chr_8	524312	524312	-C	Deletion		C	Chr_8 P2
Chr_8	255303	255303	(A)23 -> (A)22	Deletion (tandem repeat)		A	Chr_8 P2, Chr_8 P3, Chr_8 P4
Chr_8	600266	600266	(T)14 -> (T)13	Deletion (tandem repeat)		T	Chr_8 P2, Chr_8 P3
Chr_8	492715	492715	(T)19 -> (T)18	Deletion (tandem repeat)		T	Chr_8 P2, Chr_8 P3, Chr_8 P5
Chr_8	237051	237051	(T)28 -> (T)27	Deletion (tandem repeat)		T	Chr_8 P2, Chr_8 P3, Chr_8 P4, Chr_8 P5
Chr_8	524314	524314	T -> C	SNP (transition)	C	T	Chr_8 P2
