# Supplementary material for: Comparative Genomics for the Elucidation of Multidrug Resistance in Candida lusitaniae
Source: mBio. 2019 Dec 24;10(6):e02512-19. doi: 10.1128/mBio.02512-19 (PMC6935856; doi:10.1128/mBio.02512-19)
Supplement: FILE S6 [file mBio.02512-19-sd006.xlsx]

## Sheet: MICs mrr1∆ mfs7∆ mutants
DSY4606 (P1)				DSY4593 (P3)				DSY5242 mrr1∆			DSY4590 (P4)
Antifungal	MIC (µg/ml)			Antifungal	MIC (µg/ml)			Antifungal	MIC (µg/ml)		Antifungal	MIC (µg/ml)
Anidulafungin	0.12			Anidulafungin	0.12			Anidulafungin	0.12		Anidulafungin	0.12
Micafungin	0.06			Micafungin	0.12			Micafungin	0.06		Micafungin	>8
Caspofungin	0.25			Caspofungin	0.5			Caspofungin	0.25		Caspofungin	8
Fluorocytosine	2			Fluorocytosine	>64			Fluorocytosine	2		Fluorocytosine	>64
Posaconazole	0.03			Posaconazole	0.25			Posaconazole	0.03		Posaconazole	0.25
Voriconazole	<0.008			Voriconazole	0.5			Voriconazole	0.015		Voriconazole	0.5
Itraconazole	0.06			Itraconazole	1			Itraconazole	0.06		Itraconazole	1
Fluconazole	0.5			Fluconazole	64			Fluconazole	1		Fluconazole	64
Amphotericin B	0.25			Amphotericin B	0.25			Amphotericin B	0.25		Amphotericin B	0.25
DSY5240 mrr1∆				DSY5247 mfs7∆				DSY5248 mfs7∆
Antifungal	MIC (µg/ml)			Antifungal	MIC (µg/ml)			Antifungal	MIC (µg/ml)
Anidulafungin	0.12			Anidulafungin	0.25			Anidulafungin	0.12
Micafungin	0.06			Micafungin	0.12			Micafungin	0.03
Caspofungin	0.25			Caspofungin	0.5			Caspofungin	0.25
Fluorocytosine	2			Fluorocytosine	8			Fluorocytosine	1
Posaconazole	0.03			Posaconazole	0.25			Posaconazole	0.015
Voriconazole	0.015			Voriconazole	0.25			Voriconazole	<0.008
Itraconazole	0.12			Itraconazole	1			Itraconazole	0.06
Fluconazole	1			Fluconazole	8			Fluconazole	0.25
Amphotericin B	0.25			Amphotericin B	0.5			Amphotericin B	0.25

## Sheet: MICs MRR1 revertants
DSY4606 (P1)			DSY4593 (P3)			DSY 5416 (mrr1∆)
Antifungal	MIC (µg/ml)		Antifungal	MIC (µg/ml)		Antifungal	MIC (µg/ml)
Anidulafungin	0.12		Anidulafungin	0.12		Anidulafungin	0.12
Micafungin	0.06		Micafungin	0.12		Micafungin	0.3
Caspofungin	0.25		Caspofungin	0.5		Caspofungin	0.25
Fluorocytosine	2		Fluorocytosine	>64		Fluorocytosine	1
Posaconazole	0.03		Posaconazole	0.25		Posaconazole	0.03
Voriconazole	<0.008		Voriconazole	0.5		Voriconazole	<0.008
Itraconazole	0.06		Itraconazole	0.5		Itraconazole	0.06
Fluconazole	0.25		Fluconazole	64		Fluconazole	1
Amphotericin B	0.25		Amphotericin B	0.25		Amphotericin B	0.25
DSY 5437 (MRR1 revertant)			DSY 5438 (MRR1 V668G revertant)
Antifungal	MIC (µg/ml)		Antifungal	MIC (µg/ml)
Anidulafungin	0.12		Anidulafungin	0.12
Micafungin	0.03		Micafungin	0.06
Caspofungin	0.25		Caspofungin	0.12
Fluorocytosine	1		Fluorocytosine	>64
Posaconazole	0.015		Posaconazole	0.25
Voriconazole	<0.008		Voriconazole	1
Itraconazole	0.06		Itraconazole	0.5
Fluconazole	0.25		Fluconazole	64
Amphotericin B	0.25		Amphotericin B	0.5

## Sheet: MICs ERG4 ERG3 revertants
	DSY4606 (P1)			DSY4590 (P2) (erg4)			DSY5441 (ERG4)
	Antifungal	MIC (µg/ml)		Antifungal	MIC (µg/ml)		Antifungal	MIC (µg/ml)
	Anidulafungin	0.12		Anidulafungin	4		Anidulafungin	4
	Micafungin	0.06		Micafungin	>8		Micafungin	>8
	Caspofungin	0.25		Caspofungin	4		Caspofungin	>8			.
	Fluorocytosine	2		Fluorocytosine	0.5		Fluorocytosine	0.25
	Posaconazole	0.03		Posaconazole	0.015		Posaconazole	0.015			0
	Voriconazole	<0.008		Voriconazole	<0.008		Voriconazole	<0.008
	Itraconazole	0.06		Itraconazole	0.03		Itraconazole	0.06
	Fluconazole	0.5		Fluconazole	0.125		Fluconazole	0.25
	Amphotericin B	0.25		Amphotericin B	1		Amphotericin B	0.125
	DSY4662 (P5) (erg3 erg4)			DSY5444 (ERG4 erg3)			DSY5452 (ERG4 ERG3)
	Antifungal	MIC (µg/ml)		Antifungal	MIC (µg/ml)		Antifungal	MIC (µg/ml)
	Anidulafungin	8		Anidulafungin	4		Anidulafungin	8
	Micafungin	>8		Micafungin	>8		Micafungin	>8
	Caspofungin	>8		Caspofungin	>8		Caspofungin	>8
	Fluorocytosine	2		Fluorocytosine	2		Fluorocytosine	2
	Posaconazole	0.015		Posaconazole	0.015		Posaconazole	0.015
	Voriconazole	<0.008		Voriconazole	<0.008		Voriconazole	<0.008
	Itraconazole	0.06		Itraconazole	0.06		Itraconazole	0.06
	Fluconazole	0.25		Fluconazole	0.25		Fluconazole	0.25
	Amphotericin B	2		Amphotericin B	1		Amphotericin B	0.25
